# Supplementary material for: E. coli genetically modified for purine nucleobase release promotes butyrate generation and colonic wound healing during DSS insult
Source: Gut Microbes. 2025 Apr 17;17(1):2490211. doi: 10.1080/19490976.2025.2490211 (PMC12013446; doi:10.1080/19490976.2025.2490211)
Supplement: Supplemental Material [file KGMI_A_2490211_SM6671.zip]

Archive with 3 entries (3 files):
- Supplementary_Data_Functional_Enrichments.xlsx
- Supplementary_Data_RNAseq_Differential_Expression.xlsx
- Supplementary_Data_Taxonomy.xlsx
