# Supplementary material for: E. coli genetically modified for purine nucleobase release promotes butyrate generation and colonic wound healing during DSS insult
Source: Gut Microbes. 2025 Apr 17;17(1):2490211. doi: 10.1080/19490976.2025.2490211 (PMC12013446; doi:10.1080/19490976.2025.2490211)
Supplement: Supplemental Material [file KGMI_A_2490211_SM6671.zip › Supplementary_Data_Functional_Enrichments.xlsx]

## Sheet: C vs SC BL
	Functional Enrichment Scores
associated_groups	Nucleobase Permeability and Shuttling	Glycine to Glyoxylate	Glyoxylate Cycle	Tetrahydrofolate Biosynthesis	Glycine Cleavage System	Glycine to Pyruvate	Pyruvate Oxidation	Acetyl-CoA to Crotonoyl-CoA	Crotonoyl-CoA to Butyrate	Acetyl-CoA to Acetate
Control_BL_14_2	0	0	0	204.063	0	0	0	0	0	0
Control_BL_1XD42_69	176.649	0	0	0	0	186.577	178.159	204.399	0	0
Control_BL_1XD8_76	176.649	0	0	204.063	0	186.577	178.159	204.399	179.601	173.672
Control_BL_Anaerocaecibacter	176.649	0	0	0	0	186.577	178.159	0	0	173.672
Control_BL_Anaerotignum	0	0	0	0	0	0	178.159	0	0	0
Control_BL_Anaerotruncus	0	0	0	0	0	186.577	178.159	0	179.601	0
Control_BL_Avidehalobacter	0	0	0	0	0	186.577	178.159	0	0	173.672
Control_BL_Avispirillum	0	0	0	0	0	0	178.159	0	0	173.672
Control_BL_Butyribacter	0	164.033	0	0	0	186.577	178.159	204.399	0	0
Control_BL_C_19	176.649	0	0	0	0	186.577	178.159	204.399	0	173.672
Control_BL_Caccenecus	0	0	0	0	0	0	178.159	0	0	173.672
Control_BL_Caccovicinus	176.649	0	0	0	0	186.577	178.159	0	0	173.672
Control_BL_Caccovivens	0	0	0	0	0	0	178.159	0	0	173.672
Control_BL_CAG_269	0	164.033	0	0	0	0	0	0	0	0
Control_BL_CAG_273	0	0	0	0	0	0	178.159	0	0	173.672
Control_BL_CAG_317	176.649	0	0	0	0	186.577	178.159	0	0	173.672
Control_BL_CAG_452	0	0	0	0	0	186.577	178.159	0	0	173.672
Control_BL_CAG_475	0	0	0	0	0	0	178.159	0	0	0
Control_BL_CAG_56	176.649	0	0	204.063	0	186.577	178.159	0	0	173.672
Control_BL_CAG_873	0	0	0	204.063	213.986	186.577	178.159	0	0	0
Control_BL_CAJTFG01	176.649	0	0	0	0	186.577	178.159	204.399	0	0
Control_BL_Choladocola	0	164.033	0	204.063	0	186.577	178.159	0	0	173.672
Control_BL_Choladousia	0	0	0	0	0	186.577	178.159	0	0	173.672
Control_BL_Clostridium_Q	0	0	0	0	0	186.577	178.159	204.399	0	173.672
Control_BL_COE1	0	0	0	0	0	186.577	178.159	204.399	179.601	0
Control_BL_Coprocola	0	0	0	0	0	186.577	178.159	204.399	0	173.672
Control_BL_Coproplasma	176.649	0	0	204.063	0	186.577	178.159	0	0	173.672
Control_BL_D16_63	0	0	0	0	0	0	178.159	0	0	173.672
Control_BL_Duncaniella	0	0	0	204.063	213.986	186.577	178.159	0	0	173.672
Control_BL_Emergencia	176.649	0	0	204.063	0	186.577	178.159	204.399	179.601	173.672
Control_BL_Enterenecus	176.649	0	0		0	186.577	0	204.399	179.601	0
Control_BL_Eubacterium_F	0	0	0	204.063	0	186.577	178.159	204.399	0	0
Control_BL_Eubacterium_G	176.649	0	0	204.063	0	186.577	178.159	204.399	179.601	0
Control_BL_Evtepia	0	0	0	0	213.986	186.577	178.159	204.399	0	0
Control_BL_Faecousia	176.649	0	0	0	0	186.577	178.159	0	0	173.672
Control_BL_Fimisoma	176.649	0	0	0	0	186.577	178.159	204.399	179.601	173.672
Control_BL_HGM13010	0	0	0	0	0	0	178.159	0	0	0
Control_BL_Howiella	0	0	0	0	0	0	178.159	0	0	173.672
Control_BL_JAAWPK01	0	0	0	0	0	0	178.159	0	0	0
Control_BL_Kineothrix	176.649	0	0	0	0	186.577	178.159	0	179.601	173.672
Control_BL_Lachnoclostridium_B	0	0	0	0	0	186.577	178.159	0	0	173.672
Control_BL_Limivivens	176.649	0	0	0	0	0	0	0	0	0
Control_BL_MD308	0	0	0	204.063	0	186.577	178.159	0	0	173.672
Control_BL_Merdisoma	0	0	0	204.063	0	0	0	0	0	0
Control_BL_MGBC102946	0	0	0	0	0	0	178.159	0	0	173.672
Control_BL_MGBC108787	0	0	0	0	0	0	178.159	0	0	173.672
Control_BL_MGBC131033	176.649	0	0	0	0	186.577	178.159	0	0	173.672
Control_BL_MGBC162267	0	0	0	0	0	0	178.159	0	0	173.672
Control_BL_MGBC163490	176.649	0	0	0	0	186.577	178.159	0	0	173.672
Control_BL_Onthousia	0	0	0	0	0	0	178.159	0	0	0
Control_BL_Oscillospirales_o	0	0	0	0	0	186.577	0	0	0	0
Control_BL_Paralachnospira	0	164.033	0	204.063	0	186.577	178.159	0	0	173.672
Control_BL_Paralachnospira_A	176.649	0	0	204.063	0	186.577	178.159	0	0	0
Control_BL_Pseudobutyricicoccus	0	164.033	0	0	0	186.577	178.159	0	0	173.672
Control_BL_Pumilibacter	0	0	0	0	0	0	178.159	0	0	0
Control_BL_QANA01	0	0	0	0	0	0	178.159	0	0	173.672
Control_BL_RACS_045	0	0	0	204.063	0	186.577	178.159	0	0	173.672
Control_BL_RGIG4057	176.649	0	0	0	0	186.577	0	204.399	179.601	173.672
Control_BL_RGIG7193	176.649	0	0	0	213.986	186.577	178.159	0	0	173.672
Control_BL_RGIG8482	0	0	0	0	0	0	178.159	0	0	173.672
Control_BL_RGIG8773	0	0	0	204.063	0	0	178.159	0	0	173.672
Control_BL_Romboutsia	176.649	0	0	0	0	0	178.159	0	0	173.672
Control_BL_Roseburia	176.649	0	0	0	0	186.577	178.159	204.399	179.601	173.672
Control_BL_Ruminiclostridium_E	0	0	0	0	0	0	178.159	0	0	0
Control_BL_Scatovivens	0	0	0	0	0	0	178.159	0	0	0
Control_BL_Scybalousia	0	0	0	0	0	0	178.159	0	0	173.672
Control_BL_Sporofaciens	176.649	0	0	204.063	0	186.577	178.159	0	0	173.672
Control_BL_Thomasclavelia	176.649	0	0	0	0	186.577	178.159	0	0	173.672
Control_BL_Turicibacter	176.649	0	0	204.063	0	186.577	178.159	0	0	0
Control_BL_UBA11957	176.649	0	0	204.063	0	186.577	178.159	0	0	173.672
Control_BL_UBA1394	0	0	0	0	0	186.577	178.159	0	0	173.672
Control_BL_UBA1405	176.649	0	0	0	0	186.577	178.159	0	0	173.672
Control_BL_UBA2730	0	0	0	0	0	0	178.159	0	0	173.672
Control_BL_UBA3402	0	0	0	0	0	0	0	0	0	173.672
Control_BL_UBA7109	0	0	0	0	0	0	178.159	0	0	173.672
Control_BL_UBA866	176.649	0	0	0	0	186.577	178.159	0	0	173.672
Control_BL_UMGS1781	0	0	0	0	0	0	178.159	0	0	173.672
Control_BL_UMGS1994	0	0	0	0	0	0	178.159	0	0	173.672
Control_BL_UMGS995	0	0	0	0	0	0	178.159	0	0	173.672
Control_BL_Ventrimonas	176.649	0	0	0	0	0	0	0	179.601	0
Control_BL_VSOB01	0	0	0	0	0	0	0	0	0	173.672
Control_BL_Zhenpiania	0	164.033	0	0	0	186.577	178.159	0	0	173.672
S_Control_BL_Acetatifactor	0	0	0	204.063	0	0	0	0	0	0
S_Control_BL_Lactobacillus	176.649	0	0	0	0	186.577	0	0	0	173.672
S_Control_BL_Lawsonibacter	0	0	0	0	0	0	178.159	0	0	0
S_Control_BL_Pelethomonas	0	164.033	0	204.063	0	186.577	0	0	0	0
S_Control_BL_Schaedlerella	0	0	0	204.063	0	186.577	178.159	0	0	173.672
S_Control_BL_UBA3282	0	0	0	0	0	0	178.159	0	0	0
S_Control_BL_Ventrimonas	0	0	0	0	0	0	178.159	0	0	0
S_Control_BL_VSOB01	176.649	0	0	0	0	0	0	0	0	173.672
Enrichment q-value	0.00474517	0.0192877		0.000135738	2.84194e-05	0.00141209	0.00397301	0.000131335	0.00339121	0.00659964

## Sheet: SC vs SK BL 
	Functional Enrichment Scores
associated_groups	Nucleobase Permeability and Shuttling	Glycine to Glyoxylate	Glyoxylate cycle	Tetrahydrofolate bBiosynthesis	Glycine cleavage system	Glycine to Pyruvate	Pyruvate Oxidation	Acetyl-CoA to Crotonoyl-CoA	Crotonoyl-CoA to Butyrate	Acetyl-CoA to Acetate
S_Control_BL_Acetatifactor	84.9945	0	0	0	0	0	0	0	0	0
S_Control_BL_Akkermansia	0	0	0	100.819	104.641	88.5019	104.243	0	0	0
S_Control_BL_Angelakisella	84.9945	0	0	0	0	88.5019	104.243	0	0	93.2657
S_Control_BL_CAG-95	84.9945	0	0	0	0	0	0	0	0	0
S_Control_BL_Clostridium	84.9945	0	0	100.819	0	88.5019	104.243	110.355	105.007	93.2657
S_Control_BL_Eubacterium_R	0	0	0	0	0	88.5019	104.243	0	0	93.2657
S_Control_BL_Gallimonas	0	0	0	0	0	88.5019	0	0	0	0
S_Control_BL_MGBC161649	0	0	0	0	0	0	104.243	0	0	93.2657
S_Control_BL_MGBC163016	0	0	0	0	0	0	104.243	0	0	0
S_Control_BL_MGBC164599	84.9945	0	0	100.819	0	88.5019	104.243	0	0	93.2657
S_Control_BL_Pelethomonas	0	87.9821	0	0	0	0	104.243	0	0	0
S_Control_BL_Schaedlerella	84.9945	0	0	100.819	0	88.5019	0	0	0	93.2657
S_Control_BL_UBA2882	84.9945	0	0	100.819	0	88.5019	0	110.355	0	93.2657
S_Control_BL_UBA3282	0	0	0	0	0	0	104.243	0	0	0
S_Control_BL_VSOB01	84.9945	0	0	100.819	0	88.5019	104.243	110.355	105.007	93.2657
S_E_coli_Control_BL_14-2	84.9945	87.9821	0	100.819	0	88.5019	104.243	110.355	0	93.2657
S_E_coli_Control_BL_Anaerocaecibacter	84.9945	0	0	0	0	88.5019	104.243	0	0	93.2657
S_E_coli_Control_BL_Bifidobacterium	84.9945	0	0	0	0	0	0	0	0	93.2657
S_E_coli_Control_BL_CAG-873	0	0	0	100.819	0	0	104.243	0	0	0
S_E_coli_Control_BL_Coproplasma	0	0	0	0	0	0	0	0	0	93.2657
S_E_coli_Control_BL_D16-63	0	0	0	0	0	0	104.243	0	0	93.2657
S_E_coli_Control_BL_Dubosiella	84.9945	0	0		0	88.5019	104.243	110.355	0	0
S_E_coli_Control_BL_Duncaniella	0	0	0	100.819	104.641	88.5019	104.243	0	0	93.2657
S_E_coli_Control_BL_Enterenecus	84.9945	0	0	0	0	0	104.243	110.355	0	0
S_E_coli_Control_BL_Enterobacteriaceae_f	84.9945	0	114	100.819	104.641	88.5019	104.243	110.355	105.007	93.2657
S_E_coli_Control_BL_Enterorhabdus	84.9945	0	0	0	0	88.5019	0	0	0	93.2657
S_E_coli_Control_BL_Gallimonas	84.9945	0	0	0	0	0	0	0	0	0
S_E_coli_Control_BL_Ileibacterium	84.9945	0	0	0	0	88.5019	104.243	0	0	0
S_E_coli_Control_BL_Marseille-P3106	0	0	0	0	0	88.5019	104.243	0	0	0
S_E_coli_Control_BL_Merdisoma	84.9945	87.9821	0	0	0	88.5019	104.243	0	0	93.2657
S_E_coli_Control_BL_Muribaculum	0	0	0	100.819	0	88.5019	104.243	0	0	93.2657
S_E_coli_Control_BL_NM07-P-09	84.9945	0	0	0	0	0	104.243	0	0	0
S_E_coli_Control_BL_RACS-045	84.9945	0	0	100.819	0	88.5019	104.243	0	0	93.2657
S_E_coli_Control_BL_Ruminiclostridium_E	0	0	0	0	0	0	104.243	0	0	0
S_E_coli_Control_BL_Sporofaciens	0	0	0	100.819	0	88.5019	104.243	0	0	93.2657
S_E_coli_Control_BL_UBA3402	0	0	0	0	0	0	0	0	0	93.2657
S_E_coli_Control_BL_Ventrimonas	84.9945	0	0	0	0	0	0	0	105.007	0
Enrichment q-value	0.012	0.00815344	0.0001043	0.0011709	0.000644888	0.00769394	0.0006775	0.000320099	0.000607463	0.000234994

## Sheet: SC vs SKM BL
	Functional Enrichment Scores
associated_groups	Nucleobase Permeability and Shuttling	Glycine to Glyoxylate	Glyoxylate Cycle	Tetrahydrofolate Biosynthesis	Glycine Cleavage System	Glycine to Pyruvate	Pyruvate Oxidation	Acetyl-CoA to Crotonoyl-CoA	Crotonoyl-CoA to Butyrate	Acetyl-CoA to Acetate
S_Control_BL_Akkermansia	0	0	0	0	0	0	88.7871	0	0	0
S_Control_BL_Angelakisella	0	0	0	0	0	0	88.7871	0	0	0
S_Control_BL_CAG-41	0	0	0	0	0	0	88.7871	0	0	0
S_Control_BL_CAG-485	0	0	0	0	99.8385	0	0	0	0	0
S_Control_BL_CAG-95	81.0862	0	0	0	0	81.231	0	0	0	0
S_Control_BL_Clostridium	81.0862	0	0	93.5341	0	81.231	88.7871	99.2001	93.6592	89.6655
S_Control_BL_Eubacterium_R	0	0	0	0	0	81.231	88.7871	0	0	89.6655
S_Control_BL_Gallimonas	0	0	0	0	0	81.231	0	0	0	0
S_Control_BL_Lawsonibacter	0	0	0	0	0	0	88.7871	0	0	0
S_Control_BL_MGBC163016	0	0	0	0	0	0	88.7871	0	0	0
S_Control_BL_MGBC164599	81.0862	0	0	93.5341	0	81.231	88.7871	0	0	89.6655
S_Control_BL_Paramuribaculum	0	0	0	93.5341	0	0	0	0	0	0
S_Control_BL_Pelethomonas	0	80.9805	0	0	0	0	0	0	0	0
S_Control_BL_Schaedlerella	81.0862	0	0	93.5341	0	81.231	0	0	0	89.6655
S_Control_BL_UBA2882	81.0862	0	0	93.5341	0	81.231	88.7871	99.2001	93.6592	89.6655
S_Control_BL_Ventrimonas	0	0	0	0	0	81.231	88.7871	0	0	89.6655
S_Control_BL_VSOB01	81.0862	0	0	93.5341	0	81.231	88.7871	99.2001	93.6592	89.6655
S_E_coli_Mutant_BL_14-2	81.0862	80.9805	0	93.5341	0	81.231	88.7871	99.2001	0	89.6655
S_E_coli_Mutant_BL_Acetatifactor	0	0	0	0	0	0	0	0	0	89.6655
S_E_coli_Mutant_BL_Anaerocaecibacter	81.0862	0	0	0	0	0	88.7871	0	0	89.6655
S_E_coli_Mutant_BL_Anaerotruncus	0	0	0	0	0	81.231	88.7871	99.2001	0	89.6655
S_E_coli_Mutant_BL_Bifidobacterium	81.0862	0	0	0	0	0	0	0	0	89.6655
S_E_coli_Mutant_BL_C-19	81.0862	0	0	0	0	81.231	88.7871	99.2001	0	89.6655
S_E_coli_Mutant_BL_CAG-873	0	0	0	0	0	81.231	88.7871	0	0	0
S_E_coli_Mutant_BL_Copromonas	0	0	0	0	99.8385	81.231	88.7871	99.2001	0	89.6655
S_E_coli_Mutant_BL_Coproplasma	81.0862	0	0	93.5341	0	81.231	88.7871	0	0	89.6655
S_E_coli_Mutant_BL_D16-63	0	0	0	0	0	0	88.7871	0	0	89.6655
S_E_coli_Mutant_BL_Dubosiella	81.0862	0	0	93.5341	0	81.231	88.7871	99.2001	0	0
S_E_coli_Mutant_BL_Duncaniella	0	0	0	0	0	81.231	88.7871	0	0	0
S_E_coli_Mutant_BL_Emergencia	81.0862	0	0	93.5341	0	81.231	88.7871	99.2001	93.6592	89.6655
S_E_coli_Mutant_BL_Enterenecus	81.0862	0	0	0	0	0	0	99.2001	0	0
S_E_coli_Mutant_BL_Enterobacteriaceae_f	81.0862	0	105	93.5341	99.8385	81.231	88.7871	99.2001	93.6592	89.6655
S_E_coli_Mutant_BL_Enterorhabdus	81.0862	0	0	0	0	81.231	88.7871	0	0	89.6655
S_E_coli_Mutant_BL_Eubacterium_G	81.0862	0	0	93.5341	0	81.231	88.7871	99.2001	93.6592	0
S_E_coli_Mutant_BL_Gallimonas	0	0	0	0	0	81.231	0	0	0	0
S_E_coli_Mutant_BL_MGBC157735	0	0	0	0	0	0	88.7871	0	0	89.6655
S_E_coli_Mutant_BL_MGBC163016	0	0	0	0	0	0	88.7871	0	0	0
S_E_coli_Mutant_BL_Parvibacter	81.0862	0	0	0	0	81.231	88.7871	0	0	89.6655
S_E_coli_Mutant_BL_QAMM01	0	0	0	0	0	0	88.7871	0	0	0
S_E_coli_Mutant_BL_RACS-045	0	0	0	93.5341	0	0	88.7871	0	0	89.6655
S_E_coli_Mutant_BL_Ruminiclostridium_E	0	0	0	0	0	0	88.7871	0	0	0
S_E_coli_Mutant_BL_Sporofaciens	81.0862	0	0	93.5341	0	81.231	88.7871	0	0	89.6655
S_E_coli_Mutant_BL_UBA3402	0	0	0	0	0	0	0	0	0	89.6655
S_E_coli_Mutant_BL_UBA7173	0	0	0	93.5341	99.8385	81.231	88.7871	0	0	0
Enrichment q-value	0.0481668	0.0483843	0.00226751	0.0116904	0.00535648	0.0477205	0.0201968	0.00572253	0.0115967	0.018715

## Sheet: SK vs SKM BL
	Functional Enrichment Scores
associated_groups	Nucleobase Permeability and Shuttling	Glycine to Glyoxylate	Glyoxylate Cycle	Tetrahydrofolate Biosynthesis	Glycine Cleavage System	Glycine to Pyruvate	Pyruvate Oxidation	Acetyl-CoA to Crotonoyl-CoA	Crotonoyl-CoA to Butyrate	Acetyl-CoA to Acetate
S_E_coli_Control_BL_Acetatifactor	0	0	0	112.636	0	0	0	0	0	0
S_E_coli_Control_BL_Adlercreutzia	99.9519	0	0	0	0	0	0	0	0	0
S_E_coli_Control_BL_Anaerocaecibacter	0	0	0	0	0	100.12	0	0	0	109.138
S_E_coli_Control_BL_CAG-873	0	0	0	112.636	113.739	0	0	0	0	0
S_E_coli_Control_BL_CAG-95	0	0	0	112.636	0	100.12	0	0	0	109.138
S_E_coli_Control_BL_Duncaniella	0	0	0	0	0	0	0	0	0	109.138
S_E_coli_Control_BL_Dysosmobacter	99.9519	0	0	0	0	0	0	0	0	0
S_E_coli_Control_BL_Enterenecus	0	0	0	0	0	0	110.346	0	0	0
S_E_coli_Control_BL_Enterorhabdus	0	0	0	0	0	100.12	0	0	0	109.138
S_E_coli_Control_BL_Gallimonas	99.9519	0	0	0	0	0	0	0	0	0
S_E_coli_Control_BL_Ileibacterium	99.9519	0	0	0	0	100.12	110.346	116.798	0	0
S_E_coli_Control_BL_Lawsonibacter	0	0	0	0	0	0	110.346	0	0	0
S_E_coli_Control_BL_Marseille-P3106	0	0	0	0	0	100.12	0	0	0	0
S_E_coli_Control_BL_Merdisoma	99.9519	127	0	0	0	100.12	110.346	0	0	109.138
S_E_coli_Control_BL_Muribaculum	0	0	0	112.636	113.739	100.12	110.346	0	0	109.138
S_E_coli_Control_BL_NM07-P-09	99.9519	0	0	0	0	0	110.346	0	0	0
S_E_coli_Control_BL_Paramuribaculum	0	0	0	0	113.739	0	0	0	0	0
S_E_coli_Control_BL_RACS-045	99.9519	0	0	0	0	100.12	0	0	0	0
S_E_coli_Control_BL_Ventrimonas	99.9519	0	0	0	0	100.12	110.346	0	116.129	109.138
S_E_coli_Mutant_BL_Acetatifactor	99.9519	0	0	112.636	0	0	0	0	0	109.138
S_E_coli_Mutant_BL_Akkermansia	0	0	0	112.636	113.739	100.12	0	0	0
S_E_coli_Mutant_BL_Anaerocaecibacter		0	0	0	0	0	0	0	0	109.138
S_E_coli_Mutant_BL_Anaerotruncus	0	0	0	0	113.739	100.12	110.346	116.798	0	109.138
S_E_coli_Mutant_BL_Angelakisella	0	0	0	0	0	100.12	0	0	0	0
S_E_coli_Mutant_BL_C-19	99.9519	0	0	0	0	100.12	110.346	116.798	0	109.138
S_E_coli_Mutant_BL_CAG-873	0	0	0	0	0	100.12	0	0	0	0
S_E_coli_Mutant_BL_Copromonas	0	0	0	0	113.739	100.12	110.346	116.798	0	109.138
S_E_coli_Mutant_BL_Coproplasma	99.9519	0	0	0	0	0	0	0	0	0
S_E_coli_Mutant_BL_Emergencia	99.9519	0	0	112.636	113.739	100.12	110.346	116.798	116.129	109.138
S_E_coli_Mutant_BL_Enterorhabdus	0	0	0	0	0	100.12	110.346	0	0	109.138
S_E_coli_Mutant_BL_Eubacterium_G	99.9519	0	0	112.636	0	100.12	110.346	116.798	116.129	0
S_E_coli_Mutant_BL_Gallimonas	0	0	0	0	0	100.12	0	0	0	0
S_E_coli_Mutant_BL_MGBC157735	0	0	0	0	0	0	110.346	0	0	109.138
S_E_coli_Mutant_BL_MGBC161649	0	0	0	0	0	0	110.346	0	0	109.138
S_E_coli_Mutant_BL_MGBC163016	0	0	0	0	0	0	110.346	0	0	0
S_E_coli_Mutant_BL_Paramuribaculum	0	0	0	0	113.739	0	0	0	0	0
S_E_coli_Mutant_BL_Parvibacter	99.9519	0	0	112.636	113.739	100.12	110.346	0	0	109.138
S_E_coli_Mutant_BL_Sporofaciens	99.9519	0	0	112.636	113.739	100.12	0	0	0	0
S_E_coli_Mutant_BL_UBA7173	0	0	0	112.636	113.739	100.12	110.346	0	0	0
Enrichment q-value	0.0188676	0.000390013		0.00384558	0.00339025	0.0187562	0.00510229	0.00218935	0.00244047	0.00218935

## Sheet: SK vs SKM RCV
	Functional Enrichment Scores
associated_groups	Nucleobase Permeability and Shuttling	Glycine to Glyoxylate	Glyoxylate Cycle	Tetrahydrofolate Biosynthesis	Glycine Cleavage System	Glycine to Pyruvate	Pyruvate Oxidation	Acetyl-CoA to Crotonoyl-CoA	Crotonoyl-CoA to Butyrate	Acetyl-CoA to Acetate
S_E_coli_Control_RCV_Anaerocaecibacter	0	0	0	0	0	67.8388	0	0	0	0
S_E_coli_Control_RCV_CAG-485	0	0	0	0	68.699	0	0	0	0	0
S_E_coli_Control_RCV_CAG-873	0	0	0	67.9123	0	0	0	0	0	0
S_E_coli_Control_RCV_Dubosiella	0	0	0	0	0	67.8388	0	0	0	0
S_E_coli_Mutant_RCV_Alistipes	0	0	0	67.9123	68.699	67.8388	0	0	0	0
S_E_coli_Mutant_RCV_Anaerotruncus	0	0	0	0	68.699	67.8388	0	68.9165	0	0
S_E_coli_Mutant_RCV_CAG-95	0	0	0	67.9123	0	67.8388	0	68.9165	67.3609	0
S_E_coli_Mutant_RCV_CAJFPI01	0	0	0	0	0	67.8388	0	0	0	0
S_E_coli_Mutant_RCV_Coproplasma	0	0	0	67.9123	0	67.8388	0	0	0	0
S_E_coli_Mutant_RCV_Duncaniella	0	0	0	0	68.699	67.8388	0	0	0	0
S_E_coli_Mutant_RCV_Enterorhabdus	0	0	0	0	0	67.8388	0	0	0	0
S_E_coli_Mutant_RCV_Kineothrix	0	0	0	0	0	67.8388	0	68.9165	67.3609	0
S_E_coli_Mutant_RCV_Lawsonibacter	0	0	0	0	0	0	0	68.9165	67.3609	0
S_E_coli_Mutant_RCV_Pelethomonas	0	0	0	0	0	67.8388	0	0	0	0
S_E_coli_Mutant_RCV_RACS-045	0	0	0	67.9123	0	0	0	0	0	0
S_E_coli_Mutant_RCV_UBA3282	0	0	0	67.9123	0	67.8388	0	0	0	0
S_E_coli_Mutant_RCV_UBA3402	0	0	0	67.9123	0	67.8388	0	0	0	0
S_E_coli_Mutant_RCV_UBA7173	0	0	0	67.9123	68.699	67.8388	0	0	0	0
Enrichment q-value				0.0934229	0.0885645	0.0934229		0.0885645	0.0962484	0.0885645
