# Supplementary material for: E. coli genetically modified for purine nucleobase release promotes butyrate generation and colonic wound healing during DSS insult
Source: Gut Microbes. 2025 Apr 17;17(1):2490211. doi: 10.1080/19490976.2025.2490211 (PMC12013446; doi:10.1080/19490976.2025.2490211)
Supplement: Supplemental Material [file KGMI_A_2490211_SM6671.zip › Supplementary_Data_RNAseq_Differential_Expression.xlsx]

## Sheet: SK vs SKM RCV DE
gene_id	gene_name	chr	start	end	strand	length	gc_content	biotype	p-value_limma	FDR_limma	natural_normalized_fold_change_SK_RCV_3_vs_SKM_RCV_3	log2_normalized_fold_change_SK_RCV_3_vs_SKM_RCV_3	natural_raw_fold_change_SK_RCV_3_vs_SKM_RCV_3	log2_raw_fold_change_SK_RCV_3_vs_SKM_RCV_3	natural_normalized_mean_counts_SK_RCV_3	log2_normalized_mean_counts_SK_RCV_3	natural_normalized_median_counts_SK_RCV_3	log2_normalized_median_counts_SK_RCV_3	natural_normalized_sd_counts_SK_RCV_3	log2_normalized_sd_counts_SK_RCV_3	natural_raw_mean_counts_SK_RCV_3	log2_raw_mean_counts_SK_RCV_3	natural_raw_median_counts_SK_RCV_3	log2_raw_median_counts_SK_RCV_3	natural_raw_sd_counts_SK_RCV_3	log2_raw_sd_counts_SK_RCV_3	natural_normalized_mean_counts_SKM_RCV_3	log2_normalized_mean_counts_SKM_RCV_3	natural_normalized_median_counts_SKM_RCV_3	log2_normalized_median_counts_SKM_RCV_3	natural_normalized_sd_counts_SKM_RCV_3	log2_normalized_sd_counts_SKM_RCV_3	natural_raw_mean_counts_SKM_RCV_3	log2_raw_mean_counts_SKM_RCV_3	natural_raw_median_counts_SKM_RCV_3	log2_raw_median_counts_SKM_RCV_3	natural_raw_sd_counts_SKM_RCV_3	log2_raw_sd_counts_SKM_RCV_3
ENSMUSG00000076671.6	Ighv13-2	chr12	114321379	114321838	-	460	0	NA	0.0423501	0.344676	12.9257	3.69217	13.0588	3.70695	5	1.78996	3	1.95345	7	1.63747	5	1.80028	3	1.95345	7	1.6153	74	4.46872	13	3.80735	143	2.21881	73	4.44279	12	3.70044	140	2.21737
ENSMUSG00000076547.3	Igkv4-70	chr6	69244872	69245427	-	556	0	NA	0.0203322	0.302264	11.0483	3.46575	11.0143	3.4613	4	1.86905	2	1.58496	4	1.22832	4	1.83695	2	1.58496	4	1.19491	52	4.5662	16	4.08746	88	1.80373	50	4.52262	12	3.70044	85	1.77118
ENSMUSG00000053153.15	Spag16	chr1	69866129	70764291	+	898163	0	NA	0.0316563	0.326576	9.15	3.19377	8.85	3.14568	0	0.26416	0	0	1	0.647058	0	0.26416	0	0	1	0.647058	11	2.79026	10	3.45943	12	1.97672	11	2.79205	10	3.45943	11	1.95301
ENSMUSG00000082981.2	Polr2k-ps	chr11	95652317	95652491	+	175	0	NA	0.0334464	0.332496	7.33333	2.87447	7.06667	2.82103	0	0.430827	0	0	1	0.692594	0	0.430827	0	0	1	0.692594	10	2.61536	3	2	15	1.66394	10	2.60723	4	2.32193	14	1.5988
ENSMUSG00000074195.4	Clca4b	chr3	144616682	144638290	-	21609	0	NA	0.0225335	0.30448	6.68842	2.74167	6.8057	2.76674	1529	10.3047	1299	10.3237	947	1.04943	1508	10.314	1380	10.3952	862	0.992041	10233	12.3356	11947	13.5445	9714	2.21363	10272	12.2913	9752	13.2516	9871	2.27575
ENSMUSG00000068231.6	Vmn1r43	chr6	89835916	89853395	-	17480	0	NA	0.0137274	0.285437	6.6	2.72247	7.56	2.91839	1	0.386988	0	0	2	0.947923	1	0.386988	0	0	2	0.947923	10	2.80558	3	2	12	1.52215	12	2.78944	2	1.58496	16	1.7198
ENSMUSG00000073628.6	Gm10552	chr1	85531806	85539617	-	7812	0	NA	0.0135229	0.285437	5.72308	2.51679	5.16923	2.36995	1	0.817815	0	0.5	2	0.988992	1	0.817815	0	0.5	2	0.988992	11	3.21005	11	3.58496	11	1.27734	10	3.20232	10	3.45943	8	1.08009
ENSMUSG00000094088.3	Ighv1-64	chr12	115471165	115471651	-	487	0	NA	0.00417633	0.270259	5.54323	2.47073	5.17668	2.37203	76	5.74387	64	6.01809	62	1.49426	73	5.74479	62	5.97437	57	1.39579	429	8.25377	210	7.7211	375	1.35816	384	8.20956	238	7.90087	289	1.20958
ENSMUSG00000086004.2	Gm7805	chr17	22183117	22183564	-	448	0	NA	0.0103583	0.283331	5.52	2.46467	5.28	2.40054	1	0.528321	0	0	2	0.818471	1	0.528321	0	0	2	0.818471	8	2.84286	7	3	8	1.12224	8	2.86036	8	3.16993	6	1.04011
ENSMUSG00000105282.2	Gm42981	chr5	44649512	44652763	-	3252	0	NA	0.0261307	0.313125	5.14286	2.36257	4.88571	2.28857	1	0.915309	1	0.792481	2	1.03815	1	0.915309	1	0.792481	2	1.03815	11	3.12423	11	3.58496	9	1.45007	10	3.14341	8	3.16993	9	1.21285
ENSMUSG00000103098.2	Gm37559	chr1	165440628	165441459	-	832	0	NA	0.0248409	0.308668	4.73684	2.24393	4.23158	2.0812	2	1.37147	2	1.79248	2	1.09629	2	1.37147	2	1.79248	2	1.09629	14	3.44636	12	3.70044	14	1.30728	12	3.44441	12	3.70044	10	1.07578
ENSMUSG00000108094.2	Gm31108	chr6	143054940	143099657	-	44718	0	NA	0.0268783	0.314233	4.70769	2.23502	4.61538	2.20645	1	0.76416	0	0.5	2	1.01768	1	0.76416	0	0.5	2	1.01768	9	2.81536	4	2.32193	10	1.39697	9	2.81082	4	2.32193	9	1.37775
ENSMUSG00000102162.2	Gm2367	chr1	192570879	192571350	+	472	0	NA	0.0110902	0.284545	4.61538	2.20645	4.7	2.23266	1	0.5	0	0	3	1.22474	1	0.467892	0	0	3	1.1461	9	2.91245	6	2.80735	9	1.2099	8	2.88155	6	2.80735	8	1.09307
ENSMUSG00000090779.2	Gm17110	chr14	34223672	34224641	+	970	0	NA	0.0171735	0.295769	4.54286	2.1836	4.02857	2.01027	1	1.02832	2	1.29248	2	0.857852	1	1.02832	2	1.29248	2	0.857852	10	3.12551	8	3.16993	9	0.94879	8	3.06495	7	3	6	0.741138
ENSMUSG00000087449.2	Gm12971	chr4	130485874	130489690	+	3817	0	NA	0.0151979	0.288441	4.4	2.1375	4	2	2	1.08198	2	1.29248	2	0.93718	2	1.08198	2	1.29248	2	0.93718	10	3.17453	7	3	9	0.976178	9	3.15391	6	2.80735	6	0.760769
ENSMUSG00000107254.2	Gm43769	chr5	66068967	66073289	+	4323	0	NA	0.00955441	0.281508	4.37647	2.12977	4.575	2.19377	2	0.886988	0	0	3	1.39075	2	0.854881	0	0	3	1.33324	11	3.253	5	2.58496	10	1.16325	11	3.27342	6	2.80735	10	1.1003
ENSMUSG00000115802.2	Vmn1r-ps136	chr14	61781176	61781557	+	382	0	NA	0.0123558	0.284545	4.32	2.11103	4.65	2.21723	2	0.817815	0	0	3	1.26968	2	0.854881	0	0	3	1.33324	10	3.04651	4	2.32193	10	1.1007	11	3.06255	4	2.32193	15	1.32219
ENSMUSG00000086333.2	1700120E14Rik	chr18	74658211	74664195	-	5985	0	NA	0.0245963	0.308011	4.24615	2.08616	4.04444	2.01594	3	1.82955	2	1.79248	3	1.07907	4	1.85787	2	1.79248	3	1.11748	17	3.82473	20	4.39232	13	1.28427	17	3.7889	20	4.39232	13	1.31671
ENSMUSG00000074695.4	Il22	chr10	118040847	118045952	+	5106	0	NA	0.0269684	0.314233	4.224	2.07861	5.26286	2.39585	12	2.63321	6	2.58496	17	1.9458	11	2.60253	6	2.5222	15	1.89639	52	4.88043	18	4.24793	68	1.67075	60	4.85575	18	4.24793	94	1.82203
ENSMUSG00000115205.2	Gm16374	chr15	4914602	4915600	+	999	0	NA	0.012442	0.284545	4.2	2.07039	3.93333	1.97575	2	1.19499	2	1.29248	3	1.13633	2	1.19499	2	1.29248	3	1.13633	12	3.47191	12	3.70044	7	0.891428	11	3.43171	10	3.45943	6	0.716198
ENSMUSG00000097657.3	Gm7389	chr8	4044626	4047509	+	2884	0	NA	0.029869	0.321593	4.2	2.07039	4	2	2	1.11904	1	0.792481	3	1.28617	2	1.11904	1	0.792481	3	1.28617	12	3.16847	7	3	13	1.29734	11	3.12133	7	3	12	1.2424
ENSMUSG00000102401.2	Gm37864	chr1	165279124	165282198	-	3075	0	NA	0.00819641	0.27708	4.18286	2.06449	3.6	1.848	5	2.31211	4	2.32193	4	0.926287	5	2.35795	4	2.32193	4	0.986981	23	4.38149	22	4.52356	17	0.879491	21	4.34964	20	4.39232	11	0.665005
ENSMUSG00000094433.3	Igkv5-43	chr6	69800339	69800927	-	589	0	NA	0.011849	0.284545	4.14909	2.0528	4.54588	2.18456	54	5.62437	52	5.7414	29	0.744201	56	5.62633	51	5.69374	34	0.82706	227	7.31314	232	7.86419	192	1.49147	257	7.27481	228	7.8392	267	1.76516
ENSMUSG00000114380.2	Gm47942	chr13	58816438	58816653	-	216	0	NA	0.0108021	0.284289	4.11429	2.04064	4.15714	2.05559	4	1.8208	2	1.58496	4	1.1982	4	1.83695	2	1.58496	4	1.19491	18	4.00204	21	4.45943	11	1.07399	18	3.97348	16	4.08746	13	1.13066
ENSMUSG00000104400.2	Gm38010	chr1	86762717	86765500	+	2784	0	NA	0.0132843	0.285437	4.04211	2.01511	3.42	1.774	2	0.861654	0	0	5	1.47712	2	0.8809	0	0	5	1.51983	12	3.34732	9	3.32193	11	1.07986	10	3.30464	8	3.16993	8	0.847584
ENSMUSG00000030523.19	Trpm1	chr7	63803583	63919523	+	115941	0	NA	0.0137325	0.285437	4.02353	2.00846	3.73333	1.90046	2	1.08198	1	0.792481	3	1.22975	2	1.11904	1	0.792481	3	1.28617	10	3.22131	6	2.80735	10	0.936336	10	3.21082	7	3	9	0.91967
ENSMUSG00000082791.4	Gm4875	chr6	117974168	117974953	+	786	0	NA	0.00333663	0.270259	3.95455	1.98351	4.32558	2.11289	6	2.23312	3	1.95345	8	1.55084	6	2.22704	3	1.95345	7	1.53225	28	4.66333	21	4.45943	17	0.833873	30	4.64328	16	4.08746	25	1.02109
ENSMUSG00000103780.2	Gm37524	chr1	168163549	168165240	-	1692	0	NA	0.000206408	0.267738	3.89143	1.9603	3.89143	1.9603	11	3.44913	10	3.51118	5	0.589706	11	3.43458	11	3.57994	5	0.630406	44	5.46677	40	5.35755	12	0.370738	44	5.42418	39	5.32193	19	0.517709
ENSMUSG00000081602.2	Gm15369	chr1	88074098	88074491	+	394	0	NA	0.00516464	0.270259	3.87692	1.95491	3.6	1.848	3	1.41531	2	1.16096	5	1.60666	4	1.43456	2	1.16096	5	1.63823	16	3.93971	16	4.08746	8	0.729253	15	3.90742	18	4.24793	7	0.679239
ENSMUSG00000040163.15	1700034J05Rik	chr6	146851827	146855920	-	4094	0	NA	0.00655695	0.27708	3.77143	1.91511	3.55714	1.83072	4	1.4943	2	1.16096	5	1.67715	4	1.49188	2	1.16096	5	1.6765	17	3.93589	13	3.80735	11	0.84446	16	3.91961	16	4.08746	8	0.727805
ENSMUSG00000109251.2	E230032D23Rik	chr7	143181761	143224351	+	42591	0	NA	0.0106905	0.283331	3.75	1.90689	3.68	1.87971	2	0.720321	0	0	4	1.33582	2	0.694988	0	0	4	1.27674	9	2.99091	6	2.80735	9	1.07437	8	2.98042	8	3.16993	6	0.930591
ENSMUSG00000066072.14	Cyp4a10	chr4	115375461	115390846	+	15386	0	NA	0.0232505	0.30448	3.75	1.90689	4.125	2.04439	2	0.792481	0	0	4	1.32607	2	0.792481	0	0	4	1.32607	9	2.88967	8	3.16993	9	1.28803	10	2.87818	6	2.80735	12	1.414
ENSMUSG00000120938.1	Gm56853	chr8	109448513	109449397	-	885	0	NA	0.0120835	0.284545	3.73333	1.90046	3.34737	1.74303	2	1.05664	1	0.792481	4	1.29412	2	1.08198	1	0.792481	4	1.34428	10	3.26059	6	2.80735	8	0.886969	10	3.25871	8	3.16993	6	0.740968
ENSMUSG00000102038.2	Gm12345	chr11	77040454	77041351	+	898	0	NA	0.0074749	0.27708	3.72	1.8953	3.84	1.94111	4	1.74864	3	1.95345	5	1.51056	4	1.73578	3	1.95345	5	1.50999	18	4.01855	12	3.70044	11	0.853243	18	3.99569	12	3.70044	15	0.944722
ENSMUSG00000116117.2	Cyp2d39-ps	chr15	82600208	82603617	-	3410	0	NA	0.018761	0.298715	3.70435	1.88922	3.4	1.76553	3	1.48448	1	1	4	1.22435	3	1.52155	1	1	4	1.26695	13	3.54413	11	3.58496	10	1.05168	13	3.52008	11	3.58496	8	1.01087
ENSMUSG00000037705.14	Tecta	chr9	42240915	42311225	-	70311	0	NA	0.00840108	0.27708	3.67059	1.87601	3.3	1.72247	5	1.90854	4	2.32193	5	1.5763	5	1.95345	4	2.32193	6	1.62476	20	4.24782	19	4.32193	10	0.701185	19	4.1992	14	3.90689	9	0.611359
ENSMUSG00000030510.12	Cers3	chr7	66393252	66473439	+	80188	0	NA	0.0125448	0.284545	3.65714	1.87072	3.6	1.848	2	1.2048	1	0.792481	4	1.43034	3	1.22772	1	0.792481	4	1.47155	12	3.42765	13	3.80735	8	1.0119	12	3.40131	14	3.90689	9	1.19832
ENSMUSG00000073679.3	Mxra8os	chr4	155923949	155924635	-	687	0	NA	0.0185826	0.298715	3.65714	1.87072	3.54545	1.82597	2	1.54987	2	1.58496	3	0.988358	3	1.58198	2	1.58496	3	1.0392	12	3.43474	10	3.45943	8	0.994	12	3.42642	14	3.90689	8	1.07021
ENSMUSG00000114999.2	Gm7962	chr15	3246873	3249180	-	2308	0	NA	0.0227803	0.30448	3.6	1.848	3.5	1.80735	3	1.81211	4	2.32193	2	0.935414	3	1.81211	4	2.32193	2	0.935414	13	3.60482	13	3.80735	9	0.965877	13	3.55091	12	3.70044	9	0.989744
ENSMUSG00000102808.2	5430420F09Rik	chr3	51979010	51980808	-	1799	0	NA	0.0050473	0.270259	3.57692	1.83872	3.28302	1.71502	8	2.91152	6	2.79248	5	0.868809	8	2.96783	6	2.90368	5	0.822607	30	4.79934	22	4.52356	17	0.733165	28	4.74895	30	4.9542	12	0.646729
ENSMUSG00000113479.2	Gm47796	chr12	105527522	105528815	+	1294	0	NA	0.015139	0.288441	3.54	1.82375	3	1.58496	2	0.984482	0	0	4	1.54286	3	1.04446	0	0	5	1.63116	11	3.36581	10	3.45943	7	0.888996	10	3.33173	10	3.45943	6	0.692444
ENSMUSG00000103696.2	Gm37531	chr1	59968847	59974261	+	5415	0	NA	0.0038927	0.270259	3.51628	1.81405	3.34884	1.74366	6	2.3937	6	2.74593	5	1.42255	6	2.3906	6	2.74593	5	1.42307	24	4.61447	27	4.80735	6	0.406648	23	4.57199	24	4.64386	4	0.216179
ENSMUSG00000115131.2	Gm49268	chr15	26688486	26691753	+	3268	0	NA	0.009735	0.281508	3.5	1.80735	3.49091	1.8036	3	0.707988	0	0	8	1.73421	3	0.681244	0	0	7	1.6687	13	3.41984	12	3.70044	11	1.23228	12	3.38131	12	3.70044	10	1.05055
ENSMUSG00000081402.5	Gm15455	chr1	33875205	33877761	-	2557	0	NA	0.0107144	0.283331	3.47586	1.79737	3.43448	1.78009	4	1.99728	4	2.32193	3	1.10367	4	2.00603	4	2.32193	3	1.09828	16	3.92435	13	3.80735	8	0.753947	16	3.90351	18	4.24793	8	0.768253
ENSMUSG00000084240.2	Gm15383	chr15	91415127	91416569	-	1443	0	NA	0.011895	0.284545	3.44	1.78241	3.31034	1.72698	4	2.0752	4	2.32193	3	1.07937	4	2.04309	4	2.32193	3	1.04879	16	3.97593	15	4	9	0.683445	15	3.9132	14	3.90689	6	0.585897
ENSMUSG00000102939.2	Gm38111	chr9	71803995	71806735	-	2741	0	NA	0.00360551	0.270259	3.42857	1.77761	3.25714	1.70361	4	1.19499	0	0	6	1.85127	4	1.19331	0	0	6	1.85024	15	3.87702	12	3.70044	8	0.653575	14	3.84391	16	4.08746	6	0.559021
ENSMUSG00000103002.2	Gm38075	chr1	61844380	61845299	+	920	0	NA	0.0338746	0.332496	3.37297	1.75402	3.47027	1.79505	5	2.24486	5	2.56464	5	1.29991	5	2.23578	5	2.56464	5	1.30274	20	4.02424	15	4	14	1.27134	20	4.00852	14	3.90689	17	1.31754
ENSMUSG00000084020.4	Wsb2-ps	chr11	62640890	62642106	-	1217	0	NA	0.017166	0.295769	3.31034	1.72698	3.31034	1.72698	4	1.79552	4	2.32193	4	1.43915	4	1.8023	4	2.32193	4	1.43816	15	3.79101	20	4.39232	8	0.953072	15	3.76745	16	4.08746	10	0.976031
ENSMUSG00000099423.2	Gm17826	chr7	16232657	16233454	+	798	0	NA	0.00376892	0.270259	3.3	1.72247	3.11351	1.63854	5	2.39302	4	2.32193	4	0.751389	5	2.40961	4	2.32193	5	0.789017	19	4.25293	18	4.24793	7	0.437343	18	4.23139	19	4.32193	5	0.346969
ENSMUSG00000102621.2	Gm37674	chr1	194351981	194353814	+	1834	0	NA	0.0468873	0.351788	3.3	1.72247	2.75821	1.46373	10	3.28477	10	3.45345	5	0.69652	10	3.33585	11	3.57994	6	0.735511	34	4.69841	17	4.16993	38	1.10931	30	4.65913	18	4.24793	26	0.91353
ENSMUSG00000086111.3	Gm15326	chr13	112004450	112011292	+	6843	0	NA	0.0467872	0.351788	3.24878	1.6999	3.07317	1.61973	6	2.45977	6	2.90368	4	1.26379	6	2.453	6	2.80735	4	1.26913	21	4.17611	29	4.90689	13	1.17114	20	4.14843	26	4.75489	12	1.0097
ENSMUSG00000097576.4	D930030I03Rik	chr16	38272344	38273905	+	1562	0	NA	0.00971934	0.281508	3.21818	1.68625	2.98667	1.57854	6	2.40245	6	2.66096	6	1.44652	6	2.43077	6	2.74593	6	1.46214	23	4.4501	19	4.32193	11	0.631656	21	4.41958	18	4.24793	8	0.476608
ENSMUSG00000087201.2	Gm15261	chrX	167820670	167889532	-	68863	0	NA	0.00728075	0.27708	3.18857	1.67291	3	1.58496	5	1.9807	5	2.56464	5	1.58959	5	2.01721	6	2.66096	5	1.61117	18	4.17482	15	4	6	0.385571	17	4.13441	16	4.08746	5	0.347342
ENSMUSG00000029206.14	Nsun7	chr5	66417240	66455369	+	38130	0	NA	0.00854578	0.27708	3.17143	1.66513	3.02069	1.59488	4	1.56646	2	1.58496	6	1.48031	4	1.58198	2	1.58496	6	1.50995	14	3.76871	13	3.80735	7	0.666865	14	3.74732	12	3.70044	7	0.66703
ENSMUSG00000026344.10	Lypd1	chr1	125795359	125840838	-	45480	0	NA	0.00287752	0.270114	3.16721	1.66321	2.81194	1.49157	9	2.10421	2	1.58496	13	2.15226	10	2.1558	2	1.58496	15	2.22787	31	4.9397	31	5	11	0.523524	30	4.91028	30	4.9542	10	0.49877
ENSMUSG00000118018.2	Gm54728	chr18	43659242	43662945	-	3704	0	NA	0.00747064	0.27708	3.16	1.65992	3.2	1.67807	4	2.03435	4	2.32193	3	1.13075	4	2.03435	4	2.32193	3	1.13075	15	3.92474	14	3.90689	6	0.445716	15	3.88917	14	3.90689	7	0.641151
ENSMUSG00000103439.2	Gm7019	chr12	115207805	115208173	-	369	0	NA	0.00755787	0.27708	3.10345	1.63387	3.3	1.72247	4	1.71653	3	1.95345	5	1.48039	4	1.69561	3	1.95345	4	1.44926	14	3.8137	14	3.90689	6	0.615096	14	3.79462	12	3.70044	9	0.730714
ENSMUSG00000083443.2	Gm15519	chr6	112540603	112542168	+	1566	0	NA	0.00362012	0.270259	3.06835	1.61747	3.18462	1.67112	12	3.48712	9	3.29248	9	0.867467	12	3.49881	9	3.2539	8	0.820889	39	5.20951	35	5.16993	19	0.692737	40	5.16061	34	5.12928	27	0.85208
ENSMUSG00000121205.1	Gm52870	chr6	99181410	99210228	+	28819	0	NA	0.00955987	0.281508	3.06667	1.61667	3.04	1.60407	6	2.36538	8	2.95345	6	1.56322	6	2.36538	8	2.95345	6	1.56322	22	4.39655	28	4.85798	10	0.709812	22	4.36002	23	4.58496	12	0.755843
ENSMUSG00000095197.8	Ighv1-59	chr12	115298702	115299134	-	433	0	NA	0.00974336	0.281508	3.06667	1.61667	3.23077	1.69188	12	2.77583	8	2.69616	15	2.02566	12	2.7664	8	2.74593	14	1.9986	40	5.11467	55	5.80735	24	1.03681	41	5.07059	41	5.39232	29	1.13352
ENSMUSG00000105846.2	Gm43258	chr3	104057072	104059021	-	1950	0	NA	0.0140487	0.285437	3.0433	1.60564	2.92277	1.54734	15	3.70744	14	3.94741	10	1.17488	16	3.72934	14	3.85712	11	1.22215	48	5.42289	53	5.75489	22	0.978925	48	5.3889	47	5.58496	27	1.01548
ENSMUSG00000042938.9	Gm14117	chr2	146147467	146148309	+	843	0	NA	0.0422528	0.344676	3.03158	1.60007	2.67692	1.42058	5	2.47392	4	2.32193	4	0.768151	6	2.49051	4	2.32193	5	0.802992	18	3.9287	12	3.70044	18	0.994045	16	3.90554	12	3.70044	12	0.830497
ENSMUSG00000089640.2	Gm6397	chr1	143558968	143560036	+	1069	0	NA	0.0132481	0.285437	3.02609	1.59745	3.23478	1.69367	3	1.21423	1	0.792481	5	1.50726	3	1.21423	1	0.792481	5	1.50726	11	3.30879	12	3.70044	7	0.938587	11	3.32222	10	3.45943	10	1.04507
ENSMUSG00000084343.2	Gm16198	chr3	151859084	151859753	+	670	0	NA	0.00682992	0.27708	3	1.58496	2.88649	1.52931	5	1.77696	2	1.58496	7	1.70306	5	1.79988	2	1.58496	7	1.72874	17	4.07203	16	4.08746	8	0.596086	17	4.04492	16	4.08746	8	0.64016
ENSMUSG00000084353.2	Gm15452	chr1	8862147	8862386	-	240	0	NA	0.0436621	0.348395	3	1.58496	2.97391	1.57236	3	1.52832	2	1.58496	4	1.34236	3	1.49621	2	1.58496	3	1.30181	11	3.20204	10	3.45943	9	1.24211	10	3.19372	14	3.90689	7	1.17012
ENSMUSG00000089987.3	Gpx2-ps1	chr7	99913882	99914452	+	571	0	NA	0.0159246	0.293089	2.98605	1.57824	2.83902	1.5054	6	2.49051	4	2.32193	7	0.975986	6	2.46645	4	2.32193	7	0.919882	20	4.20466	17	4.16993	14	0.866353	18	4.15224	16	4.08746	9	0.686043
ENSMUSG00000097330.3	Gm26672	chr18	37879612	37901295	-	21684	0	NA	0.0208281	0.303205	2.98182	1.57619	2.76364	1.46657	4	2.3023	4	2.32193	3	0.778164	4	2.29552	4	2.32193	3	0.785186	15	3.8776	13	3.80735	10	0.714645	14	3.85912	12	3.70044	6	0.468558
ENSMUSG00000098661.3	Mir7052	chr7	44119771	44119835	+	65	0	NA	0.00757221	0.27708	2.97778	1.57424	3.06667	1.61667	4	1.51546	2	1.29248	5	1.50379	4	1.49621	2	1.29248	6	1.50054	12	3.65223	10	3.45943	6	0.572021	13	3.61611	9	3.32193	8	0.798442
ENSMUSG00000101452.2	Gm28530	chr9	98183703	98184279	+	577	0	NA	0.0421533	0.344676	2.93878	1.55522	2.74286	1.45568	7	2.53911	7	2.98864	6	1.50456	7	2.5536	8	3.06464	6	1.5007	23	4.23128	20	4.39232	18	1.21918	21	4.21171	20	4.39232	13	1.12777
ENSMUSG00000058581.8	Gm5801	chr14	56247993	56248772	-	780	0	NA	0.00481673	0.270259	2.92394	1.54792	2.86286	1.51746	11	3.33327	9	3.29248	8	0.877622	11	3.37061	10	3.43518	7	0.775131	34	5.0045	27	4.80735	16	0.62355	32	4.96833	32	5.04439	14	0.580635
ENSMUSG00000049908.7	Gja8	chr3	96820882	96833336	-	12455	0	NA	0.0207049	0.302648	2.92308	1.54749	3.15789	1.65896	6	2.02262	4	2.32193	6	1.69426	5	2.0017	4	2.32193	6	1.67173	18	3.94113	25	4.70044	12	1.14061	19	3.93252	23	4.58496	14	1.28508
ENSMUSG00000118116.2	Gm3720	chr18	46630152	46630942	+	791	0	NA	0.0362312	0.338418	2.92075	1.54634	2.57143	1.36257	8	2.70102	8	3.08496	6	1.4773	8	2.75237	8	3.1427	7	1.52166	25	4.42026	22	4.52356	19	0.962498	23	4.3925	23	4.58496	14	0.850447
ENSMUSG00000109879.2	Gm10997	chr8	65260291	65261790	-	1500	0	NA	0.00915627	0.277836	2.90909	1.54057	3.05455	1.61096	4	1.82521	3	1.95345	5	1.59591	4	1.82154	3	1.95345	5	1.59523	15	3.89622	11	3.58496	8	0.588118	16	3.87902	10	3.45943	12	0.75884
ENSMUSG00000041293.6	Adgrf1	chr17	43581220	43635628	+	54409	0	NA	0.0293472	0.320232	2.90531	1.53869	2.9475	1.55949	216	7.53083	250	7.94859	108	0.990998	212	7.53988	236	7.85454	103	0.90964	628	8.87606	731	9.5157	456	1.34311	628	8.83207	592	9.21189	477	1.40542
ENSMUSG00000089235.3	Gm23119	chr18	74911632	74911771	-	140	0	NA	0.0119346	0.284545	2.86364	1.51785	2.80909	1.4901	6	2.52453	6	2.79248	5	1.31672	6	2.53205	6	2.79248	5	1.31338	20	4.31132	19	4.32193	9	0.53774	20	4.27383	18	4.24793	9	0.570181
ENSMUSG00000107576.2	Gm44093	chr6	86938623	86940424	+	1802	0	NA	0.00855464	0.27708	2.85957	1.5158	2.68085	1.42269	7	2.67028	6	2.72972	6	1.05427	7	2.66595	6	2.72972	6	1.05638	21	4.41314	18	4.24793	9	0.482303	20	4.36672	18	4.24793	5	0.295043
ENSMUSG00000090965.2	Gm17203	chr19	59884673	59889494	-	4822	0	NA	0.0175827	0.297941	2.83636	1.50404	2.78824	1.47935	4	1.86165	2	1.58496	6	1.43036	5	1.85787	2	1.58496	7	1.4549	15	3.78789	18	4.24793	7	0.884947	15	3.75519	18	4.24793	9	0.979186
ENSMUSG00000089999.2	Gm6485	chr3	104660043	104660481	-	439	0	NA	0.0109204	0.284545	2.83019	1.5009	2.80385	1.48741	17	3.97304	20	4.35368	8	0.870649	16	3.95589	18	4.28493	8	0.845568	49	5.4453	40	5.35755	30	0.845301	48	5.41539	49	5.64386	28	0.832153
ENSMUSG00000090192.3	Gm16556	chr6	122536999	122547852	-	10854	0	NA	0.0178487	0.298327	2.82667	1.4991	2.65532	1.40889	6	2.52262	6	2.82193	5	1.36676	7	2.56478	7	2.89068	5	1.40192	20	4.30423	19	4.32193	10	0.60558	20	4.2567	16	4.08746	10	0.660483
ENSMUSG00000021741.5	Gm5457	chr14	9601878	9602210	-	333	0	NA	0.0337152	0.332496	2.81053	1.49084	2.7	1.43296	5	2.33503	4	2.45345	4	1.24526	6	2.39501	5	2.56464	4	1.27928	17	3.97042	19	4.32193	9	0.860622	17	3.9231	14	3.90689	12	0.960163
ENSMUSG00000103006.2	4933417C20Rik	chr1	160040513	160042386	+	1874	0	NA	0.0272916	0.314233	2.78919	1.47985	2.68421	1.4245	5	2.03814	6	2.66096	5	1.63429	5	2.06037	6	2.74593	5	1.65594	16	3.91844	18	4.24793	8	0.927145	16	3.87673	18	4.24793	9	0.965712
ENSMUSG00000040364.9	Sec1	chr7	45327110	45343826	-	16717	0	NA	0.00237317	0.267738	2.75789	1.46357	2.91111	1.54157	8	2.28355	4	2.45345	14	1.7667	8	2.29311	4	2.45345	12	1.7234	25	4.68834	25	4.70044	6	0.294175	25	4.63948	22	4.52356	10	0.501531
ENSMUSG00000104547.2	Gm43022	chr5	43685969	43690236	+	4268	0	NA	0.0235912	0.305191	2.72308	1.44524	2.75	1.45943	3	1.20956	1	0.792481	7	1.60955	3	1.17947	1	0.792481	6	1.54539	11	3.22714	7	3	9	1.14772	10	3.20131	10	3.45943	7	1.0521
ENSMUSG00000051503.3	Ccdc121rt3	chr5	112501667	112503899	-	2233	0	NA	0.0494312	0.355962	2.71765	1.44236	2.64706	1.40439	5	1.8832	4	2.19616	5	1.61256	5	1.8852	4	2.19616	5	1.61275	14	3.62131	13	3.80735	10	1.2329	14	3.59082	14	3.90689	9	1.21732
ENSMUSG00000112900.2	Gm48204	chr10	105350542	105352510	-	1969	0	NA	0.00293327	0.270114	2.71034	1.43848	2.54483	1.34757	18	4.25077	20	4.35712	4	0.283745	18	4.2566	18	4.28112	4	0.240518	51	5.60744	41	5.39232	25	0.584109	48	5.56513	48	5.61471	16	0.447376
ENSMUSG00000087430.2	Gm13405	chr2	31099482	31101359	-	1878	0	NA	0.0211162	0.303992	2.7	1.43296	2.97778	1.57424	4	1.63563	2	1.66096	5	1.51151	4	1.6103	2	1.66096	4	1.4785	12	3.43474	7	3	8	0.88626	12	3.40851	6	2.80735	11	1.08501
ENSMUSG00000120876.1	Gm56941	chr6	127130740	127131750	-	1011	0	NA	0.028928	0.318028	2.688	1.42653	2.48889	1.3155	3	1.39439	2	1.16096	5	1.57322	4	1.45237	2	1.16096	5	1.64123	10	3.28155	8	3.16993	8	0.835591	10	3.26457	8	3.16993	8	0.900012
ENSMUSG00000071035.6	Gm5499	chr17	87385699	87386583	+	885	0	NA	0.0290818	0.318977	2.68	1.42223	2.82	1.4957	9	3.28192	8	3.24593	3	0.370608	9	3.29442	9	3.31468	3	0.312263	26	4.52944	24	4.64386	15	0.95796	27	4.48455	20	4.39232	21	1.14917
ENSMUSG00000107720.2	Gm43946	chr6	101324906	101325791	-	886	0	NA	0.0145236	0.285437	2.66667	1.41504	2.84571	1.50879	5	1.77337	3	1.79248	7	1.71692	5	1.7837	4	1.90368	7	1.6959	15	3.81082	17	4.16993	8	0.91299	16	3.79433	16	4.08746	10	1.03623
ENSMUSG00000104012.2	Gm37364	chr7	142851435	142855354	+	3920	0	NA	0.0110296	0.284545	2.65714	1.40988	2.58621	1.37084	8	2.71402	8	2.95345	7	1.54791	9	2.73951	8	3.01118	8	1.57685	24	4.58715	22	4.52356	7	0.401789	24	4.54862	20	4.39232	12	0.551776
ENSMUSG00000106191.2	4930557B06Rik	chr5	113290315	113290695	+	381	0	NA	0.0126192	0.284545	2.65714	1.40988	2.32	1.21412	8	2.38619	5	2.37744	10	1.8167	9	2.43686	6	2.45345	12	1.87036	24	4.51453	18	4.24793	13	0.600797	22	4.46953	18	4.24793	9	0.477766
ENSMUSG00000081021.2	Gm11964	chr11	5584139	5584582	+	444	0	NA	0.0320956	0.328633	2.64242	1.40186	2.68454	1.42467	16	3.76158	16	4.02764	9	1.14941	15	3.74901	15	3.99718	9	1.12618	43	5.17995	55	5.80735	25	1.06634	42	5.14453	48	5.61471	27	1.10727
ENSMUSG00000110282.2	B930086L07Rik	chr7	132718263	132722000	-	3738	0	NA	0.0140166	0.285437	2.62642	1.39309	2.43797	1.28568	26	4.65565	26	4.77537	9	0.520011	25	4.65882	26	4.75489	8	0.470584	69	5.89493	49	5.64386	48	0.873356	63	5.84563	65	6.04439	33	0.783347
ENSMUSG00000107369.2	Gstm2-ps1	chr5	116770967	116771623	-	657	0	NA	0.0413274	0.343273	2.62185	1.39058	2.66897	1.41628	19	3.98957	15	3.99718	16	1.03286	18	4.016	14	3.90689	14	0.9198	51	5.33313	57	5.85798	36	1.23495	51	5.3031	51	5.70044	37	1.26986
ENSMUSG00000102713.2	Gm29994	chr18	37962061	37963253	-	1193	0	NA	0.043725	0.348395	2.61538	1.38702	2.43	1.28096	6	2.16836	4	2.32193	6	1.46992	6	2.18388	4	2.32193	6	1.49227	16	3.80993	14	3.90689	13	0.976653	15	3.78063	14	3.90689	10	0.951723
ENSMUSG00000113003.2	Gm47138	chr12	99332803	99336172	-	3370	0	NA	0.0173956	0.297017	2.60187	1.37955	2.4	1.26303	17	4.10441	16	4.12869	5	0.442524	17	4.11035	18	4.20893	6	0.529839	45	5.3584	42	5.42626	27	0.805929	43	5.30791	42	5.42626	20	0.746475
ENSMUSG00000112592.2	Gm19972	chr10	60644439	60650102	-	5664	0	NA	0.00665238	0.27708	2.6	1.37851	2.49315	1.31797	35	5.15587	32	5.06464	6	0.218187	36	5.17084	36	5.18643	7	0.25506	93	6.39363	102	6.6865	38	0.846766	90	6.348	98	6.62936	38	0.856204
ENSMUSG00000114771.2	Gm49064	chr13	67375061	67378033	-	2973	0	NA	0.0197203	0.301688	2.6	1.37851	2.46486	1.30151	5	1.91152	4	2.19616	6	1.66024	5	1.92704	4	2.19616	6	1.68291	15	3.85025	16	4.08746	7	0.675606	14	3.82376	15	4	6	0.640041
ENSMUSG00000041247.9	Lamp3	chr16	19472128	19525125	-	52998	0	NA	0.0231844	0.30448	2.6	1.37851	2.52	1.33342	4	1.52155	2	1.16096	6	1.73186	4	1.53205	2	1.16096	6	1.73493	12	3.51195	13	3.80735	7	0.858028	12	3.48684	10	3.45943	7	0.800389
ENSMUSG00000108210.2	Gm35808	chr2	38423118	38425719	-	2602	0	NA	0.0307459	0.323919	2.59592	1.37625	2.4	1.26303	7	2.19405	6	2.58496	8	1.92105	7	2.21329	7	2.6427	8	1.93827	20	4.18724	23	4.58496	13	0.926146	19	4.11913	18	4.24793	12	0.892597
ENSMUSG00000103630.2	Gm37242	chr1	52692967	52695051	-	2085	0	NA	0.0231615	0.30448	2.59412	1.37524	2.57143	1.36257	10	3.39778	11	3.58496	5	0.637052	11	3.43335	11	3.57994	5	0.649853	28	4.70662	32	5.04439	15	0.840431	29	4.68076	24	4.64386	19	0.917082
ENSMUSG00000082860.2	Gm13204	chr4	148653513	148654333	-	821	0	NA	0.00538046	0.270259	2.5901	1.37301	2.49697	1.32018	16	3.83124	14	3.85712	12	0.886072	16	3.8616	13	3.80367	11	0.767705	43	5.36115	36	5.20945	17	0.550777	40	5.32095	38	5.2854	12	0.394502
ENSMUSG00000032087.12	Dscaml1	chr9	45337926	45665010	+	327085	0	NA	0.00444596	0.270259	2.58367	1.36942	2.532	1.34028	15	3.84429	14	3.94741	9	0.856793	16	3.85475	14	3.90689	10	0.888666	41	5.34275	47	5.58496	13	0.465028	41	5.29832	38	5.2854	19	0.594346
ENSMUSG00000025425.19	St8sia5	chr18	77273535	77346467	+	72933	0	NA	0.0288186	0.318028	2.58147	1.36819	2.97128	1.57108	326	7.89333	326	8.12586	243	1.35609	316	7.90277	300	8.05202	228	1.25229	844	9.27508	565	9.14466	735	1.27989	940	9.2321	424	8.73132	1034	1.49117
ENSMUSG00000050463.10	Krt78	chr15	101854436	101862722	-	8287	0	NA	0.00651857	0.27708	2.57885	1.36673	2.8303	1.50096	34	4.72607	22	4.50141	30	1.13735	32	4.72917	23	4.55295	26	1.02343	88	6.28287	89	6.49185	48	0.88623	92	6.24303	67	6.08746	67	1.05202
ENSMUSG00000064590.3	Gm22301	chr3	95006811	95006917	+	107	0	NA	0.0249972	0.308681	2.57143	1.36257	3	1.58496	2	1.17407	1	0.792481	4	1.42893	2	1.15115	1	0.792481	4	1.38538	8	2.92193	4	2.32193	7	0.894427	9	2.94413	4	2.32193	10	1.05397
ENSMUSG00000021541.15	Trpc7	chr13	56920926	57043806	-	122881	0	NA	0.0077479	0.27708	2.54634	1.34843	2.52	1.33342	6	1.99621	2	1.79248	9	1.58152	6	1.95915	2	1.79248	9	1.56118	16	4.06059	15	4	6	0.46889	16	4.05228	14	3.90689	4	0.253065
ENSMUSG00000108560.2	Gm44695	chr7	75134609	75136239	+	1631	0	NA	0.0166958	0.295692	2.54545	1.34792	2.37919	1.25047	26	4.53206	24	4.63922	19	0.916928	28	4.55125	23	4.5736	22	1.00424	69	5.92462	75	6.24793	40	0.88507	68	5.88569	74	6.22882	38	0.920084
ENSMUSG00000085091.2	Egfros	chr11	16765431	16780702	-	15272	0	NA	0.0266252	0.314233	2.53012	1.33921	2.45854	1.2978	13	3.58113	13	3.80735	6	1.00525	13	3.57243	14	3.90689	6	0.99113	34	4.95841	37	5.24793	16	0.877418	33	4.92303	36	5.20945	14	0.828136
ENSMUSG00000033196.18	Myh2	chr11	67061853	67088343	+	26491	0	NA	0.0142337	0.285437	2.51717	1.3318	2.44706	1.29105	48	5.35059	46	5.56978	29	1.10929	50	5.35596	44	5.48864	31	1.19211	124	6.72896	85	6.42626	91	0.853215	124	6.68754	77	6.2854	92	0.965511
ENSMUSG00000097405.3	D630044L22Rik	chr17	26170446	26182586	+	12141	0	NA	0.0313269	0.325511	2.51613	1.33121	2.44	1.28688	4	2.0128	3	2	4	1.20727	4	1.98747	3	2	4	1.17548	12	3.59546	11	3.58496	6	0.613981	11	3.55627	10	3.45943	4	0.438042
ENSMUSG00000086754.3	Gm16098	chr2	155668069	155670794	+	2726	0	NA	0.022604	0.30448	2.49677	1.32007	2.18182	1.12553	9	2.84519	4	2.45345	12	1.21134	10	2.89086	4	2.45345	13	1.26554	25	4.55091	29	4.90689	12	0.73642	23	4.50188	26	4.75489	9	0.564394
ENSMUSG00000095351.3	Igkv3-2	chr6	70675433	70676051	+	619	0	NA	0.0133797	0.285437	2.49567	1.31943	2.55697	1.35444	145	6.59979	88	6.44873	171	1.3366	153	6.60617	86	6.44266	192	1.39929	364	8.20905	304	8.25267	274	1.03357	393	8.16425	293	8.19967	397	1.20618
ENSMUSG00000094561.2	Ighv1-22	chr12	114709893	114710326	-	434	0	NA	0.019955	0.302091	2.49344	1.31814	2.24762	1.1684	40	4.85399	31	4.94056	34	1.36867	41	4.86816	32	4.94209	36	1.41568	100	6.50424	110	6.79442	42	0.859846	93	6.4624	92	6.53916	35	0.633251
ENSMUSG00000114023.2	Gm6474	chr13	61835096	61835794	-	699	0	NA	0.0366115	0.338418	2.46316	1.30051	2.36842	1.24393	5	2.28678	6	2.74593	4	1.315	5	2.28436	6	2.74593	4	1.31591	15	3.83743	16	4.08746	7	0.739508	14	3.80156	16	4.08746	6	0.685969
ENSMUSG00000085440.2	Sorbs2os	chr8	46176362	46272334	-	95973	0	NA	0.0195475	0.300684	2.42449	1.27768	2.375	1.24793	7	2.6727	6	2.69616	7	1.13294	7	2.67028	6	2.69616	6	1.10787	19	4.22131	15	4	9	0.523539	18	4.16634	17	4.16993	8	0.524483
ENSMUSG00000104309.2	Gm5846	chr3	49335782	49337195	-	1414	0	NA	0.0300027	0.32188	2.424	1.27739	2.544	1.3471	7	2.24411	5	2.56464	8	1.88725	7	2.23808	5	2.56464	9	1.88546	19	4.05984	15	4	14	1.00877	20	4.02191	15	4	16	1.22039
ENSMUSG00000054966.14	Lmntd1	chr6	145310860	145560045	-	249186	0	NA	0.0152495	0.288441	2.42308	1.27684	2.49412	1.31853	8	2.63936	9	3.32193	6	1.53247	8	2.60421	8	3.16993	6	1.52386	20	4.33945	21	4.45943	7	0.438359	20	4.32278	16	4.08746	9	0.542938
ENSMUSG00000110650.2	Gm19170	chr8	68769649	68770732	-	1084	0	NA	0.0204088	0.302648	2.42308	1.27684	2.44528	1.29	8	2.55271	6	2.82193	7	1.58417	8	2.57027	7	2.89068	7	1.59839	20	4.29407	21	4.45943	8	0.649818	21	4.27891	20	4.39232	11	0.762394
ENSMUSG00000118651.2	Gm17315	chr17	79662128	79665451	+	3324	0	NA	0.0374988	0.339995	2.42069	1.27542	2.50714	1.32604	9	2.55483	5	2.56464	11	1.68692	8	2.54417	5	2.56464	10	1.65995	22	4.27635	22	4.52356	13	1.14797	22	4.24595	22	4.52356	15	1.17434
ENSMUSG00000121103.1	Gm34854	chr17	5262276	5267593	-	5318	0	NA	0.026032	0.312969	2.38235	1.25239	2.26087	1.17688	10	2.72149	10	3.30735	11	1.87145	10	2.70877	9	3.2539	12	1.8809	26	4.55771	24	4.64386	15	0.891147	25	4.5327	24	4.64386	13	0.845394
ENSMUSG00000094568.2	Smarce1-ps1	chr8	42110630	42111706	-	1077	0	NA	0.00991143	0.28287	2.37108	1.24555	2.33023	1.22047	13	3.38236	7	3	14	1.07977	13	3.38314	7	2.98864	16	1.12978	32	4.92811	24	4.64386	16	0.602587	32	4.89464	22	4.52356	19	0.768992
ENSMUSG00000098243.5	Gm4258	chr1	137826327	137937516	+	111190	0	NA	0.0141747	0.285437	2.35385	1.23502	2.11111	1.078	8	2.05664	3	1.79248	10	2.03536	8	2.09371	4	1.90368	11	2.05857	19	4.24693	16	4.08746	10	0.591114	18	4.19602	18	4.24793	6	0.437429
ENSMUSG00000035576.14	L3mbtl1	chr2	162785392	162816442	+	31051	0	NA	0.0262651	0.313811	2.34286	1.22827	2.34419	1.22909	6	2.57819	5	2.56464	5	0.907565	6	2.59744	5	2.56464	5	0.934024	15	3.95486	18	4.24793	6	0.558602	16	3.91643	16	4.08746	9	0.747445
ENSMUSG00000070345.4	Hsf5	chr11	87507990	87550368	+	42379	0	NA	0.0450659	0.348997	2.33239	1.22181	2.36757	1.24341	11	3.3775	12	3.69616	6	0.851878	11	3.41499	12	3.68316	7	0.898988	27	4.58633	23	4.58496	17	0.849457	28	4.54394	21	4.45943	25	1.01255
ENSMUSG00000118445.2	Gm50469	chr13	95844002	95862055	+	18054	0	NA	0.0365917	0.338418	2.32836	1.21931	2.05714	1.04064	10	2.77445	9	3.11441	10	1.79158	11	2.80921	10	3.16096	11	1.82716	25	4.54843	27	4.80735	13	0.755307	23	4.50319	24	4.64386	9	0.572082
ENSMUSG00000113313.2	Gm32036	chr13	20629456	20657660	-	28205	0	NA	0.0323983	0.329529	2.32727	1.21864	2.14545	1.10128	4	1.73205	3	1.79248	6	1.64701	4	1.73205	3	1.79248	6	1.64701	12	3.49383	8	3.16993	9	0.743067	11	3.44799	8	3.16993	6	0.616551
ENSMUSG00000118371.2	Gm50308	chr19	24131434	24131965	+	532	0	NA	0.0444663	0.348959	2.31429	1.21057	2.44444	1.28951	4	1.48448	1	1	5	1.59154	4	1.45915	1	1	5	1.55729	10	3.13182	7	3	8	1.08792	10	3.10943	6	2.80735	8	1.16797
ENSMUSG00000081562.2	Sec61g-ps2	chr1	60561998	60562225	-	228	0	NA	0.0402409	0.342322	2.3122	1.20926	2.22857	1.15612	6	2.46518	5	2.56464	5	1.06154	6	2.4807	5	2.56464	6	1.0872	15	3.84893	13	3.80735	9	0.673719	15	3.81911	12	3.70044	9	0.71019
ENSMUSG00000102664.2	Gm38380	chr1	13424707	13426954	-	2248	0	NA	0.0487187	0.355033	2.31176	1.20899	2.17444	1.12064	22	3.98705	13	3.74593	20	1.39863	21	3.9823	14	3.89068	19	1.3739	51	5.38747	43	5.45943	40	1.10967	47	5.34801	46	5.55459	29	1.00503
ENSMUSG00000118023.2	Gm50363	chr19	16549524	16549832	-	309	0	NA	0.0114265	0.284545	2.30769	1.20645	2.19512	1.1343	6	1.74864	2	1.66096	9	1.77475	6	1.76789	2	1.66096	10	1.8119	14	3.86495	15	4	4	0.408646	14	3.80852	14	3.90689	7	0.595991
ENSMUSG00000100302.2	Gm29670	chr1	52741431	52743921	-	2491	0	NA	0.0188812	0.298715	2.30244	1.20316	2.10476	1.07366	20	4.30063	18	4.20893	7	0.440564	20	4.32164	18	4.24793	8	0.498888	46	5.42524	40	5.35755	25	0.675554	43	5.37597	44	5.49185	17	0.577414
ENSMUSG00000098026.3	Gm27014	chr12	55009849	55010985	+	1137	0	NA	0.0393852	0.341779	2.2875	1.19377	2.2125	1.14568	4	2.0128	3	1.95345	5	1.26169	4	2.0202	3	1.95345	4	1.26051	11	3.5132	10	3.45943	6	0.573518	11	3.47702	10	3.45943	5	0.544813
ENSMUSG00000101316.2	Gm12663	chr11	16585109	16586066	-	958	0	NA	0.0138099	0.285437	2.28293	1.19088	2.49474	1.31889	6	2.24612	4	2.32193	7	1.4191	5	2.18727	4	2.32193	6	1.35487	15	3.91565	13	3.80735	5	0.407816	15	3.90704	12	3.70044	6	0.514535
ENSMUSG00000036510.18	Cdh8	chr8	99751103	100143103	-	392001	0	NA	0.0263871	0.313811	2.272	1.18396	2.44865	1.29199	12	3.33802	10	3.39068	10	1.06196	11	3.35485	10	3.45943	8	1.02646	27	4.64717	29	4.90689	15	0.834137	29	4.60693	26	4.75489	22	1.08278
ENSMUSG00000106149.2	Gm43430	chr3	135356431	135360327	-	3897	0	NA	0.0123158	0.284545	2.27191	1.18391	2.27514	1.18596	29	4.52233	22	4.4915	21	1.25361	28	4.51091	24	4.61441	19	1.22184	66	5.94462	59	5.90689	33	0.684519	65	5.9054	58	5.88264	31	0.69509
ENSMUSG00000107503.2	Gm44009	chr6	128562588	128564988	-	2401	0	NA	0.0341371	0.332672	2.26517	1.17962	2.37333	1.24691	14	3.71559	14	3.90368	8	0.825227	14	3.74593	16	4.03841	7	0.812033	33	4.87841	25	4.70044	19	0.855877	35	4.86069	23	4.58496	27	1.00965
ENSMUSG00000117871.2	Gm50287	chr19	58080246	58084463	-	4218	0	NA	0.0399693	0.34203	2.26154	1.1773	2.20952	1.14374	21	3.9689	22	4.40689	16	1.45501	20	3.96494	22	4.43054	14	1.39995	48	5.38739	51	5.70044	26	1.01092	45	5.35207	50	5.67243	20	0.93842
ENSMUSG00000102626.2	Gm18553	chr1	138911602	138912235	-	634	0	NA	0.00883641	0.27708	2.25185	1.17111	2.25185	1.17111	12	3.3412	9	3.29248	12	1.22924	12	3.31446	8	3.22972	13	1.23964	29	4.89017	25	4.70044	8	0.353252	29	4.84868	25	4.70044	12	0.525225
ENSMUSG00000101567.2	Txn-ps1	chr1	44503083	44503391	-	309	0	NA	0.0323445	0.329529	2.25159	1.17094	2.20144	1.13845	46	5.04163	31	4.89068	45	1.33103	45	5.06065	34	4.96832	41	1.3053	105	6.44007	105	6.72792	67	1.09165	101	6.39578	140	7.13955	58	1.09882
ENSMUSG00000081431.2	Gm15483	chr7	133340208	133340663	-	456	0	NA	0.0284644	0.317709	2.24262	1.16519	2.12903	1.0902	9	3.13713	6	2.90368	7	0.802465	9	3.15637	6	2.90368	7	0.816614	22	4.41321	21	4.45943	9	0.615301	21	4.37229	23	4.58496	8	0.609211
ENSMUSG00000047370.6	Gm7367	chr7	59805357	59805848	+	492	0	NA	0.0269109	0.314233	2.24106	1.16418	2.28	1.18903	24	4.30575	24	4.66993	18	1.16126	24	4.33624	26	4.75489	16	1.10507	55	5.62154	60	5.93074	27	0.951297	56	5.58916	70	6.14975	30	1.05066
ENSMUSG00000119979.1	Gm57253	chr5	142807542	142808241	+	700	0	NA	0.0301904	0.322533	2.23448	1.15994	2.17241	1.1193	9	2.47262	8	3.16993	9	1.97502	9	2.46994	8	3.16993	9	1.97449	21	4.28652	20	4.39232	11	0.756935	20	4.24178	18	4.24793	11	0.760264
ENSMUSG00000027225.8	Duoxa2	chr2	122129381	122133366	+	3986	0	NA	0.0172258	0.295853	2.23178	1.15819	2.17592	1.12162	1140	10.0025	1200	10.2242	501	0.791795	1115	10.0117	1238	10.2716	410	0.678907	2546	11.0749	2228	11.1222	1537	0.962527	2427	11.0307	2979	11.5411	1265	0.947996
ENSMUSG00000110753.2	Gm18391	chr10	93933345	93934002	-	658	0	NA	0.0341706	0.332689	2.22857	1.15612	2.25366	1.17227	6	2.21653	4	2.16096	8	1.46409	6	2.22079	4	2.16096	7	1.44259	15	3.81515	13	3.80735	8	0.781589	14	3.79672	16	4.08746	7	0.784311
ENSMUSG00000120151.1	Gm56834	chr8	41827870	41828691	+	822	0	NA	0.0389301	0.341769	2.21538	1.14756	2.26909	1.18211	8	2.64831	6	2.66096	8	1.2847	8	2.69668	6	2.74593	9	1.33059	18	4.08698	14	3.90689	11	0.794032	20	4.06913	13	3.80735	17	1.02744
ENSMUSG00000082100.2	Glns-ps1	chr11	19670355	19671472	+	1118	0	NA	0.00641611	0.27708	2.20741	1.14235	2.36883	1.24418	12	3.25801	8	3.1427	14	1.28941	12	3.25124	9	3.2539	12	1.21227	29	4.86143	24	4.64386	8	0.356228	29	4.82967	22	4.52356	13	0.57727
ENSMUSG00000106432.2	Gm43259	chr3	104071240	104074516	-	3277	0	NA	0.00557667	0.270259	2.20364	1.13989	2.13094	1.09149	36	5.13232	37	5.24342	12	0.483851	36	5.14663	38	5.2854	12	0.513761	80	6.25053	83	6.39232	28	0.595401	78	6.21277	77	6.2854	30	0.617237
ENSMUSG00000104369.2	Gm38082	chr5	136558450	136565331	-	6882	0	NA	0.00389712	0.270259	2.2	1.1375	2.09846	1.06933	63	5.87549	66	6.0701	27	0.684591	64	5.8893	70	6.14745	28	0.71778	140	7.04612	139	7.12928	56	0.577247	135	7.00287	162	7.34873	50	0.586637
ENSMUSG00000029660.11	Tex26	chr5	149363125	149394444	+	31320	0	NA	0.0206705	0.302648	2.2	1.1375	1.95789	0.969303	5	1.42512	1	0.792481	10	1.85919	5	1.44363	1	0.792481	11	1.89779	12	3.56515	11	3.58496	7	0.79781	11	3.56922	11	3.58496	4	0.493796
ENSMUSG00000102573.2	Gm7265	chr9	72598831	72602332	+	3502	0	NA	0.0421901	0.344676	2.19231	1.13245	2.09455	1.06664	8	2.72704	10	3.37744	5	1.42945	8	2.79086	10	3.51118	6	1.46784	18	4.18144	18	4.24793	6	0.518216	18	4.16153	18	4.24793	8	0.617346
ENSMUSG00000104292.2	Gm38042	chr8	109464225	109469432	+	5208	0	NA	0.0397927	0.34203	2.19174	1.13207	2.18361	1.12671	19	4.1419	20	4.30367	11	0.862057	19	4.15008	20	4.36566	11	0.87505	43	5.25946	29	4.90689	27	0.859579	43	5.22311	28	4.85798	31	0.931841
ENSMUSG00000111160.2	Gm48855	chr9	64135621	64138077	+	2457	0	NA	0.0460648	0.350132	2.18824	1.12977	2.09302	1.06559	27	4.51678	28	4.82732	20	1.07391	28	4.51227	25	4.69077	22	1.07455	61	5.72668	53	5.75489	35	0.980717	59	5.67644	49	5.64386	33	0.997258
ENSMUSG00000083283.4	Gm15361	chrX	73537985	73538428	-	444	0	NA	0.00911697	0.277187	2.18734	1.12918	2.16923	1.11718	12	3.61951	14	3.85712	5	0.621284	12	3.61486	13	3.80367	5	0.580657	28	4.83591	27	4.80735	5	0.205003	27	4.79437	24	4.64386	7	0.278673
ENSMUSG00000103646.2	Gm37706	chr1	176995664	176998428	-	2765	0	NA	0.0483152	0.353825	2.18571	1.1281	2.13333	1.09311	4	1.67407	2	1.79248	5	1.46047	4	1.64196	2	1.79248	4	1.42722	9	3.17683	7	3	7	0.753467	9	3.15173	8	3.16993	5	0.636738
ENSMUSG00000103948.2	4930594C11Rik	chr1	37524932	37527686	-	2755	0	NA	0.0324662	0.329638	2.18411	1.12705	2.10556	1.0742	70	6.05983	72	6.15445	26	0.612607	71	6.07253	70	6.14458	27	0.605353	155	7.04758	137	7.10852	95	0.959777	151	7.00248	134	7.07682	90	0.980913
ENSMUSG00000078601.5	Gm12525	chr3	108268867	108269572	+	706	0	NA	0.01846	0.298715	2.175	1.12102	2.09091	1.06413	10	3.34676	10	3.39068	4	0.497952	10	3.38691	10	3.45943	4	0.504254	22	4.50725	21	4.45943	6	0.315935	22	4.47266	18	4.24793	7	0.423406
ENSMUSG00000120482.1	Gm36440	chr10	108280183	108280858	-	676	0	NA	0.022066	0.30448	2.16429	1.11389	2.04211	1.03006	18	3.55177	12	3.7047	22	1.52014	18	3.57531	12	3.68316	22	1.52684	39	5.17592	36	5.20945	20	0.799362	38	5.14994	38	5.2854	16	0.740622
ENSMUSG00000103544.4	Gm10048	chr5	49082296	49086082	-	3787	0	NA	0.0378024	0.339995	2.14737	1.10257	2.1	1.07039	5	1.98354	4	2.32193	7	1.66924	6	2.01028	4	2.32193	7	1.71047	13	3.63881	14	3.90689	6	0.696478	13	3.60588	12	3.70044	9	0.839401
ENSMUSG00000059854.9	Hydin	chr8	110993609	111336885	+	343277	0	NA	0.0447222	0.348997	2.14737	1.10257	2.25	1.16993	8	2.75121	8	3.16993	8	1.52125	8	2.75225	8	3.16993	7	1.50326	19	4.15863	20	4.39232	10	0.929619	20	4.1388	18	4.24793	12	1.08633
ENSMUSG00000109709.2	Gm45290	chr8	92255463	92259352	-	3890	0	NA	0.0444747	0.348959	2.14667	1.1021	2.04	1.02857	14	3.32853	14	3.91645	11	1.78195	14	3.32363	14	3.89395	11	1.77985	31	4.83591	28	4.85798	20	0.759725	30	4.81146	28	4.85798	14	0.682994
ENSMUSG00000030307.9	Slc6a11	chr6	114108202	114226913	+	118712	0	NA	0.00761204	0.27708	2.14345	1.09993	2.08641	1.06102	47	5.40442	46	5.55426	22	0.935329	47	5.41123	50	5.67132	20	0.877014	103	6.62324	90	6.50779	36	0.517482	99	6.57927	104	6.71425	31	0.485355
ENSMUSG00000085228.2	Gm14376	chr7	144023270	144023730	-	461	0	NA	0.0406414	0.342958	2.14054	1.09798	2.18919	1.1304	11	3.54356	11	3.56464	5	0.5345	11	3.55369	10	3.48864	5	0.497051	25	4.58646	28	4.85798	12	0.761628	26	4.55462	22	4.52356	16	0.864197
ENSMUSG00000107115.2	Gm43052	chr5	118825683	118827310	+	1628	0	NA	0.0281297	0.317137	2.12093	1.0847	2.12727	1.08901	6	2.08978	4	2.32193	7	1.77668	6	2.0987	4	2.32193	8	1.79407	14	3.82311	13	3.80735	6	0.640931	15	3.81515	12	3.70044	8	0.749967
ENSMUSG00000079550.10	Mpp4	chr1	59160094	59202548	-	42455	0	NA	0.0432611	0.348395	2.11034	1.07748	2.02	1.01436	9	3.07819	8	3.08496	5	0.877962	9	3.08992	7	2.98864	6	0.940812	19	4.2604	18	4.24793	8	0.575345	19	4.21529	24	4.64386	9	0.701677
ENSMUSG00000102989.2	Gm38318	chr8	109594194	109595899	+	1706	0	NA	0.0447178	0.348997	2.10732	1.07541	2.01	1.0072	6	2.05412	4	2.45345	7	1.72338	6	2.06445	5	2.56464	6	1.7004	13	3.68294	12	3.70044	9	0.749597	12	3.65329	12	3.70044	6	0.584355
ENSMUSG00000108850.2	Gm44914	chr7	99217328	99220047	-	2720	0	NA	0.0391869	0.341769	2.1039	1.07306	1.95949	0.970481	12	3.24985	12	3.61441	9	1.37551	12	3.27228	12	3.68316	10	1.39163	26	4.64569	25	4.70044	12	0.631435	25	4.60538	26	4.75489	10	0.568737
ENSMUSG00000090628.2	Gm17083	chr13	34190949	34192314	-	1366	0	NA	0.0475227	0.35243	2.1	1.07039	1.98806	0.991361	10	3.22393	10	3.5222	6	0.864026	10	3.28069	12	3.6427	6	0.895659	21	4.38242	17	4.16993	10	0.601728	21	4.35091	15	4	11	0.642693
ENSMUSG00000107570.2	Gm44207	chr6	89322122	89323545	+	1424	0	NA	0.0287148	0.317797	2.09412	1.06634	2.136	1.09491	8	2.08122	4	2.08496	11	1.93767	7	2.05831	4	2.08496	11	1.91883	17	3.94172	16	4.08746	9	0.975867	17	3.92181	16	4.08746	10	0.998002
ENSMUSG00000043192.5	Gpi-ps	chr8	5689580	5691011	+	1432	0	NA	0.0037582	0.270259	2.08941	1.0631	2.07201	1.05103	126	6.86681	114	6.80816	59	0.665499	126	6.87682	111	6.80036	55	0.61568	265	7.95966	285	8.15987	102	0.616526	262	7.9151	251	7.97728	114	0.6899
ENSMUSG00000073144.6	4930599N23Rik	chr6	39095318	39125249	+	29932	0	NA	0.00703128	0.27708	2.08757	1.06183	2.11257	1.079	27	4.75201	26	4.76178	10	0.468617	27	4.7604	25	4.69077	8	0.362937	58	5.81026	64	6.02237	18	0.527964	58	5.77155	58	5.88264	24	0.641069
ENSMUSG00000099561.2	Gm28410	chr1	78302265	78316743	-	14479	0	NA	0.0118893	0.284545	2.08657	1.06113	2.11128	1.07812	21	4.39395	21	4.43518	9	0.562411	21	4.39446	20	4.38574	8	0.515002	46	5.46928	41	5.39232	17	0.521425	46	5.42182	37	5.24793	25	0.647547
ENSMUSG00000106755.2	Tpi-rs11	chr6	127160372	127160681	-	310	0	NA	0.00994207	0.28287	2.08525	1.06022	2.1479	1.10293	40	5.18217	34	5.08995	24	0.718841	39	5.19013	33	5.08496	20	0.619023	84	6.28849	96	6.59991	36	0.674854	84	6.24288	72	6.18982	46	0.789009
ENSMUSG00000068262.5	Gm5879	chr6	87741978	87743186	-	1209	0	NA	0.0469442	0.351788	2.07887	1.0558	2.20588	1.14136	11	3.16194	8	3.08496	10	1.20568	10	3.12751	8	3.0222	9	1.16781	24	4.38182	16	4.08746	18	0.887389	24	4.3518	14	3.90689	19	1.01318
ENSMUSG00000062257.14	Opcml	chr9	27702071	28836706	+	1134636	0	NA	0.0100118	0.282943	2.06723	1.0477	2.15593	1.10831	39	5.18399	35	5.16937	18	0.671834	38	5.19542	35	5.15587	16	0.610681	81	6.23375	89	6.49185	36	0.689115	84	6.19266	86	6.44294	47	0.925146
ENSMUSG00000085884.2	Gm15342	chr16	95837290	95839943	+	2654	0	NA	0.0422259	0.344676	2.06667	1.04731	1.87368	0.905878	8	2.59329	8	3.06464	8	1.58591	8	2.63626	8	3.06464	9	1.62865	18	4.15253	18	4.24793	7	0.487506	17	4.11589	18	4.24793	5	0.387945
ENSMUSG00000108256.2	Gm43923	chr6	93171922	93174832	+	2911	0	NA	0.0261997	0.313619	2.06582	1.04672	2.12658	1.08854	12	3.53172	12	3.7047	7	0.829236	12	3.5401	11	3.53841	7	0.798622	26	4.68684	24	4.64386	11	0.527181	27	4.63604	22	4.52356	18	0.739619
ENSMUSG00000115312.2	Gm8518	chr14	51215904	51216393	-	490	0	NA	0.0433455	0.348395	2.06197	1.04402	2.10435	1.07337	11	3.49812	9	3.32193	5	0.471714	10	3.48376	10	3.45943	3	0.371962	23	4.49333	24	4.64386	10	0.698596	23	4.4519	22	4.52356	11	0.784545
ENSMUSG00000071041.5	Impdh2-ps	chr8	100757190	100758734	+	1545	0	NA	0.00598545	0.270864	2.05263	1.03747	1.99355	0.995339	31	4.823	26	4.68861	17	0.752599	30	4.83233	29	4.83886	14	0.658734	64	5.98021	58	5.88264	19	0.384641	61	5.92986	68	6.10852	12	0.271017
ENSMUSG00000104126.2	Gm37486	chr1	178126961	178127365	+	405	0	NA	0.0253332	0.311263	2.048	1.03422	2.06842	1.04853	12	3.41648	13	3.80735	7	1.00262	12	3.4496	13	3.80367	6	0.987048	25	4.62945	22	4.52356	8	0.418001	25	4.59849	22	4.52356	12	0.636818
ENSMUSG00000084145.4	Gm12263	chr11	59365110	59366591	-	1482	0	NA	0.0130516	0.285437	2.04604	1.03284	2.05957	1.04235	22	4.36792	20	4.35712	12	0.77229	22	4.38889	21	4.42118	12	0.781384	46	5.50279	44	5.49185	17	0.472712	47	5.45316	38	5.2854	28	0.67049
ENSMUSG00000039315.17	Clnk	chr5	38863805	39034155	-	170351	0	NA	0.0474391	0.35243	2.04545	1.03242	2.1	1.07039	6	2.14863	6	2.66096	7	1.77605	6	2.11525	5	2.56464	8	1.77582	14	3.69715	14	3.90689	8	0.990299	14	3.69392	14	3.90689	9	1.05571
ENSMUSG00000082575.2	Eef2-ps2	chr4	142968594	142969938	-	1345	0	NA	0.0393238	0.34177	2.04038	1.02884	1.98726	0.990781	52	5.65789	47	5.58371	18	0.478151	51	5.66623	51	5.69803	14	0.401542	107	6.54083	114	6.84549	61	0.90783	103	6.49371	137	7.10852	55	0.916454
ENSMUSG00000108214.2	Gm43982	chr6	134050317	134052145	+	1829	0	NA	0.014373	0.285437	2.03529	1.02524	2.04356	1.03109	16	3.93158	16	4.12869	7	0.831704	16	3.92019	16	4.12396	7	0.824755	34	5.08552	35	5.16993	8	0.316588	33	5.0448	31	5	12	0.449686
ENSMUSG00000088185.3	Scarna2	chr3	108461654	108462067	-	414	0	NA	0.0129029	0.285437	2.03027	1.02167	1.95161	0.964667	61	5.75474	61	5.95119	31	0.881609	61	5.76381	66	6.06028	29	0.911194	124	6.85786	128	7.01123	56	0.626027	120	6.81282	126	6.98868	50	0.634114
ENSMUSG00000093559.2	Gm20705	chr6	99361568	99365460	-	3893	0	NA	0.0264156	0.313811	2.02718	1.01948	2.03529	1.02524	16	4.03056	18	4.24593	6	0.53729	16	4.03375	16	4.12396	5	0.458581	34	5.02489	34	5.12928	13	0.627552	34	4.98872	33	5.08746	16	0.69788
ENSMUSG00000110744.2	Gm5171	chr10	30656853	30658267	-	1415	0	NA	0.0276646	0.315241	2.02247	1.01612	1.97333	0.980635	14	3.507	10	3.48864	12	1.21957	14	3.48775	11	3.53841	13	1.25717	29	4.82686	30	4.9542	11	0.552933	29	4.79025	24	4.64386	12	0.600707
ENSMUSG00000108067.2	Gm43953	chr6	101302300	101305166	-	2867	0	NA	0.0337047	0.332496	2.02041	1.01465	1.99592	0.997053	15	3.90016	16	4.09984	7	0.728191	15	3.92573	16	4.07741	7	0.636428	32	4.94673	35	5.16993	12	0.65186	32	4.90664	32	5.04439	13	0.714808
ENSMUSG00000103869.2	Gm37420	chr14	61904669	61907580	-	2912	0	NA	0.00992827	0.28287	2.01935	1.01389	1.94439	0.959314	30	4.88426	32	5.06464	10	0.510142	30	4.89472	29	4.90609	11	0.480647	62	5.8974	61	5.9542	23	0.501701	60	5.85579	68	6.10852	20	0.496967
ENSMUSG00000112637.2	Gm48225	chr12	78308067	78313149	+	5083	0	NA	0.0393034	0.341769	2.01739	1.01249	2.06957	1.04933	10	3.19554	9	3.19616	8	1.12009	10	3.2191	10	3.35712	8	1.08534	22	4.4232	20	4.39232	11	0.640715	23	4.39871	18	4.24793	15	0.749408
ENSMUSG00000103749.2	Pcdhgb5	chr18	37864062	37974926	+	110865	0	NA	0.00981814	0.281724	2.01547	1.01112	1.99333	0.995183	29	4.81203	25	4.69616	14	0.578836	29	4.817	27	4.79903	12	0.557089	60	5.85743	63	6	20	0.523698	59	5.8178	62	5.97728	22	0.56875
ENSMUSG00000042962.6	Gm5436	chr12	84305105	84305747	-	643	0	NA	0.0107367	0.283331	2.0129	1.00928	2.0043	1.0031	46	5.48534	46	5.53707	15	0.430918	46	5.49086	48	5.61471	13	0.418205	93	6.44102	107	6.75489	38	0.641163	92	6.39375	80	6.33985	47	0.739102
ENSMUSG00000095159.3	Tubb4b-ps1	chr5	7229365	7230700	+	1336	0	NA	0.0223662	0.30448	2.00755	1.00543	2.0671	1.04761	26	4.60346	20	4.39232	14	0.62435	25	4.60896	22	4.4915	11	0.510923	52	5.60369	67	6.08746	23	0.722985	52	5.57247	52	5.72792	28	0.793985
ENSMUSG00000043889.7	Gm8399	chr13	81212803	81213919	+	1117	0	NA	0.0257667	0.312969	1.99805	0.998592	2.08188	1.05789	102	6.46121	84	6.39487	67	0.847073	98	6.46715	87	6.44094	56	0.744108	204	7.47985	269	8.07682	103	0.909709	206	7.43782	203	7.67243	129	0.993512
ENSMUSG00000091561.4	Gm6665	chr18	31952915	31953572	-	658	0	NA	0.0498219	0.357337	1.99708	0.997892	1.98222	0.987119	22	4.26687	16	4.12396	15	0.92956	22	4.28692	18	4.23989	13	0.854066	45	5.32288	46	5.55459	23	0.882407	44	5.2858	49	5.64386	23	0.903912
ENSMUSG00000021301.10	Hecw1	chr13	14401023	14697813	-	296791	0	NA	0.0452771	0.348997	1.99592	0.997053	1.95	0.963474	15	3.94892	15	3.99718	6	0.550235	15	3.94533	14	3.90689	5	0.449847	32	4.90554	33	5.08746	15	0.685978	30	4.85903	33	5.08746	13	0.642952
ENSMUSG00000040328.18	Or2v1	chr11	48941560	49026214	+	84655	0	NA	0.0498645	0.357337	1.99437	0.99593	1.88108	0.911562	11	2.97878	9	3.29248	10	1.68814	11	3.03578	10	3.43518	10	1.70942	23	4.4753	24	4.64386	8	0.596805	22	4.43552	24	4.64386	9	0.65295
ENSMUSG00000106490.2	Gm43283	chr3	123003049	123005596	-	2548	0	NA	0.0413022	0.343273	1.99322	0.995101	1.98621	0.990016	9	2.82861	8	3.06464	7	1.52892	9	2.82324	7	2.98864	7	1.50302	19	4.23832	17	4.16993	6	0.449701	18	4.19342	17	4.16993	7	0.507868
ENSMUSG00000085633.3	Bloc1s6os	chr2	122574858	122580334	-	5477	0	NA	0.0365059	0.338418	1.992	0.994218	1.95294	0.965648	7	2.45237	7	3	8	1.62744	8	2.4715	7	2.98864	8	1.64559	16	3.99914	17	4.16993	5	0.44946	16	3.96974	16	4.08746	7	0.539677
ENSMUSG00000075025.11	Gm10804	chr2	93283164	93300216	+	17053	0	NA	0.0480749	0.353211	1.992	0.994218	1.86	0.895303	16	3.96518	16	4.11441	7	0.595547	16	3.95495	16	4.12396	7	0.622216	32	4.94265	28	4.85798	16	0.608589	30	4.88567	30	4.9542	11	0.513844
ENSMUSG00000100210.3	H3c7	chr13	23728222	23729482	+	1261	0	NA	0.0412675	0.343273	1.9875	0.990955	1.99412	0.995751	10	3.06708	6	2.69616	10	0.994911	10	3.12707	6	2.80735	11	1.02835	20	4.28945	19	4.32193	10	0.638551	22	4.25131	18	4.24793	16	0.922746
ENSMUSG00000090021.3	Gm6493	chr16	22832958	22835788	-	2831	0	NA	0.016932	0.295769	1.98182	0.986825	2.08125	1.05745	10	2.59454	4	2.40368	13	1.82171	10	2.59119	4	2.40368	12	1.80168	21	4.37481	18	4.24793	8	0.500233	21	4.34752	18	4.24793	11	0.67428
ENSMUSG00000115868.2	Gm2999	chr15	71666419	71666956	+	538	0	NA	0.0382162	0.341098	1.97838	0.984318	2.06331	1.04496	24	3.3906	7	2.95345	43	1.80234	22	3.4604	8	3.13339	38	1.70321	48	5.17263	43	5.45943	42	1.28636	47	5.1272	38	5.2854	41	1.31194
ENSMUSG00000110248.2	Gm45615	chr7	113686133	113687592	+	1460	0	NA	0.0443013	0.348959	1.97143	0.979241	2.03721	1.02659	6	1.97588	3	1.95345	8	1.80095	6	1.9807	3	1.95345	8	1.81708	13	3.59751	11	3.58496	8	0.822398	14	3.5614	11	3.58496	12	1.00002
ENSMUSG00000098973.3	Mir6236	chr9	110110355	110110477	+	123	0	NA	0.0112654	0.284545	1.97038	0.978473	2.14625	1.10182	3019	11.4594	3284	11.6816	1147	0.614998	3005	11.4685	3465	11.7576	1027	0.568864	5950	12.3673	4467	12.1254	3631	0.744163	6451	12.323	4310	12.0738	5647	1.01256
ENSMUSG00000108199.2	Gm44249	chr6	92121470	92123274	-	1805	0	NA	0.0177901	0.298327	1.96484	0.974408	1.92527	0.945064	14	3.77591	12	3.68316	8	0.718814	14	3.77453	12	3.7047	8	0.729507	29	4.8819	30	4.9542	5	0.236237	28	4.83985	26	4.75489	7	0.307792
ENSMUSG00000023176.10	Cpn2	chr16	30075196	30086317	-	11122	0	NA	0.0311301	0.32486	1.9612	0.97174	2.15253	1.10604	148	6.87202	142	7.1516	104	1.17676	144	6.87719	153	7.26529	90	1.10028	292	7.9686	301	8.2384	179	0.922991	310	7.92667	226	7.82655	261	1.10074
ENSMUSG00000020436.18	Gabrg2	chr11	41801030	41891684	-	90655	0	NA	0.022832	0.30448	1.95789	0.969303	1.8887	0.91739	18	4.09744	20	4.37744	9	0.763716	18	4.10924	20	4.40689	9	0.76165	36	5.17103	33	5.08746	12	0.391412	35	5.12419	32	5.04439	12	0.429243
ENSMUSG00000115548.2	5430440P10Rik	chr14	105664993	105675150	+	10158	0	NA	0.0252967	0.311238	1.95	0.963474	2	1	7	2.16714	6	2.58496	8	1.90169	7	2.14936	6	2.5222	8	1.8985	15	3.89497	11	3.58496	6	0.489725	15	3.86062	10	3.45943	8	0.699509
ENSMUSG00000120987.1	Gm33044	chr5	122987513	122987999	-	487	0	NA	0.0339663	0.332496	1.95	0.963474	1.98367	0.988175	7	2.29248	8	3.08496	7	1.83593	7	2.32787	8	3.13339	7	1.84544	15	3.92326	13	3.80735	5	0.368707	15	3.89608	12	3.70044	9	0.620348
ENSMUSG00000105707.2	Gm43753	chr5	62814142	62817450	-	3309	0	NA	0.0386055	0.34116	1.94737	0.961526	1.86429	0.898623	18	4.05397	18	4.19616	10	0.880152	18	4.07354	17	4.1677	9	0.758136	36	5.131	35	5.16993	14	0.543658	34	5.0841	34	5.12928	9	0.365488
ENSMUSG00000043484.4	Gm5867	chr5	69618495	69619086	+	592	0	NA	0.0393005	0.341769	1.94708	0.961313	1.88095	0.911463	42	5.20361	36	5.20734	27	0.882736	41	5.21294	34	5.12928	23	0.810346	82	6.20643	67	6.08746	45	0.802543	78	6.15861	89	6.49185	36	0.760125
ENSMUSG00000030068.5	Gm20696	chr6	99234445	99643758	-	409314	0	NA	0.0404035	0.342784	1.93962	0.955776	1.92911	0.947938	26	4.6028	23	4.56464	13	0.655598	25	4.61482	26	4.70681	11	0.607132	50	5.54482	59	5.90689	23	0.748457	50	5.49766	56	5.83289	26	0.812409
ENSMUSG00000095079.7	Igha	chr12	113218450	113223856	-	5407	0	NA	0.0239022	0.305715	1.93961	0.955767	1.88289	0.912945	21926	14.2465	21120	14.3602	10794	0.815332	21550	14.2556	20869	14.349	9719	0.72427	42528	15.1884	37614	15.199	26355	0.791844	40578	15.1443	28451	14.7962	24821	0.714748
ENSMUSG00000040978.5	Gm11992	chr11	8998594	9019356	+	20763	0	NA	0.00191417	0.267738	1.93929	0.955525	1.87965	0.910461	36	5.20823	36	5.18643	6	0.219158	37	5.2153	35	5.16937	8	0.259823	71	6.16437	72	6.18982	12	0.218819	70	6.11802	67	6.08746	17	0.308589
ENSMUSG00000120419.1	Gm57270	chr5	142805877	142807451	-	1575	0	NA	0.0159954	0.293089	1.93761	0.954282	1.84865	0.886471	17	4.07151	15	3.95345	8	0.615515	18	4.08742	16	4.01118	9	0.637735	34	5.12668	35	5.16993	5	0.198821	33	5.08154	32	5.04439	6	0.226781
ENSMUSG00000086324.10	Gm15564	chr16	35787121	35803616	-	16496	0	NA	0.0268462	0.314233	1.93463	0.952056	2.12791	1.08944	497	8.88213	490	8.93957	177	0.523583	495	8.89158	490	8.93144	155	0.479018	962	9.6724	673	9.3966	658	0.8984	1055	9.62825	608	9.2503	976	1.1715
ENSMUSG00000107118.2	Gm42986	chr5	129974421	129977805	+	3385	0	NA	0.0224784	0.30448	1.932	0.950095	1.95224	0.96513	32	4.92111	31	4.98217	16	0.703278	32	4.92604	32	5.02014	16	0.720196	63	5.90157	61	5.9542	27	0.631866	64	5.86061	60	5.93074	39	0.760567
ENSMUSG00000067161.7	Gm5560	chr5	97412687	97413578	+	892	0	NA	0.0425253	0.345222	1.92029	0.941324	1.97363	0.980849	137	6.99444	116	6.86778	69	0.589677	136	7.00377	124	6.96546	57	0.535913	264	7.82941	347	8.44294	138	0.969139	268	7.78573	260	8.02791	175	1.07755
ENSMUSG00000062081.7	Gm6055	chr14	48316832	48317209	-	378	0	NA	0.0194586	0.300138	1.92	0.941106	1.8963	0.923184	40	5.27843	40	5.35368	14	0.523884	40	5.27866	38	5.26666	13	0.477177	77	6.18562	84	6.40939	32	0.645071	76	6.13778	80	6.33985	33	0.700159
ENSMUSG00000082394.2	Gm4596	chr3	116321786	116322227	-	442	0	NA	0.0416563	0.343399	1.92	0.941106	2	1	12	3.40361	8	3.16993	11	1.02493	12	3.38049	8	3.16993	10	0.910462	25	4.54484	25	4.70044	11	0.744016	24	4.50822	24	4.64386	10	0.776602
ENSMUSG00000103756.2	Gm37285	chr1	66838818	66839956	-	1139	0	NA	0.0227791	0.30448	1.91803	0.939627	1.85366	0.890376	19	4.26124	22	4.48289	7	0.584899	20	4.26368	19	4.31468	8	0.60773	38	5.24282	32	5.04439	12	0.378558	37	5.19735	31	5	12	0.41596
ENSMUSG00000104699.2	Rps4x-ps	chr5	3925362	3926154	+	793	0	NA	0.0306887	0.323711	1.91489	0.937264	1.8766	0.908118	15	3.93307	14	3.85712	4	0.352411	15	3.93565	14	3.90689	4	0.34346	29	4.8496	24	4.64386	10	0.444852	28	4.8079	24	4.64386	11	0.490575
ENSMUSG00000116604.2	Gm49745	chr16	20385108	20387258	+	2151	0	NA	0.0294303	0.320248	1.91111	0.934412	1.86667	0.900464	12	3.59202	14	3.94741	6	0.845575	12	3.58328	15	3.99718	6	0.864004	25	4.6825	24	4.64386	3	0.157423	24	4.63834	26	4.75489	5	0.252976
ENSMUSG00000082908.5	Gm13736	chr2	87356489	87356741	+	253	0	NA	0.012608	0.284545	1.90737	0.931584	1.92787	0.947007	31	4.56343	19	4.32012	31	1.1277	30	4.56885	18	4.23989	27	1.05278	59	5.84256	59	5.90689	20	0.539394	58	5.79348	56	5.83289	22	0.570676
ENSMUSG00000051515.12	Fam181b	chr7	92729073	92731074	+	2002	0	NA	0.0435768	0.348395	1.90714	0.931413	1.81053	0.856409	8	2.78571	6	2.66096	10	1.13606	8	2.74597	5	2.56464	11	1.18051	17	4.07244	15	4	8	0.521315	16	4.01782	16	4.08746	7	0.570633
ENSMUSG00000102729.2	Gm32444	chr3	118330670	118334180	+	3511	0	NA	0.039097	0.341769	1.90685	0.931191	1.85455	0.891066	11	3.01142	8	3.13339	11	1.67948	12	3.02401	8	3.13339	12	1.74091	22	4.48354	22	4.52356	7	0.448436	23	4.44861	20	4.39232	11	0.687336
ENSMUSG00000021101.3	4930408O17Rik	chr12	104823630	104837794	+	14165	0	NA	0.0443678	0.348959	1.90633	0.930797	1.80745	0.853958	52	5.58153	59	5.90669	22	0.75114	53	5.58786	59	5.90186	23	0.819822	99	6.49949	104	6.71425	46	0.786096	96	6.45702	110	6.79442	42	0.777687
ENSMUSG00000107813.2	Gm44434	chr6	52576486	52580230	-	3745	0	NA	0.0383101	0.341098	1.9	0.925999	1.92911	0.947938	25	4.4912	26	4.71523	14	0.935089	25	4.48842	26	4.71836	15	0.974773	48	5.51722	41	5.39232	22	0.626892	50	5.46947	37	5.24793	34	0.791
ENSMUSG00000095562.10	Erdr1x	chrX	168792690	168801793	+	9104	0	NA	0.00924769	0.278262	1.89656	0.923388	1.96757	0.976413	276	8.07589	270	8.07533	65	0.357636	276	8.08404	266	8.06267	65	0.336122	523	8.9026	504	8.98014	230	0.729652	545	8.85788	444	8.79766	356	0.925891
ENSMUSG00000037827.6	Gm5884	chr6	128621876	128623354	+	1479	0	NA	0.00554836	0.270259	1.89515	0.922309	1.93113	0.949442	50	5.51204	46	5.54274	28	0.79961	49	5.51167	49	5.63661	23	0.738503	97	6.56827	92	6.53916	26	0.383925	96	6.525	89	6.49185	35	0.534926
ENSMUSG00000054191.10	Klf1	chr8	85628557	85631924	+	3368	0	NA	0.0116091	0.284545	1.89434	0.921695	1.78537	0.83622	26	4.61151	24	4.61441	13	0.632274	26	4.62782	25	4.69937	14	0.705794	49	5.63521	45	5.52356	9	0.221243	48	5.58918	44	5.49185	10	0.25897
ENSMUSG00000106541.2	Gm43246	chr5	113248382	113248945	+	564	0	NA	0.046951	0.351788	1.89278	0.920509	1.74653	0.804495	15	3.61464	12	3.7047	12	1.26899	16	3.66112	12	3.68316	14	1.2771	30	4.87155	31	5	10	0.501266	28	4.82228	30	4.9542	9	0.476951
ENSMUSG00000075224.11	Lrrc55	chr2	84992678	85027541	-	34864	0	NA	0.00945882	0.281508	1.89243	0.920239	1.73534	0.795217	63	5.75105	40	5.35712	42	0.900685	66	5.75774	42	5.40929	48	0.999667	120	6.88299	121	6.93074	29	0.350158	114	6.83685	113	6.83289	18	0.222361
ENSMUSG00000108447.2	Gm44567	chr7	34062126	34064756	-	2631	0	NA	0.0365371	0.338418	1.8912	0.919302	1.84839	0.886267	20	4.2438	19	4.30551	10	0.730442	20	4.2494	20	4.36566	9	0.67112	38	5.21529	39	5.32193	15	0.572342	37	5.17567	38	5.2854	14	0.553251
ENSMUSG00000021553.15	Slc28a3	chr13	58693213	58758691	-	65479	0	NA	0.019209	0.298715	1.89118	0.919288	2.00664	1.00478	443	8.55598	451	8.79544	248	0.988251	431	8.56476	429	8.7354	212	0.879318	839	9.57501	843	9.7211	361	0.767168	865	9.53073	709	9.47168	552	0.917245
ENSMUSG00000042165.10	Adrm1b	chr3	92335339	92336730	-	1392	0	NA	0.0279868	0.316671	1.89035	0.918651	1.93385	0.951473	42	5.38951	35	5.16937	12	0.374124	42	5.39602	39	5.32148	12	0.372649	81	6.21355	75	6.24793	35	0.755048	83	6.1716	68	6.10852	49	0.922364
ENSMUSG00000110768.2	Gm18541	chr9	63805547	63806084	+	538	0	NA	0.0321314	0.3288	1.88852	0.91726	1.90667	0.931053	30	4.76436	26	4.72766	19	0.708811	29	4.77324	26	4.72147	16	0.64912	57	5.71265	55	5.80735	29	0.700126	56	5.65877	41	5.39232	32	0.812799
ENSMUSG00000110256.2	Gm45412	chr8	23746651	23748925	+	2275	0	NA	0.038976	0.341769	1.88108	0.911562	1.81622	0.860936	11	3.11161	8	3.1427	11	1.40017	11	3.14886	10	3.30735	10	1.37069	22	4.48635	19	4.32193	8	0.417665	21	4.43148	20	4.39232	7	0.43758
ENSMUSG00000087008.5	Gm5530	chr1	81719700	81720684	-	985	0	NA	0.0274952	0.314233	1.87977	0.910555	1.93412	0.951676	28	4.43978	34	5.10473	19	1.36057	27	4.42456	33	5.07169	18	1.34696	53	5.67277	55	5.80735	19	0.605621	54	5.6331	50	5.67243	27	0.738667
ENSMUSG00000086474.3	9130204K15Rik	chr11	79672805	79763220	-	90416	0	NA	0.0234795	0.305191	1.87842	0.909516	1.86344	0.897972	167	7.24521	154	7.28058	84	0.735883	164	7.25663	147	7.20784	71	0.644017	315	8.15342	314	8.29921	144	0.787418	307	8.10916	350	8.45533	138	0.825147
ENSMUSG00000030041.10	M1ap	chr6	82923883	83007290	+	83408	0	NA	0.0455441	0.349246	1.8766	0.908118	1.8	0.847997	15	3.34161	12	3.41645	14	1.61946	14	3.30794	10	3.33621	14	1.60185	28	4.75493	30	4.9542	13	0.680538	27	4.71448	29	4.90689	9	0.532392
ENSMUSG00002076161.1	Rn7sk	chr9	78082585	78082915	-	331	0	NA	0.0245276	0.307781	1.87464	0.90661	1.79025	0.840165	685	9.29942	762	9.57445	274	0.694597	686	9.30903	680	9.40837	289	0.654104	1285	10.1548	899	9.81378	762	0.762173	1230	10.1108	852	9.7364	635	0.74301
ENSMUSG00000050747.15	Trim15	chr17	37171583	37178102	-	6520	0	NA	0.0199884	0.302091	1.8712	0.903961	1.94906	0.962779	975	9.90689	926	9.85596	197	0.287697	983	9.91609	980	9.93809	202	0.309491	1826	10.6497	1664	10.7013	1044	0.815792	1917	10.6056	1633	10.6742	1543	0.985499
ENSMUSG00000040127.14	Sdr9c7	chr10	127734387	127747630	+	13244	0	NA	0.028359	0.317709	1.87097	0.903785	1.90213	0.927614	14	3.8431	14	3.94741	6	0.674106	15	3.88113	15	3.99718	6	0.591862	28	4.8231	25	4.70044	8	0.347222	29	4.78039	24	4.64386	15	0.618524
ENSMUSG00000076550.4	Igkv4-63	chr6	69354928	69355456	-	529	0	NA	0.00919312	0.277836	1.86746	0.901074	1.96296	0.973033	27	4.27752	16	3.92275	30	1.3081	26	4.27165	15	3.92587	26	1.24995	52	5.66408	53	5.75489	16	0.440611	52	5.62069	48	5.61471	22	0.649187
ENSMUSG00000047586.5	Nccrp1	chr7	28243021	28246679	-	3659	0	NA	0.0479608	0.353104	1.86506	0.899222	1.96683	0.975872	68	5.95578	57	5.85777	39	0.714011	67	5.96446	57	5.8474	33	0.666492	128	6.80225	104	6.71425	73	0.910759	133	6.76155	102	6.6865	103	1.05582
ENSMUSG00000096160.3	Gm3436	chr9	70759858	70760697	+	840	0	NA	0.0472765	0.35243	1.85882	0.89439	1.83673	0.877143	8	2.22405	6	2.66096	10	1.88904	7	2.22289	6	2.74593	9	1.85958	15	3.83921	12	3.70044	8	0.738369	14	3.7989	16	4.08746	6	0.65868
ENSMUSG00000077394.3	Gm24339	chr9	15237760	15237835	-	76	0	NA	0.0339479	0.332496	1.85806	0.893801	1.94	0.956057	9	3.02895	8	3.13339	7	1.19691	9	2.98747	8	3.08496	7	1.18781	18	4.24286	17	4.16993	4	0.267964	18	4.21423	16	4.08746	8	0.453978
ENSMUSG00000055494.6	Gm14168	chr2	156413712	156419377	+	5666	0	NA	0.0352248	0.337491	1.85	0.887525	1.85567	0.89194	15	3.59668	15	3.92587	11	1.30626	15	3.61302	14	3.78493	12	1.29227	29	4.83392	32	5.04439	9	0.450619	29	4.80308	24	4.64386	14	0.597332
ENSMUSG00000094683.3	Ap3m1-ps	chr10	82421260	82422517	+	1258	0	NA	0.0271257	0.314233	1.84779	0.885799	1.85455	0.891066	18	4.04497	13	3.80367	12	0.768809	17	4.04943	14	3.89395	10	0.682855	34	5.06142	33	5.08746	11	0.476698	33	5.02499	32	5.04439	11	0.487016
ENSMUSG00000087366.9	Junos	chr4	94939771	95055555	+	115785	0	NA	0.0258326	0.312969	1.84162	0.880974	1.69888	0.764581	57	5.73754	55	5.77897	25	0.629412	58	5.75138	60	5.90689	27	0.718954	105	6.64275	108	6.76818	39	0.582622	100	6.6001	106	6.74147	27	0.479592
ENSMUSG00000035580.11	Kcnh8	chr17	52909737	53286222	+	376486	0	NA	0.033245	0.331731	1.83396	0.874964	1.76604	0.820516	17	4.02611	16	4.02764	8	0.635637	17	4.01691	15	3.99718	9	0.660371	31	4.98641	35	5.16993	8	0.342771	30	4.94918	32	5.04439	5	0.231793
ENSMUSG00000107211.2	Gm5864	chr5	32577347	32578316	+	970	0	NA	0.0144291	0.285437	1.8243	0.867342	1.89068	0.918902	52	5.59707	42	5.39721	27	0.695694	51	5.60049	43	5.44094	22	0.567419	97	6.52262	110	6.79442	31	0.615142	97	6.48063	108	6.76818	42	0.745571
ENSMUSG00000024731.16	Ms4a10	chr19	10939657	10952034	-	12378	0	NA	0.0241166	0.306912	1.82376	0.866918	1.73077	0.791413	33	4.99846	27	4.80735	13	0.502056	34	5.00911	28	4.85454	15	0.602795	60	5.87784	56	5.83289	20	0.483004	59	5.83195	54	5.78136	22	0.521211
ENSMUSG00000024401.15	Tnf	chr17	35418357	35420983	-	2627	0	NA	0.00643124	0.27708	1.82166	0.865254	1.79463	0.843689	91	6.4721	92	6.54671	27	0.459107	92	6.48294	92	6.54091	29	0.45451	167	7.32841	169	7.40939	55	0.495718	166	7.28502	166	7.3837	72	0.599704
ENSMUSG00000109325.2	Krt8-ps	chr7	23056550	23057494	+	945	0	NA	0.00446829	0.270259	1.81377	0.858994	1.87042	0.903362	798	9.41567	544	9.08683	551	0.831594	769	9.42445	588	9.19856	453	0.709033	1448	10.4303	1708	10.7389	465	0.523983	1439	10.3861	1412	10.4645	601	0.627543
ENSMUSG00000079022.11	Col22a1	chr15	71667644	71906076	-	238433	0	NA	0.0433484	0.348395	1.80857	0.854851	1.68671	0.754215	22	4.39805	22	4.50141	12	0.721703	23	4.40641	22	4.47272	13	0.773484	41	5.33998	44	5.49185	13	0.476109	39	5.29602	42	5.42626	9	0.366042
ENSMUSG00000032591.16	Mst1	chr9	107957635	107962202	+	4568	0	NA	0.0361001	0.338418	1.80759	0.854071	1.83077	0.87245	12	3.40475	14	3.90368	8	1.16765	12	3.38347	14	3.85022	8	1.16279	23	4.55749	23	4.58496	4	0.23731	23	4.5149	20	4.39232	8	0.44816
ENSMUSG00000087516.9	Tbx3os1	chr5	119708195	119809573	-	101379	0	NA	0.0205984	0.302648	1.80531	0.852246	1.76533	0.819941	37	5.03205	36	5.22766	22	0.866	36	5.04774	40	5.33974	19	0.844168	67	6.0238	69	6.12928	24	0.4737	65	5.98272	68	6.10852	22	0.493113
ENSMUSG00000084978.2	Gm11655	chr11	108072676	108084952	+	12277	0	NA	0.046931	0.351788	1.79326	0.842583	1.75172	0.808776	14	3.71761	12	3.61441	9	0.75383	14	3.704	12	3.66096	8	0.727221	26	4.68175	23	4.58496	9	0.421069	24	4.63544	25	4.70044	6	0.338847
ENSMUSG00000116506.2	5730414N17Rik	chr15	98770525	98771963	+	1439	0	NA	0.0204516	0.302648	1.79091	0.840692	1.74135	0.800209	43	5.38052	38	5.26666	19	0.491312	43	5.39021	38	5.2608	19	0.492712	78	6.22887	83	6.39232	24	0.546267	76	6.18025	80	6.33985	27	0.617277
ENSMUSG00000105460.2	Gm42671	chr3	95496282	95497885	+	1604	0	NA	0.0409976	0.343273	1.78896	0.839119	1.68447	0.752296	26	4.50018	20	4.40689	18	0.959309	26	4.50159	20	4.35022	18	0.909134	48	5.52291	42	5.42626	20	0.517397	44	5.47488	40	5.35755	10	0.280892
ENSMUSG00000031376.16	Atp2b3	chrX	72546692	72614611	+	67920	0	NA	0.0268812	0.314233	1.77831	0.830509	1.78922	0.839332	27	4.64104	23	4.57994	15	0.714478	27	4.64066	22	4.55426	16	0.717605	48	5.54761	46	5.55459	17	0.53566	49	5.51542	56	5.83289	20	0.722959
ENSMUSG00000083327.2	Vcp-rs	chrX	103389435	103391840	-	2406	0	NA	0.00245088	0.270114	1.76923	0.823122	1.78383	0.834974	129	6.98514	124	6.97144	33	0.357098	129	6.9928	121	6.9303	28	0.309507	229	7.79758	235	7.88264	65	0.420967	231	7.75468	176	7.46761	101	0.589909
ENSMUSG00000061062.6	Hdac1-ps	chr17	78799011	78800454	+	1444	0	NA	0.0134327	0.285437	1.76455	0.819297	1.73812	0.797525	72	6.08698	64	6.03338	31	0.627765	73	6.09784	68	6.11801	31	0.668844	128	6.95267	141	7.14975	41	0.490431	128	6.91011	106	6.74147	54	0.617222
ENSMUSG00000031340.9	Gabre	chrX	71299605	71318409	-	18805	0	NA	0.0351564	0.337219	1.76421	0.819023	1.67671	0.745635	46	5.53044	45	5.51809	12	0.372729	48	5.54174	48	5.59922	16	0.476602	83	6.30042	83	6.39232	33	0.568855	81	6.25992	75	6.24793	32	0.579037
ENSMUSG00000058908.17	Pla2g2a	chr4	138559171	138562497	+	3327	0	NA	0.01456	0.285437	1.76105	0.81644	1.80367	0.850932	163	7.22507	154	7.2807	66	0.754077	163	7.23466	161	7.33809	65	0.696813	288	8.09594	287	8.16993	107	0.545395	294	8.0532	261	8.03342	167	0.707796
ENSMUSG00000045657.4	Pcdhb10	chr18	37544717	37547567	+	2851	0	NA	0.0238261	0.305715	1.75714	0.813231	1.74	0.799087	22	4.3874	19	4.32012	13	0.724567	22	4.3869	19	4.30551	13	0.714102	40	5.33139	40	5.35755	9	0.307769	40	5.28517	44	5.49185	13	0.469664
ENSMUSG00000114945.2	Gm48265	chr13	120071301	120075008	-	3708	0	NA	0.021835	0.30448	1.75514	0.811586	1.67103	0.740736	35	5.10998	32	5.06464	10	0.401372	35	5.11829	35	5.16937	9	0.365858	62	5.91108	56	5.83289	22	0.433304	59	5.86977	56	5.83289	13	0.31997
ENSMUSG00000085972.2	1110028F11Rik	chr11	87592222	87596157	+	3936	0	NA	0.0450908	0.348997	1.755	0.811471	1.70769	0.772048	12	2.86682	6	2.87744	14	1.92625	12	2.87855	7	2.98864	13	1.89094	22	4.43058	17	4.16993	12	0.61358	21	4.3811	15	4	9	0.566513
ENSMUSG00000004791.8	Pgf	chr12	85213409	85224564	-	11156	0	NA	0.0310373	0.324684	1.749	0.80653	1.61663	0.692986	66	5.9545	69	6.09058	26	0.632751	67	5.97009	66	6.05915	28	0.691841	116	6.79968	111	6.80735	38	0.499236	109	6.7522	100	6.65821	28	0.325678
ENSMUSG00000113423.2	Gm3791	chr12	83921889	83922656	-	768	0	NA	0.0255688	0.312078	1.74737	0.805184	1.63279	0.707336	8	2.28614	4	2.08496	13	1.82678	9	2.31288	4	2.08496	15	1.87649	16	4.03902	17	4.16993	3	0.229134	16	3.99774	16	4.08746	6	0.454397
ENSMUSG00000103251.2	Gm37519	chr1	176801802	176804011	+	2210	0	NA	0.0448795	0.348997	1.74737	0.805184	1.73571	0.795529	8	2.25014	4	2.29248	11	2.04394	8	2.25659	5	2.37744	10	2.0294	16	3.91018	18	4.24793	8	0.758981	15	3.8813	18	4.24793	8	0.738521
ENSMUSG00000117704.2	Gm50273	chr19	53948786	53951200	-	2415	0	NA	0.0434967	0.348395	1.73125	0.791814	1.71064	0.774535	31	4.82918	23	4.58496	20	0.714569	30	4.83604	24	4.61441	17	0.64135	54	5.69593	57	5.85798	21	0.624024	53	5.64708	56	5.83289	20	0.62723
ENSMUSG00000083626.2	Gm4459	chr7	139239604	139240071	-	468	0	NA	0.035422	0.337889	1.73097	0.791584	1.7	0.765535	37	5.21102	38	5.2608	8	0.292522	37	5.22241	39	5.32148	8	0.301452	64	5.94356	72	6.18982	24	0.567418	64	5.89533	65	6.04439	30	0.652275
ENSMUSG00000031302.17	Nlgn3	chrX	100342774	100369569	+	26796	0	NA	0.0229284	0.30448	1.728	0.789103	1.68955	0.756641	32	5.00883	32	5.06464	10	0.424074	32	5.02115	33	5.07169	9	0.403702	57	5.80136	51	5.70044	18	0.39435	56	5.75934	42	5.42626	20	0.468325
ENSMUSG00000024598.10	Fbn2	chr18	58141695	58343559	-	201865	0	NA	0.0168959	0.295769	1.72453	0.786206	1.72864	0.789638	133	7.03608	150	7.23355	28	0.321009	136	7.04457	157	7.30332	39	0.461698	230	7.74586	197	7.62936	98	0.614905	236	7.70312	148	7.21917	139	0.807802
ENSMUSG00000117655.3	6720468P15Rik	chr19	57485822	57501216	+	15395	0	NA	0.0081229	0.27708	1.72258	0.784572	1.77508	0.827884	102	6.65145	98	6.6267	27	0.370354	103	6.6588	98	6.61651	30	0.397607	177	7.40284	175	7.45943	63	0.515568	184	7.35811	169	7.40939	105	0.786478
ENSMUSG00000030310.12	Slc6a1	chr6	114259596	114294493	+	34898	0	NA	0.0234968	0.305191	1.71692	0.779825	1.88571	0.915111	10	2.17746	8	2.04373	11	2.39056	10	2.14254	7	1.95345	11	2.3605	18	4.08075	16	4.08746	10	0.687986	19	4.03342	16	4.08746	15	0.957498
ENSMUSG00000001670.14	Tat	chr8	110717069	110726435	+	9367	0	NA	0.0177318	0.298327	1.71156	0.775313	1.73875	0.798047	2852	11.4636	2807	11.4532	444	0.224748	2861	11.4727	2764	11.4332	385	0.183083	4882	12.1126	4323	12.0782	2340	0.722518	4975	12.0684	4241	12.0505	3217	0.85231
ENSMUSG00000108321.2	Gm44649	chr7	80401570	80408360	+	6791	0	NA	0.0375928	0.339995	1.70435	0.76922	1.63714	0.71118	22	4.38444	22	4.49718	11	0.72077	22	4.38906	22	4.46241	12	0.767114	38	5.27372	38	5.2854	7	0.266729	37	5.22731	35	5.16993	9	0.317945
ENSMUSG00000084260.2	Gm12844	chr4	117585915	117586496	-	582	0	NA	0.0384536	0.34116	1.70164	0.766925	1.78	0.831877	19	3.91882	11	3.56464	17	1.22605	19	3.93085	11	3.57994	16	1.17952	34	5.02578	39	5.32193	13	0.592782	35	4.98088	36	5.20945	18	0.834105
ENSMUSG00000063696.8	Gm8730	chr8	103591477	103592430	-	954	0	NA	0.0461499	0.350404	1.68913	0.756277	1.72429	0.786	249	7.79072	190	7.57458	162	0.703472	245	7.80078	210	7.72199	136	0.650763	421	8.55384	551	9.10852	194	0.840018	423	8.50962	413	8.69349	235	0.938995
ENSMUSG00000091956.3	C2cd4b	chr9	67666719	67668212	+	1494	0	NA	0.0376501	0.339995	1.68871	0.755921	1.68387	0.751782	40	5.24606	44	5.50701	18	0.684049	40	5.24831	46	5.53908	17	0.685545	69	6.04939	81	6.35755	24	0.536968	69	6.00661	61	5.9542	31	0.647164
ENSMUSG00000078249.6	Hmga1b	chr11	120653620	120655245	+	1626	0	NA	0.0312345	0.325153	1.68664	0.754149	1.63982	0.713537	35	5.05187	36	5.18861	15	0.705541	36	5.06806	36	5.22561	16	0.744061	60	5.89092	64	6.02237	16	0.391608	59	5.8546	55	5.80735	20	0.47474
ENSMUSG00000034115.11	Scn11a	chr9	119582825	119654522	-	71698	0	NA	0.00530048	0.270259	1.68358	0.751534	1.74059	0.79958	66	6.0557	62	5.98864	9	0.188164	66	6.06334	66	6.07487	9	0.185866	112	6.77385	108	6.76818	33	0.386493	116	6.73516	98	6.62936	63	0.676329
ENSMUSG00000055026.14	Gabrg3	chr7	56366213	57036936	-	670724	0	NA	0.023026	0.30448	1.68	0.748461	1.66988	0.739744	26	4.71394	27	4.80367	9	0.493337	27	4.72355	24	4.63922	10	0.475704	45	5.51643	46	5.55459	8	0.219709	45	5.46981	36	5.20945	17	0.44157
ENSMUSG00000042993.7	Ifnk	chr4	35152056	35154005	+	1950	0	NA	0.0391401	0.341769	1.68	0.748461	1.64706	0.719892	7	2.14535	4	2.19616	9	1.93794	8	2.13016	4	2.08496	10	1.95646	13	3.75821	13	3.80735	5	0.42379	13	3.74123	11	3.58496	5	0.48765
ENSMUSG00000027966.21	Col11a1	chr3	113824189	114014367	+	190179	0	NA	0.0145324	0.285437	1.6766	0.745535	1.6	0.678072	46	5.52561	47	5.57994	11	0.321588	46	5.53146	48	5.62574	12	0.370923	78	6.27358	82	6.37504	17	0.310467	75	6.23039	80	6.33985	13	0.253862
ENSMUSG00000047905.11	Gm8566	chr6	67182603	67183067	+	465	0	NA	0.0305039	0.323547	1.67613	0.745133	1.66337	0.734106	51	5.37216	38	5.23635	43	0.988941	50	5.37782	40	5.30643	38	0.955712	86	6.34916	84	6.40939	33	0.577944	83	6.30395	82	6.37504	31	0.592231
ENSMUSG00000020261.16	Slc36a1	chr11	55095176	55127156	+	31981	0	NA	0.0472549	0.35243	1.67574	0.7448	1.84873	0.886534	9205	13.0769	8648	13.0549	3528	0.566475	9037	13.086	8974	13.102	2696	0.442941	15426	13.7385	12146	13.5683	9851	0.731798	16707	13.6944	9643	13.2354	15287	0.981812
ENSMUSG00000040323.14	Gm15429	chr1	161553811	161555058	-	1248	0	NA	0.00597421	0.270864	1.67495	0.744116	1.69638	0.762455	78	6.24589	68	6.09337	29	0.433299	77	6.25184	68	6.1189	22	0.339417	132	7.01461	132	7.05528	32	0.370766	132	6.97206	119	6.90689	49	0.536307
ENSMUSG00000091478.3	Gm10039	chr11	100252542	100252952	-	411	0	NA	0.0445845	0.348959	1.66926	0.739212	1.71082	0.77469	114	6.82678	106	6.73342	26	0.283886	114	6.83605	105	6.72766	20	0.229471	192	7.44406	160	7.33092	96	0.733047	197	7.40019	120	6.91886	124	0.896348
ENSMUSG00000108521.2	Gm44639	chr7	78927515	78930523	+	3009	0	NA	0.0148144	0.285827	1.66923	0.739183	1.61262	0.689405	51	5.67867	53	5.75464	10	0.279958	52	5.68958	52	5.73989	12	0.355514	86	6.39781	83	6.39232	24	0.38509	84	6.35454	81	6.35755	28	0.451864
ENSMUSG00000022847.16	Thpo	chr16	20543204	20553261	-	10058	0	NA	0.038273	0.341098	1.666	0.736387	1.7412	0.80008	182	7.45453	170	7.42206	55	0.470099	183	7.46566	172	7.43744	56	0.439756	304	8.11279	301	8.2384	150	0.70816	319	8.07063	226	7.82655	233	0.903755
ENSMUSG00000115149.3	9330188P03Rik	chr14	105826893	105869492	+	42600	0	NA	0.0351927	0.337375	1.65991	0.731107	1.6971	0.763076	75	6.05538	72	6.18111	43	0.804073	74	6.06673	70	6.13922	42	0.721312	125	6.8769	149	7.22882	46	0.620281	126	6.83485	112	6.82018	67	0.746382
ENSMUSG00000106445.2	Gm21190	chr5	15729454	15734220	-	4767	0	NA	0.0443171	0.348959	1.65532	0.727109	1.74624	0.804249	46	5.34426	46	5.56012	24	0.952948	46	5.34454	48	5.59984	22	0.911386	77	6.19233	66	6.06609	34	0.542694	80	6.15129	58	5.88264	56	0.757249
ENSMUSG00000029084.6	Cd38	chr5	44025895	44069717	+	43823	0	NA	0.00220051	0.267738	1.65429	0.726215	1.68351	0.751476	12041	13.5313	12249	13.5776	2406	0.292553	12008	13.5404	11592	13.501	1680	0.197869	19920	14.2229	20706	14.3378	6064	0.47331	20217	14.1788	15528	13.9227	9682	0.660948
ENSMUSG00000104913.2	Gm6560	chr5	22929576	22931166	-	1591	0	NA	0.0136986	0.285437	1.64769	0.720441	1.6812	0.749488	237	7.76813	194	7.6064	126	0.610449	233	7.77586	207	7.70044	104	0.544392	391	8.53374	457	8.8392	134	0.557114	392	8.49006	367	8.52356	188	0.686411
ENSMUSG00000104316.2	Gm37909	chr1	36513033	36515191	+	2159	0	NA	0.0201026	0.302091	1.64411	0.717309	1.63928	0.713058	177	7.35628	192	7.56691	74	0.679172	174	7.36285	190	7.56822	61	0.573688	292	8.11749	263	8.04439	110	0.529403	286	8.0743	258	8.01681	114	0.56384
ENSMUSG00000009356.13	Lpo	chr11	87697254	87719115	-	21862	0	NA	0.0452271	0.348997	1.64207	0.715519	1.52579	0.609556	330	8.2826	297	8.21322	130	0.550538	342	8.29158	292	8.17046	162	0.669764	543	8.98425	499	8.96578	225	0.614756	523	8.93921	402	8.65464	215	0.57148
ENSMUSG00000020916.9	Krt36	chr11	99992833	99996452	-	3620	0	NA	0.0415792	0.343399	1.64108	0.714647	1.69946	0.765076	30	4.82804	27	4.80367	14	0.655801	30	4.82712	27	4.78398	14	0.645795	50	5.59097	55	5.80735	17	0.51352	51	5.54802	53	5.75489	28	0.780071
ENSMUSG00000073399.10	Trim40	chr17	37192490	37201015	-	8526	0	NA	0.0266252	0.314233	1.64023	0.713896	1.62858	0.703617	2573	11.2828	2686	11.3904	668	0.418654	2574	11.2918	2450	11.2592	638	0.371004	4220	11.9239	4687	12.1948	1785	0.680344	4193	11.8797	4598	12.1671	2085	0.76357
ENSMUSG00000032661.10	Oas3	chr5	120891163	120915726	-	24564	0	NA	0.015575	0.290196	1.63892	0.712748	1.59391	0.672566	240	7.75026	236	7.88453	119	0.791798	240	7.75805	210	7.7165	120	0.741839	395	8.58156	371	8.53916	112	0.415856	383	8.53766	411	8.6865	100	0.424504
ENSMUSG00000055452.7	Gm7353	chr7	3159020	3161963	-	2944	0	NA	0.0264464	0.313811	1.63413	0.708522	1.66154	0.73252	48	5.51498	44	5.47491	21	0.565669	49	5.52118	45	5.51499	22	0.648053	79	6.26253	69	6.12928	26	0.441892	82	6.21919	62	5.97728	46	0.720438
ENSMUSG00000067106.7	Gm5529	chr1	79900253	79901143	-	891	0	NA	0.0378057	0.339995	1.62732	0.702495	1.77231	0.825629	33	4.71503	18	4.28493	31	1.07519	32	4.71793	20	4.42587	27	0.969976	55	5.67999	47	5.58496	25	0.65204	57	5.6338	35	5.16993	38	0.851287
ENSMUSG00000006411.13	Nectin4	chr1	171197667	171216166	+	18500	0	NA	0.0153581	0.288441	1.62712	0.702319	1.65325	0.725306	107	6.72727	100	6.65089	26	0.315213	107	6.73703	108	6.76154	17	0.214312	175	7.38826	184	7.53138	59	0.521044	177	7.34308	161	7.33985	90	0.679393
ENSMUSG00000082454.4	Gm12183	chr11	48642694	48644541	-	1848	0	NA	0.0497926	0.357337	1.62244	0.698165	1.64381	0.717046	118	6.7215	108	6.75896	69	0.746603	116	6.7343	107	6.75334	59	0.683707	192	7.46574	248	7.96	81	0.704015	192	7.42146	190	7.57743	101	0.792767
ENSMUSG00000117875.2	Gm6789	chr18	63676822	63678206	-	1385	0	NA	0.0269985	0.314233	1.6159	0.692338	1.6265	0.701768	133	6.90921	112	6.8262	80	0.689801	130	6.91718	114	6.84527	66	0.588997	216	7.66142	182	7.5157	92	0.590332	212	7.61877	176	7.46761	97	0.639138
ENSMUSG00000074634.13	Tmem267	chr13	119624575	120072595	+	448021	0	NA	0.0131782	0.285437	1.61013	0.687181	1.54151	0.624341	334	8.2227	315	8.22605	167	0.783734	338	8.2314	304	8.21699	174	0.785549	539	9.04786	479	8.90689	124	0.324701	521	9.00355	520	9.02514	105	0.294723
ENSMUSG00000042357.3	Gjb5	chr4	127248602	127251974	-	3373	0	NA	0.0388105	0.341769	1.59885	0.677032	1.72637	0.78774	346	8.25552	325	8.29021	176	0.836777	337	8.26451	349	8.40072	147	0.72437	554	8.99092	506	8.98584	277	0.649911	583	8.94723	426	8.73809	439	0.861107
ENSMUSG00000020848.8	Doc2b	chr11	75659792	75686875	-	27084	0	NA	0.00545038	0.270259	1.59306	0.671799	1.56544	0.646571	76	6.22093	76	6.2663	19	0.405149	76	6.23127	78	6.30193	19	0.372945	121	6.93426	122	6.94251	6	0.0661415	120	6.89137	116	6.87036	27	0.294661
ENSMUSG00000089789.2	Rdh1	chr10	127595590	127604166	+	8577	0	NA	0.0301977	0.322533	1.59231	0.671119	1.55447	0.636424	60	5.85119	60	5.91486	20	0.523589	60	5.86321	59	5.90609	22	0.534132	96	6.54607	87	6.45943	31	0.399043	95	6.50459	77	6.2854	36	0.509538
ENSMUSG00000068452.9	Duox2	chr2	122109728	122128930	-	19203	0	NA	0.0154596	0.288712	1.58889	0.668023	1.56946	0.650272	11110	13.3887	11224	13.4544	3252	0.420839	10987	13.3977	11141	13.4437	2291	0.299704	17654	14.025	17469	14.0926	6409	0.557838	17245	13.9808	18212	14.1527	6467	0.599396
ENSMUSG00000039153.18	Runx2	chr17	44806874	45125684	-	318811	0	NA	0.0320507	0.328533	1.58549	0.664931	1.48247	0.568007	96	6.58188	96	6.60731	13	0.195229	96	6.59308	98	6.62936	10	0.156663	152	7.18177	127	7	61	0.497157	143	7.13877	147	7.20945	33	0.321244
ENSMUSG00000028845.16	Tekt2	chr4	126215914	126219481	-	3568	0	NA	0.020008	0.302091	1.57736	0.657511	1.53168	0.615112	52	5.68086	50	5.65871	15	0.406234	53	5.68322	49	5.6427	18	0.465555	83	6.36591	78	6.30378	16	0.261603	81	6.32342	67	6.08746	22	0.3648
ENSMUSG00000028544.15	Slc5a9	chr4	111732572	111760115	-	27544	0	NA	0.0266677	0.314233	1.57455	0.654943	1.61538	0.691878	727	9.48444	690	9.43339	147	0.287896	731	9.49345	703	9.45754	151	0.274622	1146	10.0487	972	9.9263	506	0.644881	1182	10.0044	729	9.51175	712	0.84565
ENSMUSG00000071141.8	Rpl36a-ps3	chr6	136465805	136466125	+	321	0	NA	0.0338205	0.332496	1.57419	0.654613	1.53548	0.618693	46	5.48589	40	5.37493	15	0.413941	46	5.49206	43	5.45794	13	0.407352	72	6.15054	69	6.12928	20	0.403667	70	6.11408	70	6.14975	19	0.41554
ENSMUSG00000021675.5	F2rl2	chr13	95833361	95839247	+	5887	0	NA	0.0251226	0.310002	1.56923	0.650058	1.51137	0.595857	55	5.74437	52	5.7414	21	0.484611	56	5.75008	46	5.56978	25	0.518298	87	6.44209	86	6.44294	18	0.294455	85	6.39356	80	6.33985	23	0.376586
ENSMUSG00000031884.11	Ces2d-ps	chr8	105594120	105600493	+	6374	0	NA	0.0431348	0.348395	1.5685	0.649389	1.52896	0.612548	41	5.33045	40	5.35755	15	0.505756	42	5.33903	40	5.35065	17	0.579089	65	6.01355	74	6.22882	17	0.385693	65	5.97215	61	5.9542	25	0.503445
ENSMUSG00000101188.2	Eif4a-ps4	chr1	60743091	60744308	+	1218	0	NA	0.00639839	0.27708	1.56716	0.648156	1.60075	0.678752	267	8.01749	233	7.86905	79	0.403272	264	8.02726	251	7.97359	53	0.277096	419	8.66759	419	8.71425	118	0.413812	423	8.62351	314	8.29921	190	0.599829
ENSMUSG00000032066.10	Bco2	chr9	50444387	50466481	-	22095	0	NA	0.00729377	0.27708	1.56096	0.642431	1.59924	0.67739	522	8.99347	566	9.14524	119	0.366167	528	9.00251	582	9.18725	127	0.420162	815	9.61226	793	9.633	268	0.458789	845	9.56848	717	9.48784	471	0.727532
ENSMUSG00000082016.4	Pgam1-ps2	chr7	27169196	27169960	-	765	0	NA	0.0296506	0.320757	1.55955	0.64113	1.56992	0.650695	44	5.43142	44	5.47491	13	0.394209	43	5.43557	43	5.45906	11	0.357359	68	6.08188	72	6.18982	17	0.362012	69	6.04026	54	5.78136	28	0.526187
ENSMUSG00000110068.2	Gm45294	chr8	92305916	92308017	+	2102	0	NA	0.0402365	0.342322	1.55745	0.639183	1.57333	0.653824	7	1.67132	1	0.792481	12	2.10733	6	1.66431	1	0.792481	11	2.08231	11	3.42473	9	3.32193	7	0.834053	11	3.40881	10	3.45943	6	0.757178
ENSMUSG00000079445.4	B3gnt7	chr1	86230554	86235027	+	4474	0	NA	0.00896485	0.27708	1.5543	0.636264	1.62514	0.700563	13691	13.6456	12404	13.5807	5427	0.575113	13450	13.6547	13362	13.6926	4154	0.464899	21280	14.3458	18902	14.2063	5372	0.32426	21858	14.3016	18053	14.14	10953	0.603969
ENSMUSG00000025165.13	Sectm1a	chr11	120958233	120972046	-	13814	0	NA	0.0154453	0.288712	1.55338	0.63541	1.50726	0.591932	455	8.7229	410	8.67519	202	0.610417	453	8.73194	402	8.63037	194	0.557428	708	9.42179	670	9.39017	199	0.415418	684	9.37759	675	9.40088	176	0.400756
ENSMUSG00000025194.6	Abcc2	chr19	43770631	43829179	+	58549	0	NA	0.0367476	0.338418	1.55332	0.635356	1.49819	0.583221	278	8.02827	280	8.13134	98	0.610848	275	8.03872	278	8.12319	84	0.533384	432	8.67771	406	8.66888	161	0.537046	413	8.63431	445	8.8009	117	0.493182
ENSMUSG00000097368.3	Gm10390	chr5	120259161	120277328	-	18168	0	NA	0.0171071	0.295769	1.55294	0.635003	1.51765	0.601836	5	1.05664	0	0	11	1.91948	5	1.05664	0	0	11	1.91948	8	3.07975	8	3.16993	3	0.475046	8	3.06343	8	3.16993	3	0.383792
ENSMUSG00000108322.4	5430431A17Rik	chr7	44122960	44135599	+	12640	0	NA	0.0475948	0.35243	1.55217	0.63429	1.58212	0.661862	30	4.75658	24	4.59984	18	0.79331	29	4.76269	26	4.71523	14	0.700131	47	5.53353	45	5.52356	12	0.385559	46	5.48612	43	5.45943	18	0.512832
ENSMUSG00000053175.18	Bcl3	chr7	19542387	19556695	-	14309	0	NA	0.0399705	0.34203	1.55105	0.633249	1.66176	0.732711	1682	10.6672	1534	10.583	541	0.394585	1674	10.6765	1545	10.592	422	0.33213	2610	11.2161	2003	10.9687	1438	0.648977	2783	11.1721	1803	10.817	2289	0.887962
ENSMUSG00000057762.7	Prp2rt	chr13	97234716	97235745	-	1030	0	NA	0.0252861	0.311238	1.55059	0.632821	1.65146	0.723739	69	6.00714	58	5.89436	34	0.643669	68	6.01189	63	5.99841	28	0.554259	108	6.70652	93	6.55459	37	0.449621	112	6.66219	84	6.40939	66	0.737447
ENSMUSG00000050368.5	Hoxd10	chr2	74522268	74525449	+	3182	0	NA	0.0176803	0.298327	1.54737	0.629817	1.59051	0.669493	126	6.93058	128	7.01654	36	0.449741	126	6.93977	122	6.94409	34	0.39063	195	7.56303	187	7.55459	60	0.431217	200	7.51877	183	7.52356	106	0.665242
ENSMUSG00000107227.2	Gm42559	chr5	34627008	34630539	+	3532	0	NA	0.0441655	0.348959	1.54585	0.628402	1.50261	0.587469	37	5.14958	38	5.25191	16	0.609867	37	5.15381	37	5.24743	17	0.602164	58	5.86253	55	5.80735	11	0.271269	57	5.81737	52	5.72792	14	0.331864
ENSMUSG00000106375.2	Gm43361	chr5	122634222	122638911	+	4690	0	NA	0.0287059	0.317797	1.54412	0.626783	1.51971	0.603794	44	5.33881	42	5.42626	24	0.766332	45	5.34783	45	5.52322	23	0.789221	69	6.12633	69	6.12928	5	0.104243	68	6.08301	62	5.97728	18	0.340369
ENSMUSG00000029561.18	Oasl2	chr5	115034997	115050295	+	15299	0	NA	0.0127144	0.285437	1.54174	0.62456	1.43618	0.522237	1585	10.5976	1582	10.6257	374	0.342059	1601	10.6068	1572	10.6172	403	0.370729	2444	11.1859	1974	10.9476	887	0.491649	2300	11.1417	2200	11.1039	490	0.308713
ENSMUSG00000043705.8	Capn13	chr17	73613459	73707861	-	94403	0	NA	0.0296728	0.320792	1.53772	0.62079	1.62039	0.696337	3606	11.7616	3452	11.7182	1090	0.436127	3577	11.7706	3362	11.7062	858	0.342955	5546	12.341	4784	12.2243	2287	0.589321	5796	12.2968	4323	12.0782	3717	0.826465
ENSMUSG00000107182.2	Gm43268	chr5	54062506	54066560	+	4055	0	NA	0.0209676	0.303205	1.53418	0.617465	1.4804	0.565989	65	6.00907	63	5.99982	15	0.334857	65	6.01385	60	5.91763	17	0.359843	100	6.63485	93	6.55459	22	0.283256	97	6.59044	88	6.47573	23	0.305736
ENSMUSG00000108084.3	Gm7932	chr6	48837263	48843049	+	5787	0	NA	0.025943	0.312969	1.52802	0.611662	1.54131	0.624156	72	6.14058	67	6.08496	22	0.424799	73	6.14477	72	6.19884	24	0.464816	111	6.75706	117	6.88264	30	0.436957	113	6.71478	106	6.74147	47	0.684986
ENSMUSG00000039419.18	Cntnap2	chr6	45036291	47281147	+	2244857	0	NA	0.0238466	0.305715	1.52793	0.611576	1.57546	0.655773	54	5.67666	54	5.76812	24	0.660014	53	5.67675	51	5.68725	20	0.568088	84	6.38804	80	6.33985	16	0.251139	85	6.34686	68	6.10852	35	0.481382
ENSMUSG00000029219.11	Slc10a4	chr5	73164226	73170298	+	6073	0	NA	0.0209088	0.303205	1.52778	0.611435	1.51765	0.601836	71	6.13039	69	6.12914	19	0.373176	73	6.14193	76	6.26679	23	0.472112	109	6.74985	110	6.79442	26	0.339546	111	6.70518	106	6.74147	47	0.598687
ENSMUSG00000058126.8	Tpm3-rs7	chr14	113552040	113554186	+	2147	0	NA	0.0437289	0.348395	1.52628	0.610023	1.52099	0.605008	164	7.23736	146	7.19435	82	0.667232	161	7.24472	153	7.25794	67	0.566845	252	7.89445	271	8.08746	93	0.575064	245	7.84863	265	8.05528	93	0.617798
ENSMUSG00000079941.3	Cox5b-ps	chr13	21685120	21685616	-	497	0	NA	0.00206314	0.267738	1.51887	0.603002	1.52086	0.604888	200	7.64099	201	7.65793	29	0.20841	200	7.64932	207	7.70044	17	0.120481	305	8.23632	275	8.10852	59	0.265754	305	8.1919	254	7.99435	107	0.483458
ENSMUSG00000028750.13	Pla2g2c	chr4	138452103	138473443	+	21341	0	NA	0.0128042	0.285437	1.516	0.600266	1.4603	0.546268	152	7.24124	158	7.31105	26	0.25271	153	7.25211	155	7.28466	22	0.201303	231	7.81932	223	7.80735	63	0.376657	223	7.77433	222	7.8009	55	0.362502
ENSMUSG00000096768.10	Erdr1y	chrY	90796007	90827734	+	31728	0	NA	0.0341311	0.332672	1.50934	0.593922	1.46607	0.551953	1240	10.2336	1245	10.2818	325	0.399599	1263	10.2427	1186	10.2057	410	0.459523	1873	10.7915	2057	11.007	587	0.585931	1853	10.7473	2018	10.9794	692	0.678168
ENSMUSG00000058624.14	Gda	chr19	21368671	21450809	-	82139	0	NA	0.00874383	0.27708	1.50904	0.593634	1.50835	0.592973	8774	13.0779	8875	13.1059	1630	0.272322	8884	13.087	8972	13.1305	1937	0.327091	13241	13.6345	12413	13.5997	3920	0.47648	13400	13.5903	12178	13.5721	5986	0.665102
ENSMUSG00000037033.10	Clca3b	chr3	144528384	144555118	-	26735	0	NA	0.034313	0.333362	1.50836	0.592982	1.47412	0.559851	4550	12.0181	4419	12.0824	2054	0.697058	4500	12.0271	4234	12.0392	1856	0.624143	6863	12.6824	6839	12.7398	2201	0.479675	6634	12.6382	6047	12.5622	2079	0.457581
ENSMUSG00000022824.13	Muc13	chr16	33614407	33640304	+	25898	0	NA	0.00766426	0.27708	1.50748	0.592134	1.5232	0.607104	96486	16.5279	92568	16.4876	22118	0.319628	96100	16.5369	89996	16.4571	15666	0.227771	145451	17.1008	143435	17.13	42331	0.423391	146380	17.0566	107567	16.7149	62846	0.601161
ENSMUSG00000106037.2	Gm4332	chr3	119503165	119503510	+	346	0	NA	0.048127	0.353211	1.50436	0.589151	1.56159	0.643011	332	8.18166	264	8.04882	221	0.763811	327	8.19174	274	8.09805	189	0.733242	499	8.85961	565	9.14466	198	0.648883	511	8.81603	424	8.73132	298	0.813286
ENSMUSG00000001249.15	Hpn	chr7	30798150	30814715	-	16566	0	NA	0.0265123	0.314226	1.50336	0.588186	1.47088	0.55668	148	7.05578	140	7.14205	75	0.774517	147	7.06491	138	7.10385	69	0.719102	223	7.78495	197	7.62936	45	0.281573	216	7.7409	210	7.7211	43	0.282501
ENSMUSG00000090069.4	E430024P14Rik	chr17	8099938	8165258	-	65321	0	NA	0.0318973	0.327796	1.50263	0.587491	1.55341	0.635435	75	6.20477	76	6.25365	21	0.385917	75	6.21794	76	6.2663	16	0.308659	113	6.77935	119	6.90689	36	0.451035	117	6.73632	114	6.84549	62	0.706971
ENSMUSG00000038415.11	Foxq1	chr13	31740117	31744959	+	4843	0	NA	0.00247713	0.270114	1.4974	0.582464	1.50919	0.593771	384	8.53974	376	8.55069	110	0.419936	380	8.54846	390	8.59713	77	0.297375	576	9.15948	545	9.09276	90	0.211886	574	9.11553	526	9.04166	171	0.435149
ENSMUSG00000085803.2	Gm12056	chr11	22684038	22687937	+	3900	0	NA	0.0240948	0.306912	1.49614	0.581243	1.44149	0.527565	77	6.2107	76	6.27537	27	0.488369	79	6.22005	79	6.32182	34	0.619931	115	6.8497	120	6.91886	16	0.199683	115	6.8054	102	6.6865	36	0.415045
ENSMUSG00000069456.5	Rdh16	chr10	127637021	127682434	+	45414	0	NA	0.0416209	0.343399	1.49257	0.5778	1.54813	0.630529	6810	12.6812	7052	12.7835	1862	0.444454	6801	12.6903	6778	12.7222	1738	0.385808	10165	13.2205	9910	13.2748	4082	0.57459	10529	13.1763	7796	12.9287	6725	0.772282
ENSMUSG00000041827.16	Oasl1	chr5	115061299	115075974	+	14676	0	NA	0.00807347	0.27708	1.4894	0.574727	1.46064	0.546602	1116	10.0507	1129	10.1414	371	0.533248	1106	10.0599	1094	10.096	300	0.443557	1663	10.6775	1519	10.5699	356	0.28095	1615	10.6333	1489	10.5411	352	0.294219
ENSMUSG00000028413.14	B4galt1	chr4	40804602	40854005	-	49404	0	NA	0.0361767	0.338418	1.48795	0.573323	1.58038	0.660269	8955	13.0706	8786	13.0959	2752	0.452121	8893	13.0797	8704	13.0873	2228	0.370679	13325	13.6134	11358	13.4715	5840	0.53313	14055	13.5693	10264	13.3254	9879	0.799001
ENSMUSG00000084384.4	Gm12251	chr11	58283595	58284386	-	792	0	NA	0.00270932	0.270114	1.48523	0.570686	1.50102	0.585943	882	9.76299	884	9.78651	172	0.293991	881	9.77196	870	9.76735	131	0.214526	1311	10.3277	1258	10.2981	305	0.327015	1323	10.2835	1107	10.1137	578	0.529899
ENSMUSG00000003934.6	Efnb3	chr11	69444918	69451031	-	6114	0	NA	0.0136848	0.285437	1.485	0.570463	1.47138	0.557168	92	6.54223	94	6.56222	6	0.0857082	93	6.55017	96	6.59089	12	0.184765	138	7.08716	126	6.98868	31	0.314605	138	7.04547	124	6.96578	54	0.482331
ENSMUSG00000075514.6	Gm13375	chr2	20973833	20975168	+	1336	0	NA	0.0159563	0.293089	1.47639	0.562079	1.48703	0.572435	116	6.8132	112	6.81342	35	0.416588	115	6.8234	109	6.77272	27	0.322264	171	7.40169	184	7.53138	35	0.302125	171	7.35812	138	7.11894	63	0.479809
ENSMUSG00000056148.9	Rdh9	chr10	127612255	127628566	+	16312	0	NA	0.0309036	0.324195	1.47327	0.559019	1.51507	0.599389	369	8.48353	394	8.61956	97	0.433127	367	8.49325	372	8.54481	77	0.342567	545	9.0161	476	8.89785	194	0.528338	557	8.97176	424	8.73132	288	0.735767
ENSMUSG00000036151.16	Tm6sf2	chr8	70525574	70532716	+	7143	0	NA	0.00322597	0.270259	1.47206	0.557838	1.47649	0.562167	736	9.50272	722	9.49863	145	0.286464	737	9.51201	744	9.53325	117	0.229872	1084	10.0543	1119	10.1293	241	0.330559	1088	10.0104	851	9.73471	423	0.520661
ENSMUSG00000026432.8	Avpr1b	chr1	131526977	131539738	+	12762	0	NA	0.0251714	0.310377	1.4675	0.553361	1.51915	0.603263	79	6.18648	76	6.22715	37	0.702803	77	6.18962	81	6.333	30	0.62027	116	6.85768	122	6.94251	20	0.259259	118	6.81719	120	6.91886	43	0.539162
ENSMUSG00000097804.2	Gm16685	chr3	7677765	7755061	+	77297	0	NA	0.0485462	0.354611	1.46618	0.552064	1.4296	0.515614	45	5.47512	41	5.38863	14	0.372463	45	5.48147	42	5.42626	14	0.394661	66	6.05075	63	6	13	0.265284	65	6.00791	62	5.97728	18	0.357582
ENSMUSG00000107750.2	Gm44013	chr6	140565888	140568149	-	2262	0	NA	0.0341102	0.332672	1.464	0.549916	1.52941	0.612977	7	1.87505	2	1.29248	12	2.0255	8	1.87327	2	1.29248	12	2.03444	11	3.53683	9	3.32193	5	0.489533	12	3.52051	8	3.16993	9	0.760012
ENSMUSG00000062545.5	Tlr12	chr4	128509236	128512412	-	3177	0	NA	0.0457425	0.349734	1.4579	0.543893	1.37744	0.461993	131	7.02175	131	7.02929	25	0.269495	132	7.03166	126	6.98582	27	0.285789	191	7.54097	208	7.70736	52	0.412282	182	7.49635	183	7.52356	34	0.279738
ENSMUSG00000121485.1	ENSMUSG00000121485	chr13	12629946	12665284	-	35339	0	NA	0.00934149	0.279473	1.45195	0.537994	1.45147	0.537512	1083	10.0661	1170	10.1929	172	0.24482	1084	10.075	1062	10.0538	127	0.170058	1573	10.5728	1523	10.5736	435	0.424139	1574	10.5287	1474	10.5265	678	0.557046
ENSMUSG00000021306.12	Gpr137b	chr13	13532205	13568599	-	36395	0	NA	0.0118034	0.284545	1.45013	0.53618	1.48263	0.568162	4486	12.086	4716	12.2032	1164	0.408725	4447	12.095	4662	12.1872	837	0.297077	6505	12.6305	6665	12.7026	1631	0.368874	6594	12.5863	5204	12.3457	3049	0.57284
ENSMUSG00000057465.6	Saa2	chr7	46401214	46403737	+	2524	0	NA	0.0219091	0.30448	1.44833	0.534394	1.43706	0.523118	119	6.86524	119	6.9008	31	0.388198	121	6.8761	115	6.85793	39	0.451501	173	7.41861	165	7.37504	36	0.282825	175	7.37691	146	7.19967	74	0.509696
ENSMUSG00000022221.15	Ripk3	chr14	56022452	56026322	-	3871	0	NA	0.0133798	0.285437	1.44656	0.532621	1.40674	0.492356	1354	10.3939	1292	10.3369	177	0.183039	1369	10.403	1314	10.3598	231	0.239643	1959	10.8815	2038	10.9936	539	0.471889	1926	10.8374	1931	10.9159	628	0.549095
ENSMUSG00000052212.7	Cd177	chr7	24443408	24459736	-	16329	0	NA	0.0171531	0.295769	1.44512	0.531185	1.41042	0.496121	6950	12.676	6868	12.7313	2602	0.556121	6934	12.6851	6767	12.6874	2375	0.514779	10044	13.269	9641	13.2351	2059	0.304409	9780	13.2249	9442	13.205	2266	0.333826
ENSMUSG00000027639.17	Samhd1	chr2	156939453	156977185	-	37733	0	NA	0.0167139	0.295692	1.4451	0.531166	1.48829	0.573659	5728	12.446	5657	12.4657	1493	0.357747	5697	12.4551	5382	12.389	1093	0.267029	8278	12.9622	7760	12.922	2568	0.434576	8479	12.918	6744	12.7196	4594	0.645807
ENSMUSG00000099954.2	Gm28112	chr1	69699346	69701220	-	1875	0	NA	0.0391135	0.341769	1.44444	0.530515	1.48235	0.567889	8	1.85488	2	1.16096	13	2.20199	8	1.83121	2	1.16096	12	2.16182	12	3.56922	9	3.32193	7	0.68229	12	3.52304	12	3.70044	7	0.697218
ENSMUSG00000042677.8	Zc3h12a	chr4	125012216	125021633	-	9418	0	NA	0.013811	0.285437	1.44123	0.5273	1.43967	0.525742	1724	10.7233	1696	10.7292	381	0.314158	1716	10.7324	1706	10.7371	251	0.211606	2484	11.2281	2700	11.3993	712	0.437174	2470	11.1841	2431	11.2479	989	0.552896
ENSMUSG00000020681.15	Ace	chr11	105858771	105880790	+	22020	0	NA	0.0066921	0.27708	1.44112	0.527187	1.45082	0.536867	1252	10.2356	1242	10.2687	377	0.443288	1241	10.2447	1293	10.3342	287	0.349822	1805	10.7969	1785	10.8025	339	0.286097	1801	10.7529	1697	10.7296	594	0.476531
ENSMUSG00000015468.15	Notch4	chr17	34783242	34807477	+	24236	0	NA	0.00902671	0.27708	1.4384	0.524468	1.48157	0.56713	375	8.5262	374	8.54826	83	0.307941	376	8.53553	374	8.54028	74	0.286694	540	9.03991	498	8.9629	151	0.358403	558	8.99567	466	8.86728	296	0.651636
ENSMUSG00000086385.2	Gm12701	chr4	99976818	99978038	+	1221	0	NA	0.0391524	0.341769	1.43478	0.520832	1.47273	0.55849	7	1.63563	1	0.792481	12	2.07717	6	1.63321	1	0.792481	11	2.0535	10	3.31015	9	3.32193	6	0.736908	10	3.31015	9	3.32193	5	0.690092
ENSMUSG00000007021.6	Syngr3	chr17	24904066	24908929	-	4864	0	NA	0.0155139	0.289378	1.43442	0.520466	1.43588	0.521937	106	6.71718	114	6.83919	24	0.336185	106	6.72504	112	6.81342	16	0.226506	153	7.25598	158	7.31288	23	0.216839	152	7.2104	152	7.25739	46	0.428597
ENSMUSG00000044162.13	Tnip3	chr6	65502297	65611024	+	108728	0	NA	0.0369868	0.338418	1.43268	0.518715	1.46302	0.548948	3403	11.6634	4040	11.9804	1047	0.514814	3374	11.6725	3626	11.8244	896	0.420757	4876	12.1949	4886	12.2547	1490	0.457586	4936	12.1508	3664	11.8396	2316	0.640871
ENSMUSG00000041809.6	Efhc1	chr1	21021850	21061065	+	39216	0	NA	0.0405007	0.342958	1.43023	0.51625	1.4069	0.492516	56	5.79503	57	5.85777	16	0.407797	57	5.80658	60	5.94017	16	0.439335	81	6.3475	79	6.32193	11	0.190102	81	6.3066	86	6.44294	22	0.40679
ENSMUSG00000058216.14	Gstp3	chr19	4107477	4109569	-	2093	0	NA	0.0384873	0.34116	1.42893	0.514936	1.36642	0.450405	158	7.29195	146	7.2045	31	0.265925	159	7.29966	154	7.27312	31	0.264035	226	7.78072	198	7.63662	67	0.40812	217	7.73704	242	7.92481	50	0.36111
ENSMUSG00000023036.15	Pcdhgc4	chr18	37948132	37974926	+	26795	0	NA	0.0323537	0.329529	1.4274	0.51339	1.40856	0.494221	129	6.89474	126	6.97473	60	0.675585	128	6.9057	132	7.05777	51	0.602149	185	7.52402	168	7.40088	30	0.219017	180	7.48061	161	7.33985	34	0.261354
ENSMUSG00000059022.16	Kcp	chr6	29473161	29507951	-	34791	0	NA	0.0440568	0.348959	1.42303	0.508962	1.39438	0.479624	100	6.60661	90	6.51464	32	0.438981	100	6.61498	90	6.4993	28	0.368242	143	7.13902	134	7.07682	35	0.343953	140	7.09618	133	7.06609	37	0.376998
ENSMUSG00000055799.14	Tcf7l1	chr6	72603361	72766237	-	162877	0	NA	0.0365287	0.338418	1.42268	0.508612	1.48813	0.573504	1567	10.568	1558	10.5892	433	0.405229	1554	10.577	1498	10.5412	320	0.297999	2230	11.0514	2172	11.0855	802	0.508467	2313	11.0075	1963	10.9396	1382	0.742286
ENSMUSG00000042757.17	Tmem108	chr9	103360146	103639036	-	278891	0	NA	0.0448709	0.348997	1.42194	0.507864	1.40433	0.489886	52	5.69657	54	5.7652	13	0.357905	53	5.70912	57	5.85777	13	0.399994	75	6.22854	79	6.32193	11	0.20796	75	6.18844	73	6.20945	23	0.438852
ENSMUSG00000028088.15	Fmo5	chr3	97536120	97562598	+	26479	0	NA	0.00812953	0.27708	1.42045	0.50635	1.37485	0.459275	1769	10.7625	1720	10.749	379	0.305199	1760	10.7715	1759	10.7813	239	0.19696	2513	11.26	2156	11.0748	645	0.354405	2421	11.216	2585	11.3365	494	0.311467
ENSMUSG00000036098.16	Myrf	chr19	10185636	10218112	-	32477	0	NA	0.0411599	0.343273	1.41656	0.502394	1.38498	0.469862	212	7.56691	171	7.41086	115	0.762094	212	7.57544	173	7.39749	110	0.740498	301	8.21339	287	8.16993	65	0.306099	294	8.16986	282	8.14466	72	0.355263
ENSMUSG00000046733.8	Gprc5a	chr6	135042649	135061707	+	19059	0	NA	0.0165826	0.295692	1.41285	0.498613	1.40686	0.492483	15176	13.8381	14812	13.8533	4712	0.41169	15151	13.8471	15690	13.9376	3881	0.375064	21443	14.3543	24443	14.5772	4951	0.358628	21316	14.3101	18563	14.1802	7618	0.493804
ENSMUSG00000020889.12	Nr1d1	chr11	98658758	98666159	-	7402	0	NA	0.00532691	0.270259	1.41191	0.497644	1.43515	0.5212	5761	12.4456	5830	12.5093	1535	0.412681	5704	12.4547	6023	12.5564	1059	0.293622	8134	12.9809	7883	12.9447	1039	0.180367	8187	12.9367	7607	12.8933	2875	0.460741
ENSMUSG00000059195.11	Gm12715	chr4	103420599	103421726	+	1128	0	NA	0.0183006	0.298715	1.41181	0.497548	1.44798	0.534041	741	9.40004	544	9.08879	382	0.657194	721	9.40886	588	9.20052	297	0.526205	1047	10.0071	959	9.90689	222	0.30718	1044	9.96279	941	9.87958	389	0.470073
ENSMUSG00000001247.17	Lsr	chr7	30657195	30672889	-	15695	0	NA	0.0219143	0.30448	1.41144	0.497168	1.47185	0.557635	978	9.86148	984	9.93753	316	0.530018	967	9.87031	1014	9.98686	251	0.432644	1381	10.3932	1208	10.2396	396	0.357382	1424	10.3492	1149	10.1674	770	0.629738
ENSMUSG00000002250.17	Ppard	chr17	28451674	28520448	+	68775	0	NA	0.00390522	0.270259	1.40994	0.495629	1.4368	0.522858	9819	13.2335	9549	13.2211	2239	0.304152	9795	13.2426	9471	13.2048	1606	0.227921	13845	13.737	13638	13.7355	2661	0.266352	14073	13.6928	13376	13.7075	5974	0.540516
ENSMUSG00000004038.10	Gstm3	chr3	107871012	107876599	-	5588	0	NA	0.00592932	0.270259	1.40928	0.494957	1.4247	0.510662	804	9.61939	797	9.63101	187	0.338227	802	9.62849	798	9.63826	146	0.268366	1133	10.124	1167	10.1898	225	0.290873	1143	10.0797	974	9.92926	462	0.516042
ENSMUSG00000037217.16	Syn1	chrX	20726750	20787243	-	60494	0	NA	0.0487197	0.355033	1.40741	0.49304	1.45193	0.537976	120	6.82095	146	7.19954	44	0.644955	120	6.83212	132	7.06069	40	0.566659	170	7.38022	172	7.43463	45	0.366427	174	7.33727	166	7.3837	84	0.628592
ENSMUSG00000075053.4	Vdac3-ps1	chr13	18205326	18206178	-	853	0	NA	0.0311946	0.324939	1.40282	0.488327	1.39752	0.482871	188	7.50938	170	7.39731	60	0.429229	187	7.51722	164	7.359	51	0.36534	265	8.01844	290	8.18488	64	0.358464	262	7.97391	226	7.82655	91	0.484147
ENSMUSG00000027230.10	Creb3l1	chr2	91812673	91854847	-	42175	0	NA	0.0033354	0.270259	1.39793	0.483289	1.39495	0.480215	4742	12.1699	4780	12.2227	1267	0.378611	4720	12.179	4715	12.2021	977	0.300338	6630	12.6898	6310	12.6237	635	0.134743	6585	12.6456	5902	12.5272	1768	0.373155
ENSMUSG00000036820.13	Amdhd2	chr17	24374807	24382740	-	7934	0	NA	0.0177817	0.298327	1.39762	0.482967	1.4337	0.51974	1844	10.8178	1754	10.7695	425	0.329816	1833	10.8266	1895	10.8842	276	0.223327	2578	11.2863	2477	11.275	736	0.406833	2628	11.2422	2121	11.0512	1326	0.619376
ENSMUSG00000006538.13	Ihh	chr1	74984474	74990831	-	6358	0	NA	0.00734843	0.27708	1.39512	0.480385	1.43382	0.51986	3029	11.5272	2866	11.4851	822	0.349234	3013	11.5362	2889	11.4962	598	0.26583	4226	12.0206	3875	11.9204	942	0.289034	4321	11.9765	3802	11.8929	2025	0.569564
ENSMUSG00000081272.2	Ap2m1-ps	chr2	49198167	49199474	+	1308	0	NA	0.0219479	0.30448	1.39438	0.479619	1.40564	0.491224	147	7.1555	133	7.06206	50	0.417487	147	7.1636	138	7.10989	42	0.38483	206	7.6719	203	7.67243	38	0.261345	207	7.62788	175	7.45943	78	0.491154
ENSMUSG00000040584.9	Abcb1a	chr5	8710077	8798575	+	88499	0	NA	0.0126499	0.284545	1.39253	0.477713	1.3963	0.481607	16778	13.995	15097	13.881	4376	0.365889	16639	14.0041	16468	14.0055	2866	0.253631	23365	14.4857	23805	14.539	4712	0.31808	23233	14.4416	23039	14.4919	7459	0.480555
ENSMUSG00000017868.17	Sgk2	chr2	162829250	162856047	+	26798	0	NA	0.00111624	0.267738	1.38839	0.473418	1.36433	0.448194	4261	12.0416	4005	11.9678	729	0.227678	4274	12.0506	4086	11.997	588	0.196962	5917	12.519	6300	12.6214	802	0.212364	5832	12.4749	6181	12.5939	1425	0.358674
ENSMUSG00000054385.15	Ceacam2	chr7	25215467	25239282	-	23816	0	NA	0.0157085	0.291395	1.38784	0.472843	1.3694	0.453541	657	9.3256	670	9.38231	159	0.358644	660	9.33472	614	9.25907	160	0.341506	912	9.80517	989	9.95128	202	0.331023	904	9.76114	762	9.57554	300	0.466177
ENSMUSG00000116130.2	Gm49431	chr15	82505293	82545106	+	39814	0	NA	0.0369519	0.338418	1.38402	0.468862	1.36996	0.454131	76	6.23586	70	6.1496	20	0.33211	77	6.24362	74	6.22869	20	0.342644	106	6.72979	109	6.78136	13	0.183414	105	6.68596	100	6.65821	33	0.402155
ENSMUSG00000003271.18	Sult2b1	chr7	45379407	45434093	-	54687	0	NA	0.00311012	0.270259	1.38339	0.468212	1.39207	0.477229	1195	10.194	1078	10.0758	295	0.310361	1192	10.2029	1121	10.1319	216	0.243796	1654	10.6791	1531	10.5812	259	0.21815	1660	10.6349	1475	10.5275	611	0.451127
ENSMUSG00000027556.16	Car1	chr3	14831276	14873428	-	42153	0	NA	0.0470716	0.35243	1.38222	0.466988	1.39022	0.475313	42343	15.3283	42292	15.3631	10867	0.384417	42934	15.3373	41812	15.3513	12560	0.429079	58528	15.7751	52605	15.6829	19669	0.46533	59689	15.731	50762	15.6315	32822	0.64905
ENSMUSG00000038151.14	Prdm1	chr10	44313173	44404497	-	91325	0	NA	0.0189877	0.298715	1.3818	0.46655	1.34025	0.422505	354	8.43667	324	8.34643	95	0.342035	356	8.44551	327	8.35701	92	0.317899	490	8.91494	451	8.82018	102	0.297975	477	8.87127	444	8.79766	105	0.326938
ENSMUSG00000031273.17	Col4a6	chrX	139948399	140257072	-	308674	0	NA	0.0131445	0.285437	1.38122	0.465948	1.38404	0.468889	407	8.5985	397	8.63421	133	0.535649	402	8.60746	428	8.74557	103	0.430236	563	9.13783	573	9.16491	31	0.0795936	557	9.094	553	9.11374	133	0.324269
ENSMUSG00000033579.17	Fa2h	chr8	112071767	112120456	-	48690	0	NA	0.0094848	0.281508	1.38013	0.464804	1.38264	0.467429	8872	13.0653	7697	12.9102	2744	0.401228	8860	13.0744	7956	12.9574	2330	0.360755	12244	13.5657	12527	13.6129	1826	0.232533	12251	13.5216	12088	13.5614	4121	0.451471
ENSMUSG00000033880.12	Lgals3bp	chr11	118283577	118292918	-	9342	0	NA	0.000348766	0.267738	1.37904	0.463665	1.33495	0.416784	3430	11.7397	3454	11.754	299	0.125332	3466	11.7488	3305	11.6894	464	0.189365	4730	12.1957	4359	12.0901	698	0.207525	4627	12.1516	4165	12.0244	965	0.294831
ENSMUSG00000030088.16	Aldh1l1	chr6	90463409	90577185	+	113777	0	NA	0.0142176	0.285437	1.37739	0.461932	1.40918	0.49486	4263	12.0086	4166	12.0197	1261	0.408653	4238	12.0176	4128	12.011	981	0.332898	5872	12.4963	5535	12.4346	1237	0.286444	5973	12.4522	4597	12.1668	2645	0.547326
ENSMUSG00000107761.2	2010008C14Rik	chr6	125060400	125060992	+	593	0	NA	0.0160693	0.293244	1.37351	0.457865	1.35181	0.434897	178	7.47318	176	7.4674	22	0.164092	178	7.48247	176	7.47121	12	0.0965173	244	7.91934	241	7.91886	47	0.263335	241	7.87545	212	7.73471	68	0.398748
ENSMUSG00000025092.8	Hspa12a	chr19	58784182	58932086	-	147905	0	NA	0.0454072	0.349007	1.37204	0.456322	1.34222	0.424621	1309	10.3054	1356	10.4062	331	0.446187	1307	10.3145	1382	10.4334	300	0.384074	1797	10.7623	1889	10.8842	531	0.421543	1754	10.718	1823	10.8329	564	0.464157
ENSMUSG00000013643.14	Lypd8	chr11	58269869	58281554	+	11686	0	NA	0.00654805	0.27708	1.37192	0.456201	1.36796	0.452031	600004	19.18	588931	19.1676	94504	0.223946	601718	19.1891	590056	19.1642	76365	0.182698	823160	19.6303	869414	19.7297	147529	0.278835	823129	19.5862	731114	19.4797	284668	0.475532
ENSMUSG00000055978.6	Fut2	chr7	45298015	45315818	-	17804	0	NA	0.0205863	0.302648	1.37183	0.456105	1.41991	0.505803	7062	12.772	6660	12.7013	1129	0.214778	7076	12.7811	6876	12.7475	813	0.165194	9688	13.1895	8642	13.0773	3167	0.418507	10048	13.1454	7894	12.9467	5819	0.685375
ENSMUSG00000024985.22	Tcf7l2	chr19	55730252	55922086	+	191835	0	NA	0.00396069	0.270259	1.37059	0.454797	1.36937	0.453516	6439	12.6434	6209	12.5984	822	0.178828	6451	12.6525	6370	12.637	461	0.103108	8826	13.0817	9036	13.1416	1847	0.308084	8834	13.0375	7683	12.9076	3396	0.48598
ENSMUSG00000023827.9	Agpat4	chr17	12337591	12438532	+	100942	0	NA	0.00529553	0.270259	1.36821	0.452293	1.36611	0.45007	4361	12.0649	4408	12.105	914	0.299589	4353	12.074	4320	12.073	665	0.220962	5968	12.5273	6279	12.6165	920	0.248458	5947	12.4831	5905	12.528	1869	0.442777
ENSMUSG00000023232.18	Serinc2	chr4	130147288	130172998	-	25711	0	NA	0.00255263	0.270114	1.36793	0.451993	1.36329	0.447088	6122	12.5583	5718	12.4807	1232	0.266208	6122	12.5674	6187	12.5952	888	0.208916	8375	13.0206	8630	13.0753	1118	0.208383	8346	12.9764	8137	12.9905	2593	0.418559
ENSMUSG00000063684.10	Hadhb-ps	chr2	108779151	108780578	+	1428	0	NA	0.0355159	0.337889	1.36534	0.449263	1.3774	0.461948	196	7.55334	176	7.46222	76	0.463465	195	7.56364	182	7.51149	62	0.414926	268	8.04243	277	8.11894	61	0.332648	269	7.99867	208	7.70736	106	0.519842
ENSMUSG00000026587.16	Astn1	chr1	158189843	158519351	+	329509	0	NA	0.0117629	0.284545	1.36477	0.448661	1.34364	0.426145	175	7.43814	164	7.36878	34	0.269312	176	7.44734	168	7.40463	33	0.251369	239	7.9047	245	7.94251	18	0.112422	237	7.85927	238	7.90087	59	0.341478
ENSMUSG00000025876.16	Unc5a	chr13	55097224	55153831	+	56608	0	NA	0.0336226	0.332496	1.36429	0.448151	1.32734	0.408539	263	8.01694	266	8.06066	57	0.315556	266	8.02566	237	7.89477	69	0.33779	359	8.46217	376	8.55842	81	0.344121	353	8.41906	343	8.42626	103	0.431185
ENSMUSG00000019647.18	Sema6a	chr18	47368665	47501937	-	133273	0	NA	0.0016197	0.267738	1.36406	0.447908	1.35789	0.441372	1926	10.8918	1892	10.8859	366	0.264725	1924	10.9008	1962	10.9381	249	0.187268	2628	11.3526	2634	11.3636	296	0.168293	2613	11.3085	2488	11.2814	739	0.392448
ENSMUSG00000036882.8	Arhgap33	chr7	30221651	30234485	-	12835	0	NA	0.0222807	0.30448	1.36327	0.447066	1.36531	0.449224	195	7.56512	182	7.50443	58	0.411252	195	7.57208	179	7.49076	56	0.373136	266	8.04841	249	7.96578	42	0.218107	267	8.00472	229	7.84549	89	0.45472
ENSMUSG00000022949.10	Clic6	chr16	92282624	92338131	+	55508	0	NA	0.0349894	0.336921	1.36135	0.445041	1.3656	0.44954	1448	10.3581	1376	10.3913	669	0.728049	1417	10.3674	1401	10.4305	549	0.616744	1972	10.9352	2007	10.9715	272	0.195547	1935	10.8909	1778	10.7969	451	0.309996
ENSMUSG00000041329.14	Atp1b2	chr11	69490562	69496768	-	6207	0	NA	0.00493083	0.270259	1.3595	0.44308	1.34801	0.430832	375	8.54047	368	8.52536	60	0.225342	376	8.54837	375	8.55274	49	0.186816	510	8.98728	508	8.99152	72	0.198735	507	8.94399	530	9.05257	139	0.408877
ENSMUSG00000060600.16	Eno3	chr11	70548028	70553339	+	5312	0	NA	0.0328101	0.330809	1.35929	0.442855	1.39337	0.478581	11224	13.3643	11962	13.51	4045	0.579077	11084	13.3733	11212	13.434	3428	0.479239	15257	13.8842	14210	13.7947	2423	0.211156	15445	13.84	13942	13.7673	6128	0.495125
ENSMUSG00000048616.5	Nog	chr11	89191464	89193158	-	1695	0	NA	0.0491986	0.355515	1.35771	0.441171	1.35107	0.434101	138	7.03552	124	6.96115	54	0.551432	139	7.04334	132	7.03857	55	0.556969	188	7.54295	189	7.56986	36	0.291849	189	7.50142	187	7.55459	58	0.512083
ENSMUSG00000000805.19	Car4	chr11	84848612	84856870	+	8259	0	NA	0.0105839	0.283331	1.3566	0.439993	1.31697	0.397222	95053	16.5226	95406	16.5383	14328	0.219763	95082	16.5317	93422	16.5113	8882	0.13412	128949	16.947	130312	16.9916	28333	0.330732	125220	16.9029	127850	16.9641	27012	0.349161
ENSMUSG00000024642.19	Tle4	chr19	14425514	14575415	-	149902	0	NA	0.00247117	0.270114	1.35585	0.4392	1.36442	0.448284	3532	11.775	3566	11.7996	490	0.201136	3564	11.784	3818	11.899	559	0.237585	4789	12.2089	4942	12.2712	815	0.248088	4864	12.1648	4769	12.2198	1897	0.544417
ENSMUSG00000032572.10	Col6a4	chr9	105866653	105973982	-	107330	0	NA	0.0084519	0.27708	1.35063	0.433629	1.33316	0.414849	757	9.56079	732	9.51644	75	0.1377	765	9.56947	747	9.54686	112	0.198008	1023	9.9726	1107	10.1137	217	0.318909	1020	9.92863	830	9.6987	366	0.481268
ENSMUSG00000048911.16	Rnf24	chr2	131139984	131194812	-	54829	0	NA	0.0167938	0.295692	1.34996	0.432913	1.3514	0.434453	574	9.10727	479	8.90508	197	0.436524	571	9.11637	518	9.01764	158	0.384199	775	9.58228	845	9.72451	133	0.255206	772	9.53842	655	9.35755	257	0.4348
ENSMUSG00000028617.11	Lrrc42	chr4	107090711	107110729	-	20019	0	NA	0.00580378	0.270259	1.34868	0.43155	1.34304	0.425499	4760	12.1913	4634	12.1785	975	0.299286	4735	12.2004	4780	12.2228	567	0.179435	6419	12.6348	6859	12.744	969	0.22396	6359	12.5906	5315	12.3761	1834	0.39132
ENSMUSG00000091476.9	Catspere2	chr1	177810989	178000271	+	189283	0	NA	0.0363571	0.338418	1.34862	0.431488	1.32747	0.408675	108	6.73555	109	6.78082	24	0.347471	109	6.74466	104	6.72095	28	0.342313	146	7.19496	149	7.22882	13	0.132663	145	7.15211	135	7.08746	39	0.350086
ENSMUSG00000070942.9	Il1rl2	chr1	40363770	40406722	+	42953	0	NA	0.0268244	0.314233	1.34805	0.430876	1.29579	0.373837	230	7.83988	238	7.8967	31	0.208667	233	7.8485	230	7.85338	43	0.270537	310	8.25993	313	8.29462	64	0.281703	302	8.21566	285	8.15987	70	0.307053
ENSMUSG00000058063.5	Trim31	chr17	37209010	37221106	+	12097	0	NA	0.020982	0.303205	1.34685	0.429585	1.37924	0.46387	5160	12.3198	4903	12.2594	806	0.212174	5159	12.3288	5056	12.3026	443	0.120401	6949	12.7191	6838	12.7396	1940	0.395802	7115	12.6749	5646	12.4633	3598	0.632532
ENSMUSG00000024727.10	Trpm6	chr19	18727347	18869875	+	142529	0	NA	0.0377206	0.339995	1.34648	0.42919	1.37695	0.461478	9749	13.2204	10058	13.2952	2167	0.329978	9828	13.2294	10402	13.3422	2200	0.348616	13128	13.6345	11542	13.4947	3728	0.405633	13533	13.5903	10598	13.3716	6727	0.687651
ENSMUSG00000021025.9	Nfkbia	chr12	55536195	55539432	-	3238	0	NA	0.00567874	0.270259	1.34614	0.428832	1.35942	0.442992	3052	11.56	3116	11.6062	477	0.242094	3059	11.569	3143	11.6184	394	0.18946	4109	11.9847	3674	11.8435	782	0.267982	4159	11.9406	3389	11.7271	1652	0.528116
ENSMUSG00000071379.3	Hpcal1	chr12	17740857	17841934	+	101078	0	NA	0.000722537	0.267738	1.34472	0.427305	1.33463	0.416437	3360	11.7029	3238	11.6607	490	0.197798	3365	11.712	3279	11.6792	310	0.1308	4519	12.136	4603	12.1687	454	0.148593	4492	12.0918	4193	12.0341	1263	0.379057
ENSMUSG00000039238.7	Zfp750	chr11	121401804	121410159	-	8356	0	NA	0.0181163	0.298715	1.34402	0.426554	1.34994	0.432894	413	8.6425	407	8.66949	125	0.411472	410	8.65148	392	8.60918	96	0.323979	555	9.10235	596	9.22159	94	0.25132	554	9.05891	595	9.21917	172	0.453753
ENSMUSG00000061143.16	Maml3	chr3	51593328	52012497	-	419170	0	NA	0.00083398	0.267738	1.34399	0.426521	1.33691	0.418897	718	9.48015	692	9.43526	99	0.190335	721	9.48915	702	9.4558	73	0.144208	966	9.9148	936	9.87191	66	0.095259	964	9.87086	895	9.80735	282	0.382848
ENSMUSG00000037016.12	Frem2	chr3	53421359	53564776	-	143418	0	NA	0.00716708	0.27708	1.34371	0.426217	1.31897	0.399407	813	9.6438	892	9.80332	160	0.303147	811	9.65281	831	9.69901	116	0.209755	1093	10.0838	1028	10.007	160	0.201799	1070	10.04	1009	9.98014	223	0.297869
ENSMUSG00000036718.18	Micall2	chr5	139692451	139722091	-	29641	0	NA	0.00908054	0.27708	1.3431	0.425566	1.33762	0.419672	1198	10.2016	1091	10.0905	270	0.290386	1201	10.2107	1208	10.2375	220	0.26589	1610	10.6325	1524	10.5746	308	0.273917	1607	10.5884	1427	10.4798	583	0.451155
ENSMUSG00000023048.14	Prr13	chr15	102367463	102371241	+	3779	0	NA	0.0128002	0.285437	1.34029	0.422546	1.36252	0.446282	13334	13.6915	13000	13.6647	1886	0.197012	13401	13.7005	13746	13.7469	1633	0.186703	17872	14.0915	16903	14.0451	4481	0.344356	18260	14.0474	13708	13.7428	8772	0.595425
ENSMUSG00000028755.4	Cda	chr4	138065735	138095303	-	29569	0	NA	0.0461914	0.350404	1.34016	0.422408	1.3014	0.38007	777	9.53663	670	9.39017	269	0.469567	770	9.54523	672	9.39251	220	0.390669	1041	9.98866	910	9.83131	267	0.361395	1003	9.94438	1010	9.98157	211	0.313943
ENSMUSG00000003051.14	Elf3	chr1	135181313	135186306	-	4994	0	NA	0.0208821	0.303205	1.34016	0.4224	1.35395	0.43717	19820	14.2229	18148	14.145	6429	0.403011	19760	14.232	19102	14.2172	5197	0.357989	26562	14.6771	27718	14.7586	4937	0.269141	26755	14.633	22210	14.439	10508	0.496081
ENSMUSG00000025931.16	Paqr8	chr1	20960830	21009874	+	49045	0	NA	0.010472	0.283331	1.33895	0.421107	1.31081	0.390455	904	9.78527	868	9.76205	225	0.358699	910	9.79452	960	9.90888	211	0.376217	1211	10.232	1246	10.2842	162	0.208361	1194	10.1879	1222	10.2562	296	0.352933
ENSMUSG00000004552.17	Ctse	chr1	131566044	131603243	+	37200	0	NA	0.0358424	0.338418	1.33886	0.421007	1.3502	0.433173	2286	11.0501	2375	11.2122	908	0.645353	2249	11.0591	2248	11.1353	740	0.542124	3061	11.5732	3057	11.5784	339	0.160629	3037	11.5291	3138	11.6161	792	0.382232
ENSMUSG00000028542.18	Slc6a9	chr4	117691703	117732395	+	40693	0	NA	0.0159571	0.293089	1.33879	0.420932	1.33237	0.413996	325	8.29798	309	8.25219	95	0.410696	322	8.30624	302	8.23901	74	0.324766	435	8.76134	422	8.72451	49	0.156065	430	8.71713	437	8.77479	100	0.357644
ENSMUSG00000040606.15	Kazn	chr4	141829701	142205056	-	375356	0	NA	0.0274837	0.314233	1.33866	0.420793	1.33768	0.419731	991	9.93695	982	9.93853	170	0.248666	991	9.9461	976	9.92962	118	0.169107	1327	10.3331	1376	10.4273	350	0.395704	1326	10.2888	1238	10.275	547	0.537063
ENSMUSG00000019943.11	Atp2b1	chr10	98750268	98862005	+	111738	0	NA	0.0139764	0.285437	1.33864	0.420767	1.33092	0.412424	12850	13.6313	13494	13.72	2141	0.257495	12874	13.6403	12614	13.6207	1804	0.204074	17201	14.0418	17171	14.0678	3825	0.32095	17135	13.9977	14724	13.846	5889	0.488985
ENSMUSG00000034247.10	Plekhm1	chr11	103255101	103303513	-	48413	0	NA	0.0135643	0.285437	1.33852	0.420643	1.34962	0.432557	4896	12.2305	4881	12.2404	1033	0.308343	4913	12.2396	5120	12.3171	935	0.285907	6554	12.6547	6721	12.7147	1353	0.290344	6631	12.6106	5040	12.2995	2821	0.522694
ENSMUSG00000040964.17	Arhgef10l	chr4	140241796	140393323	-	151528	0	NA	0.0379936	0.341098	1.33816	0.420249	1.38741	0.472397	2002	10.9427	1820	10.8309	436	0.290313	2006	10.9518	1997	10.9643	359	0.259186	2680	11.3336	2314	11.1768	923	0.420618	2784	11.2894	2091	11.0307	1681	0.68424
ENSMUSG00000107383.2	Gm4366	chr7	116423745	116425086	-	1342	0	NA	0.0246381	0.308086	1.33729	0.419314	1.3634	0.447207	268	8.00502	230	7.85411	104	0.45834	266	8.01486	247	7.95418	81	0.376427	359	8.47449	332	8.37938	66	0.261495	363	8.43158	326	8.35315	138	0.51126
ENSMUSG00000034110.9	Kctd7	chr5	130173702	130184647	+	10946	0	NA	0.00305948	0.270259	1.33655	0.41851	1.32612	0.407211	372	8.5347	382	8.58118	48	0.191825	375	8.54435	388	8.60358	46	0.18605	498	8.96024	495	8.9542	37	0.108772	497	8.91652	478	8.90388	141	0.39991
ENSMUSG00000047921.19	Trappc9	chr15	72461469	72933053	-	471585	0	NA	0.00284109	0.270114	1.33473	0.416551	1.3369	0.418893	1460	10.4988	1366	10.415	228	0.213275	1469	10.5078	1512	10.5616	215	0.219502	1949	10.9159	1930	10.9151	292	0.218246	1964	10.8717	1894	10.888	710	0.486076
ENSMUSG00000047730.18	Fcgbp	chr7	27770661	27820287	+	49627	0	NA	0.0416618	0.343399	1.33432	0.416105	1.36142	0.44511	173943	17.3341	149870	17.1928	67145	0.484499	172201	17.3431	151358	17.207	53497	0.404627	232096	17.8001	233915	17.8356	47149	0.296907	234438	17.756	225719	17.7842	88237	0.54904
ENSMUSG00000061132.14	Blnk	chr19	40917371	40982978	-	65608	0	NA	0.00211131	0.267738	1.33288	0.414543	1.30474	0.383758	4672	12.1808	4570	12.1576	590	0.181071	4679	12.1899	4778	12.2226	298	0.0935025	6228	12.5915	6206	12.5997	940	0.220285	6106	12.5473	6018	12.5553	1391	0.320196
ENSMUSG00000034586.15	Hid1	chr11	115238533	115258582	-	20050	0	NA	0.020561	0.302648	1.33203	0.413624	1.35529	0.438603	2773	11.3649	2650	11.3634	942	0.508299	2734	11.374	2856	11.475	707	0.397031	3694	11.8452	3565	11.8001	395	0.144654	3706	11.801	3407	11.7347	1251	0.427475
ENSMUSG00000037390.14	Muc17	chr5	137163770	137202830	-	39061	0	NA	0.0221898	0.30448	1.33108	0.412597	1.33121	0.412737	215366	17.6675	202680	17.6278	64238	0.403722	213450	17.6766	214782	17.7125	46375	0.302436	286669	18.1153	281889	18.1048	43610	0.224367	284147	18.0711	295331	18.172	77727	0.407708
ENSMUSG00000037020.17	Wdr62	chr7	29939563	29979844	-	40282	0	NA	0.0477022	0.352519	1.33068	0.412167	1.27462	0.350063	192	7.55401	200	7.64713	45	0.371998	195	7.56318	197	7.62845	54	0.421687	256	7.99087	257	8.01123	38	0.212021	248	7.94664	264	8.04985	40	0.241446
ENSMUSG00000075296.6	Aldh3b2	chr19	4022328	4031646	+	9319	0	NA	0.0212958	0.30448	1.32951	0.410892	1.35603	0.439385	388	8.55921	384	8.58258	107	0.395922	385	8.56734	368	8.52541	78	0.292673	516	8.99573	475	8.89482	97	0.26213	522	8.95153	429	8.74819	209	0.517277
ENSMUSG00000044641.8	Pard6b	chr2	167922924	167943123	+	20200	0	NA	0.00823377	0.27708	1.32905	0.410395	1.31187	0.391625	1716	10.7102	1574	10.6206	456	0.336599	1706	10.7191	1599	10.6439	319	0.244768	2281	11.1444	2313	11.1762	330	0.205485	2239	11.1002	2071	11.0168	525	0.31611
ENSMUSG00000010080.16	Epn3	chr11	94380425	94390800	-	10376	0	NA	0.00452658	0.270259	1.32451	0.405463	1.31211	0.391889	1284	10.2949	1302	10.3474	302	0.336167	1282	10.304	1236	10.2712	241	0.268149	1701	10.7316	1741	10.7665	82	0.0707265	1682	10.6877	1610	10.6537	395	0.317137
ENSMUSG00000028137.10	Celf3	chr3	94385602	94399505	+	13904	0	NA	0.0401031	0.342262	1.32223	0.402971	1.34088	0.423178	313	8.27629	299	8.22869	56	0.257671	314	8.28557	312	8.29228	51	0.220612	414	8.65571	347	8.44294	116	0.386889	422	8.61185	335	8.39232	188	0.629937
ENSMUSG00000054200.8	Ffar4	chr19	38085519	38102711	+	17193	0	NA	0.0278779	0.316203	1.32017	0.400721	1.34233	0.424738	836	9.69293	875	9.77448	135	0.241866	846	9.7021	833	9.69895	171	0.293721	1104	10.0703	1140	10.1561	296	0.376661	1136	10.0262	1100	10.1046	567	0.65198
ENSMUSG00000021508.12	Cxcl14	chr13	56436456	56444364	-	7909	0	NA	0.00680648	0.27708	1.31956	0.400053	1.32248	0.403242	901	9.78543	939	9.86711	198	0.333421	896	9.79446	905	9.82277	133	0.220133	1189	10.2108	1140	10.1561	120	0.143251	1185	10.1668	1100	10.1046	342	0.394676
ENSMUSG00000040488.20	Ltbp4	chr7	27004561	27037117	-	32557	0	NA	0.0291882	0.319864	1.31955	0.400049	1.30479	0.383819	7783	12.8989	7812	12.9315	1687	0.305953	7742	12.908	7639	12.8989	1046	0.191009	10270	13.2907	9552	13.2217	2726	0.347354	10102	13.2465	7859	12.9403	3227	0.442797
ENSMUSG00000026435.16	Slc45a3	chr1	131890705	131910707	+	20003	0	NA	0.0366992	0.338418	1.31928	0.399749	1.36029	0.44391	2660	11.3467	2614	11.351	608	0.328029	2656	11.3557	2606	11.3452	479	0.260719	3510	11.7364	3116	11.6059	993	0.37408	3613	11.6922	2624	11.3581	1898	0.637783
ENSMUSG00000027199.15	Gatm	chr2	122424948	122441784	-	16837	0	NA	0.0394147	0.341779	1.31894	0.399383	1.36966	0.45382	870	9.66487	774	9.59711	402	0.561414	856	9.67409	793	9.63249	320	0.466984	1148	10.1338	1069	10.0634	292	0.328331	1173	10.0896	941	9.87958	583	0.576591
ENSMUSG00000056602.14	Fry	chr5	150042110	150421218	+	379109	0	NA	0.0064483	0.27708	1.31571	0.395843	1.30474	0.383764	1081	10.0549	1134	10.1438	212	0.29702	1082	10.064	1108	10.1144	178	0.23884	1423	10.4679	1498	10.5498	155	0.166738	1412	10.4238	1345	10.3945	391	0.373239
ENSMUSG00000118672.1	Muc4	chr16	32555015	32602754	+	47740	0	NA	0.0297587	0.321308	1.31544	0.395543	1.27534	0.350881	2910	11.4891	2912	11.5079	494	0.253069	2908	11.498	2966	11.5343	335	0.17573	3828	11.8638	3604	11.8158	1022	0.370213	3710	11.8197	3594	11.8118	980	0.363402
ENSMUSG00000028555.16	Ttc39a	chr4	109263820	109301942	+	38123	0	NA	0.0167124	0.295692	1.31487	0.394916	1.34443	0.426998	4101	11.9714	3866	11.9052	952	0.322064	4081	11.9805	3924	11.9369	642	0.223914	5393	12.3764	5293	12.3701	1056	0.268721	5487	12.3322	4783	12.224	2347	0.54801
ENSMUSG00000004356.9	Utp20	chr10	88582469	88662666	-	80198	0	NA	0.000842789	0.267738	1.31481	0.39485	1.29625	0.374344	3110	11.5973	2968	11.5357	319	0.142064	3132	11.6064	3126	11.6092	343	0.157436	4090	11.9906	4173	12.0272	454	0.167975	4061	11.9465	3771	11.8811	1126	0.380332
ENSMUSG00000051606.8	2010001K21Rik	chr13	47133384	47164667	+	31284	0	NA	0.014102	0.285437	1.31406	0.394027	1.30365	0.382562	248	7.9453	244	7.93369	39	0.227989	250	7.95518	263	8.04389	39	0.235165	326	8.34716	340	8.41363	36	0.158523	326	8.30394	313	8.29462	100	0.413289
ENSMUSG00000020121.16	Srgap1	chr10	121616896	121883220	-	266325	0	NA	0.00397713	0.270259	1.31172	0.391464	1.31531	0.395404	2077	11.002	2032	10.9897	377	0.256768	2080	11.0111	2185	11.094	290	0.207834	2725	11.4047	2630	11.3614	333	0.167055	2737	11.3604	2438	11.2521	954	0.437946
ENSMUSG00000026701.16	Prdx6	chr1	161067682	161078789	-	11108	0	NA	0.0175572	0.297809	1.30974	0.389284	1.32028	0.400842	122191	16.8629	114992	16.7995	30508	0.348669	121364	16.872	118553	16.8526	20609	0.241547	160039	17.2774	166198	17.3426	21801	0.196206	160235	17.2332	131178	17.0012	54688	0.432284
ENSMUSG00000004864.14	Mapk13	chr17	28988271	28999207	+	10937	0	NA	0.0180277	0.298327	1.30899	0.388459	1.28678	0.363761	9759	13.2342	10006	13.2885	1583	0.262982	9767	13.2433	10018	13.2904	1222	0.196073	12775	13.6168	13204	13.6888	2551	0.300788	12568	13.5727	12116	13.5647	3535	0.40237
ENSMUSG00000063171.7	Rps4l	chr6	148256098	148257431	+	1334	0	NA	0.0230368	0.30448	1.30869	0.388121	1.28691	0.36391	720	9.47285	794	9.63459	131	0.280177	728	9.4818	770	9.58801	153	0.32478	943	9.85961	914	9.83763	187	0.289834	938	9.81543	861	9.75154	325	0.445826
ENSMUSG00000052512.19	Nav2	chr7	48558464	49259838	+	701375	0	NA	0.000911889	0.267738	1.30797	0.387326	1.30039	0.378944	1018	9.98902	1029	10.0072	79	0.113877	1025	9.99791	1031	10.0089	93	0.130768	1332	10.3735	1296	10.341	141	0.154826	1333	10.3295	1245	10.2831	404	0.435088
ENSMUSG00000036985.13	Zdhhc9	chrX	47260846	47297755	-	36910	0	NA	0.00769085	0.27708	1.30774	0.38708	1.30523	0.384302	1930	10.8833	1918	10.905	452	0.327199	1924	10.8922	1948	10.9262	335	0.256467	2524	11.2947	2555	11.3197	283	0.160546	2512	11.2506	2309	11.1737	686	0.405943
ENSMUSG00000022103.11	Gfra2	chr14	71127560	71217278	+	89719	0	NA	0.0446886	0.348997	1.30735	0.386643	1.27024	0.345096	364	8.50646	366	8.5179	37	0.144027	366	8.51553	371	8.53903	35	0.138384	476	8.86522	423	8.72792	119	0.345315	466	8.82106	488	8.93369	127	0.407949
ENSMUSG00000001123.16	Lgals9	chr11	78853800	78875772	-	21973	0	NA	0.00352238	0.270259	1.3071	0.386374	1.2584	0.331588	3889	11.9193	3910	11.9334	384	0.1482	3907	11.9283	3969	11.9543	307	0.114531	5083	12.2957	4748	12.2134	862	0.238697	4916	12.2515	4704	12.2	707	0.210521
ENSMUSG00000020733.4	Nherf1	chr11	115054167	115072007	+	17841	0	NA	0.0274078	0.314233	1.30498	0.384025	1.27183	0.346907	16155	13.958	15490	13.919	3221	0.268185	16092	13.9671	15536	13.9231	1825	0.15318	21082	14.3321	19105	14.2217	4932	0.338169	20467	14.2879	19338	14.2392	4754	0.351636
ENSMUSG00000029449.12	Rhof	chr5	123241107	123270755	-	29649	0	NA	0.0270739	0.314233	1.30452	0.383522	1.2979	0.376181	1639	10.6284	1510	10.5608	500	0.411323	1619	10.6374	1560	10.6078	341	0.284525	2138	11.0434	2145	11.0674	380	0.269903	2102	10.9995	1935	10.9189	540	0.374668
ENSMUSG00000031627.10	Irf2	chr8	47192767	47300493	+	107727	0	NA	0.00168746	0.267738	1.30418	0.383147	1.28512	0.361898	3385	11.7148	3376	11.7215	451	0.192748	3385	11.7238	3376	11.7213	172	0.0734603	4415	12.1025	4450	12.1199	456	0.149906	4350	12.0583	3872	11.9192	1017	0.316859
ENSMUSG00000019842.7	Traf3ip2	chr10	39488930	39531303	+	42374	0	NA	0.00130301	0.267738	1.30317	0.382031	1.29541	0.373413	718	9.48659	730	9.5142	55	0.112559	722	9.49571	712	9.47739	47	0.0924383	936	9.867	958	9.90539	87	0.139137	936	9.82307	898	9.81218	273	0.419961
ENSMUSG00000001507.17	Itga3	chr11	94935300	94967627	-	32328	0	NA	0.00791851	0.27708	1.30272	0.381527	1.31816	0.398525	7328	12.8204	7067	12.7859	1358	0.250942	7347	12.8295	7298	12.8263	1101	0.217119	9546	13.2072	9251	13.1755	1540	0.217284	9684	13.163	8927	13.1241	3868	0.51281
ENSMUSG00000020865.17	Abcc3	chr11	94234121	94283823	-	49703	0	NA	0.0211868	0.304289	1.30231	0.381068	1.31977	0.400291	8740	13.0527	7949	12.9564	2526	0.356419	8690	13.0618	7952	12.9566	1851	0.275193	11382	13.4584	11513	13.4911	1904	0.24181	11470	13.4142	10166	13.3116	4379	0.487255
ENSMUSG00000026116.12	Tmem131	chr1	36831272	36982747	-	151476	0	NA	0.0262164	0.313619	1.30157	0.380253	1.33265	0.414293	7080	12.7557	6497	12.6657	1821	0.329922	7045	12.7648	6706	12.7111	1271	0.242349	9215	13.147	9125	13.1558	1794	0.291883	9389	13.1028	8805	13.1043	3821	0.584538
ENSMUSG00000000154.17	Slc22a18	chr7	143027473	143053071	+	25599	0	NA	0.00347307	0.270259	1.30055	0.379124	1.28713	0.36416	3746	11.853	3675	11.8439	673	0.252467	3777	11.8622	3968	11.9543	651	0.284018	4873	12.2461	4944	12.2718	430	0.130522	4862	12.202	4771	12.2204	1438	0.395789
ENSMUSG00000018659.13	Pnpo	chr11	96828651	96834812	-	6162	0	NA	0.0117357	0.284545	1.30012	0.37864	1.2495	0.32135	2310	11.1633	2246	11.1335	319	0.196947	2310	11.1724	2320	11.1805	133	0.0839496	3004	11.5312	2866	11.4853	581	0.282729	2887	11.487	2812	11.4579	356	0.177813
ENSMUSG00000000440.13	Pparg	chr6	115337912	115467360	+	129449	0	NA	0.0188218	0.298715	1.29969	0.378167	1.28723	0.364267	2148	11.0534	1992	10.9591	361	0.230224	2161	11.0624	2106	11.0413	351	0.234791	2792	11.4214	2820	11.462	557	0.316263	2782	11.3773	2634	11.3636	973	0.478293
ENSMUSG00000062300.15	Nectin2	chr7	19450569	19484408	-	33840	0	NA	0.00273112	0.270114	1.29901	0.377417	1.27643	0.352114	4732	12.19	4518	12.1411	884	0.244911	4730	12.1991	4618	12.1716	591	0.173816	6147	12.5826	6403	12.6448	459	0.109888	6038	12.5384	6190	12.596	1192	0.277824
ENSMUSG00000049600.10	Zbtb45	chr7	12737825	12743961	-	6137	0	NA	0.02703	0.314233	1.29869	0.377057	1.29161	0.369166	457	8.81175	462	8.85294	94	0.316833	460	8.82031	469	8.87377	94	0.315526	594	9.19826	598	9.22641	101	0.26123	594	9.15408	572	9.16239	208	0.462938
ENSMUSG00000058135.13	Gstm1	chr3	107919571	107925289	-	5719	0	NA	0.00738671	0.27708	1.29759	0.375832	1.29766	0.375917	6514	12.6468	6524	12.6647	1267	0.280816	6521	12.6559	6299	12.621	1050	0.22906	8453	13.0375	8538	13.0599	1000	0.167627	8463	12.9934	7434	12.8601	2808	0.42176
ENSMUSG00000001552.15	Jup	chr11	100259784	100288589	-	28806	0	NA	0.0144497	0.285437	1.2974	0.375625	1.30418	0.383141	14777	13.8117	13407	13.7108	4173	0.352085	14728	13.8208	13950	13.7643	3190	0.290715	19172	14.2193	18754	14.195	2230	0.162228	19208	14.1752	17297	14.0783	6450	0.422624
ENSMUSG00000035775.3	Krt20	chr11	99319229	99328976	-	9748	0	NA	0.0151183	0.288441	1.29737	0.375588	1.27028	0.345148	48107	15.5308	45696	15.4792	9725	0.280137	48018	15.5398	47441	15.5329	6675	0.198719	62413	15.9142	63295	15.9498	9933	0.239088	60996	15.87	61077	15.8984	12739	0.313217
ENSMUSG00000004040.17	Stat3	chr11	100775924	100830366	-	54443	0	NA	0.00183965	0.267738	1.29736	0.375579	1.29283	0.370534	8029	12.9597	7660	12.9023	1143	0.196759	8074	12.9688	8252	13.0076	1046	0.1922	10417	13.3418	10137	13.3075	989	0.132294	10438	13.2976	9782	13.2561	3356	0.419517
ENSMUSG00000024892.18	Pcx	chr19	4560500	4671780	+	111281	0	NA	0.0272317	0.314233	1.29569	0.373715	1.31743	0.397724	6399	12.5942	5929	12.531	1893	0.409353	6336	12.6033	6400	12.6429	1330	0.302887	8292	13.0046	8271	13.014	1278	0.213666	8348	12.9605	6824	12.7366	3147	0.466076
ENSMUSG00000030681.19	Mvp	chr7	126586032	126613793	-	27762	0	NA	0.00335207	0.270259	1.29558	0.373596	1.27282	0.348025	12749	13.6217	12324	13.5892	2205	0.234101	12782	13.6307	12372	13.5937	1757	0.195623	16517	14.0071	16945	14.0487	1459	0.130407	16269	13.963	16964	14.0503	3520	0.311669
ENSMUSG00000029762.7	Akr1b8	chr6	34331054	34345398	+	14345	0	NA	0.00258861	0.270114	1.29505	0.373003	1.26017	0.333619	1449	10.4948	1406	10.4556	157	0.154005	1462	10.5038	1449	10.5018	188	0.192461	1877	10.8658	1816	10.8273	233	0.179017	1842	10.8216	1677	10.7125	402	0.304219
ENSMUSG00000027508.16	Pag1	chr3	9752539	9898739	-	146201	0	NA	0.0456383	0.349246	1.29284	0.370542	1.33937	0.421555	2722	11.3846	2658	11.3762	570	0.303117	2708	11.3936	2690	11.3936	346	0.188413	3519	11.7409	3165	11.6284	966	0.376513	3628	11.6968	2860	11.4823	1833	0.65998
ENSMUSG00000074892.10	B3galt5	chr16	96037001	96121059	+	84059	0	NA	0.0329086	0.330809	1.29257	0.370247	1.29762	0.375872	33641	15.0033	34356	15.0654	7887	0.351081	33470	15.0124	32514	14.9888	5749	0.253207	43484	15.388	43416	15.406	7980	0.273668	43432	15.3438	38647	15.2381	14547	0.471736
ENSMUSG00000022351.15	Sqle	chr15	59186926	59203041	+	16116	0	NA	0.0134908	0.285437	1.29223	0.369857	1.30298	0.381813	5583	12.4274	5340	12.383	1031	0.259307	5567	12.4365	5540	12.4356	581	0.149143	7215	12.7998	7565	12.8853	1245	0.248923	7254	12.7557	5906	12.5282	2742	0.47729
ENSMUSG00000029381.17	Shroom3	chr5	92831294	93113177	+	281884	0	NA	0.0309369	0.324195	1.29059	0.368028	1.31621	0.39639	13040	13.6356	13098	13.6772	3199	0.348075	13001	13.6447	12949	13.6545	2464	0.275444	16830	14.019	17577	14.1015	3115	0.268106	17113	13.9748	17245	14.074	6895	0.557275
ENSMUSG00000021108.19	Prkch	chr12	73631570	73824959	+	193390	0	NA	0.0436198	0.348395	1.29056	0.367993	1.29287	0.370575	746	9.48685	766	9.57179	222	0.452937	740	9.49616	722	9.49647	184	0.357586	962	9.89076	992	9.95565	176	0.284227	957	9.84655	896	9.80896	304	0.451531
ENSMUSG00000069601.15	Ank3	chr10	69234603	69863268	+	628666	0	NA	0.027499	0.314233	1.29008	0.367462	1.27968	0.355788	5907	12.4999	6166	12.5902	1162	0.331506	5912	12.5089	6180	12.5927	1033	0.277422	7621	12.876	7698	12.9105	1413	0.269152	7566	12.8318	6877	12.7478	2322	0.438598
ENSMUSG00000032220.11	Myo1e	chr9	70114632	70307048	+	192417	0	NA	0.0122581	0.284545	1.28997	0.367333	1.29912	0.377534	6773	12.6915	6213	12.6	1764	0.329388	6738	12.7006	6344	12.6301	1232	0.24084	8737	13.0862	8950	13.1278	952	0.15783	8754	13.042	8088	12.9817	2789	0.433319
ENSMUSG00000027956.12	Tmem144	chr3	79719871	79760080	-	40210	0	NA	0.048206	0.353486	1.28969	0.367025	1.24377	0.314715	193	7.55995	192	7.58567	51	0.369794	196	7.56846	190	7.57978	57	0.418229	249	7.96486	248	7.96	16	0.0863549	243	7.91919	236	7.88874	40	0.220183
ENSMUSG00000089876.4	Tmem102	chr11	69694429	69696450	-	2022	0	NA	0.00743197	0.27708	1.28866	0.365868	1.29047	0.367894	1179	10.1926	1148	10.1661	169	0.199811	1186	10.2016	1200	10.2287	165	0.202183	1519	10.5562	1505	10.5565	245	0.221638	1531	10.512	1334	10.3826	588	0.473885
ENSMUSG00000032380.10	Dapk2	chr9	66065505	66179524	+	114020	0	NA	0.00389778	0.270259	1.28797	0.365098	1.29523	0.373204	1279	10.313	1265	10.3032	156	0.175483	1280	10.322	1286	10.329	58	0.0642544	1648	10.6764	1557	10.6055	229	0.193301	1658	10.6324	1407	10.4594	599	0.461697
ENSMUSG00000040734.15	Ppp1r13l	chr7	19093674	19112458	+	18785	0	NA	0.0373732	0.339968	1.28789	0.36501	1.3263	0.407402	511	8.94521	490	8.93584	162	0.427976	507	8.95381	500	8.96818	125	0.353689	658	9.33804	653	9.35315	141	0.315519	673	9.29445	625	9.29002	292	0.607092
ENSMUSG00000038331.16	Satb2	chr1	56833140	57017809	-	184670	0	NA	0.016587	0.295692	1.28783	0.364945	1.27222	0.347343	7156	12.7726	6696	12.7085	1819	0.320989	7155	12.7816	6914	12.7471	1450	0.280811	9216	13.1571	8683	13.0841	1441	0.211038	9103	13.113	9023	13.1396	2334	0.380048
ENSMUSG00000013766.12	Ly6g6e	chr17	35295878	35297780	+	1903	0	NA	0.0413345	0.343273	1.28763	0.364713	1.27942	0.355486	298	8.16094	342	8.42415	88	0.489895	296	8.16975	305	8.25738	78	0.407255	384	8.58699	392	8.61839	21	0.0789585	379	8.54331	357	8.48382	88	0.306261
ENSMUSG00000033809.16	Alg3	chr16	20424124	20430485	-	6362	0	NA	0.0106743	0.283331	1.28615	0.36306	1.26867	0.343313	359	8.48069	354	8.47364	49	0.188419	360	8.48964	368	8.52535	39	0.155111	462	8.84899	467	8.87036	45	0.137272	457	8.80471	418	8.71081	117	0.350297
ENSMUSG00000039206.14	Daglb	chr5	143450339	143491697	+	41359	0	NA	0.0106717	0.283331	1.28483	0.361573	1.24842	0.320107	706	9.45514	736	9.5255	92	0.201599	718	9.46425	752	9.55552	137	0.304974	908	9.81737	895	9.80735	125	0.192424	896	9.77336	792	9.63118	228	0.357038
ENSMUSG00000022479.16	Vdr	chr15	97752306	97808511	-	56206	0	NA	0.0211	0.303992	1.28405	0.360706	1.2734	0.348688	21656	14.3694	20124	14.2963	5222	0.33453	21472	14.3785	20786	14.3434	3069	0.199793	27808	14.7515	28256	14.7863	3926	0.208047	27343	14.7073	24970	14.608	6611	0.333168
ENSMUSG00000030341.18	Tnfrsf1a	chr6	125326325	125339447	+	13123	0	NA	0.00162573	0.267738	1.28265	0.359129	1.26874	0.343392	4098	11.9946	3985	11.9606	447	0.147699	4122	12.0036	4236	12.0488	399	0.144022	5257	12.3535	5448	12.4118	560	0.156625	5230	12.3094	4694	12.1969	1524	0.384032
ENSMUSG00000029596.14	Sdsl	chr5	120596251	120610875	-	14625	0	NA	0.0078299	0.27708	1.28249	0.358952	1.26661	0.340973	389	8.59936	382	8.57659	50	0.176897	392	8.60856	407	8.67169	53	0.197707	500	8.96451	500	8.96867	36	0.104904	497	8.92047	491	8.94251	139	0.371217
ENSMUSG00000002205.17	Vrk3	chr7	44397837	44426939	+	29103	0	NA	0.0051334	0.270259	1.27939	0.355453	1.28197	0.358366	1956	10.9243	1840	10.8459	271	0.186575	1966	10.9333	2006	10.9709	225	0.169164	2503	11.2789	2429	11.2467	354	0.201519	2520	11.2348	2195	11.1007	900	0.470344
ENSMUSG00000019979.13	Apaf1	chr10	90825173	90918632	-	93460	0	NA	0.00910543	0.277187	1.27913	0.355163	1.2585	0.331702	2084	11.0087	2090	11.0183	351	0.244939	2081	11.0178	2056	11.0065	214	0.144114	2666	11.3703	2698	11.3982	365	0.197272	2619	11.3262	2354	11.2015	619	0.318633
ENSMUSG00000024187.16	Fam234a	chr17	26430796	26463216	-	32421	0	NA	0.0155958	0.290262	1.27893	0.354934	1.28122	0.357518	9395	13.1686	8689	13.081	2180	0.310657	9378	13.1776	8866	13.1141	1637	0.245203	12016	13.5435	12336	13.5907	1480	0.185202	12016	13.4994	11904	13.5393	3739	0.434849
ENSMUSG00000023915.6	Tnfrsf21	chr17	43327446	43400080	+	72635	0	NA	0.0114517	0.284545	1.2785	0.354455	1.27215	0.347264	4442	12.0851	4143	12.0161	1090	0.325405	4418	12.0942	4262	12.0565	734	0.225467	5680	12.4677	5850	12.5145	476	0.123555	5620	12.4236	5238	12.3551	1400	0.33946
ENSMUSG00000071856.11	Mcc	chr18	44558127	44945249	-	387123	0	NA	0.0167728	0.295692	1.27842	0.354365	1.24475	0.315855	777	9.57638	738	9.52926	167	0.30467	777	9.58524	790	9.62266	132	0.249622	993	9.95134	1055	10.0444	102	0.153241	967	9.90735	1018	9.99294	135	0.20507
ENSMUSG00000035429.14	Ptprh	chr7	4551611	4607040	-	55430	0	NA	0.0102304	0.283331	1.27816	0.354064	1.23806	0.308084	12341	13.5769	12137	13.5671	1936	0.22198	12421	13.586	13154	13.6821	1822	0.232193	15774	13.9313	14474	13.8213	2479	0.223685	15378	13.8872	14084	13.7819	2975	0.278156
ENSMUSG00000074063.11	Osgin1	chr8	120160863	120172995	+	12133	0	NA	0.0338843	0.332496	1.278	0.353888	1.29169	0.369262	1432	10.4507	1364	10.4137	367	0.335191	1423	10.4597	1312	10.3581	249	0.232017	1831	10.814	1943	10.9248	371	0.305235	1839	10.77	1569	10.6165	715	0.503339
ENSMUSG00000017721.16	Pigt	chr2	164339440	164350221	+	10782	0	NA	0.00620992	0.275255	1.27778	0.353637	1.27891	0.35492	4355	12.0706	4107	12.0039	799	0.244693	4373	12.0796	4547	12.1508	682	0.23225	5565	12.4356	5561	12.4414	613	0.156205	5593	12.3914	5456	12.4139	1865	0.449437
ENSMUSG00000029822.16	Osbpl3	chr6	50270310	50433181	-	162872	0	NA	0.00146509	0.267738	1.27732	0.353122	1.25291	0.325286	2707	11.3953	2616	11.3535	313	0.163509	2717	11.4043	2700	11.399	217	0.115217	3458	11.7522	3405	11.7339	292	0.118753	3404	11.7082	3166	11.6289	765	0.291188
ENSMUSG00000002409.19	Dyrk1b	chr7	27878894	27886719	+	7826	0	NA	0.0242876	0.307781	1.27716	0.352938	1.28456	0.361278	543	9.07637	530	9.05154	79	0.201949	545	9.08532	512	9.00137	67	0.167313	694	9.41798	668	9.38586	139	0.29171	701	9.37457	591	9.20945	275	0.52514
ENSMUSG00000053730.16	Tmem39b	chr4	129570148	129590631	-	20484	0	NA	0.0356986	0.338418	1.27674	0.352465	1.27794	0.35382	294	8.17962	298	8.2203	56	0.282595	297	8.18909	312	8.2869	63	0.319339	375	8.53951	353	8.46761	63	0.230672	379	8.49594	336	8.3966	149	0.501426
ENSMUSG00000025497.16	Cdhr5	chr7	140848996	140856699	-	7704	0	NA	0.00547831	0.270259	1.276	0.351633	1.25731	0.330344	41012	15.3055	38665	15.2369	7563	0.244545	41232	15.3146	41746	15.3488	6726	0.245541	52332	15.6729	53025	15.6944	3442	0.0971041	51842	15.6287	52415	15.6777	12635	0.343443
ENSMUSG00000040728.16	Esrp1	chr4	11331933	11386783	-	54851	0	NA	0.00221838	0.267738	1.27427	0.349674	1.25522	0.327944	10124	13.2954	9823	13.2611	1377	0.183908	10140	13.3045	10136	13.3072	764	0.108308	12901	13.6516	13010	13.6674	999	0.115957	12728	13.6075	12554	13.616	2894	0.315554
ENSMUSG00000034371.10	Tkfc	chr19	10565155	10583018	-	17864	0	NA	0.0202548	0.302091	1.27419	0.349577	1.24049	0.310909	676	9.39838	676	9.40394	55	0.116221	681	9.40692	690	9.43133	68	0.144574	861	9.73032	819	9.67948	177	0.271408	845	9.68624	740	9.53333	219	0.365461
ENSMUSG00000021678.10	F2rl1	chr13	95648240	95661735	-	13496	0	NA	0.0223168	0.30448	1.27337	0.348647	1.29256	0.370231	7894	12.9215	7529	12.8783	1689	0.289015	7879	12.9306	7338	12.8411	1210	0.212964	10052	13.2783	9527	13.218	1792	0.24281	10185	13.2342	8452	13.0452	4170	0.512165
ENSMUSG00000028159.15	Dapp1	chr3	137636768	137687306	-	50539	0	NA	0.0197184	0.301688	1.27066	0.345574	1.24294	0.313756	865	9.74223	910	9.82998	139	0.240391	865	9.75122	848	9.73046	99	0.160317	1100	10.0895	1032	10.0126	178	0.228204	1076	10.0453	933	9.86728	238	0.310373
ENSMUSG00000022074.7	Tnfrsf10b	chr14	70004921	70021860	+	16940	0	NA	0.0358738	0.338418	1.27006	0.344897	1.25254	0.324859	467	8.85209	462	8.85484	84	0.254164	471	8.86086	489	8.93659	82	0.287686	594	9.1971	634	9.31061	101	0.268303	590	9.15324	569	9.15482	193	0.42955
ENSMUSG00000016028.12	Celsr1	chr15	85783130	85918404	-	135275	0	NA	0.049919	0.357337	1.26951	0.344277	1.31237	0.392176	2114	10.9897	2022	10.9739	666	0.437324	2094	10.9989	2076	11.0194	498	0.342004	2684	11.3663	2508	11.2929	580	0.288195	2748	11.3221	2461	11.2656	1258	0.586224
ENSMUSG00000043760.17	Pkhd1	chr1	20128003	20688288	-	560286	0	NA	0.0163867	0.294992	1.26903	0.343731	1.25012	0.322072	332	8.36896	318	8.31927	48	0.191098	334	8.37864	346	8.43507	43	0.18888	422	8.719	440	8.78463	38	0.134008	418	8.67456	373	8.54689	112	0.350819
ENSMUSG00000062202.15	Btbd9	chr17	30434498	30795462	-	360965	0	NA	0.00443526	0.270259	1.26873	0.343381	1.2536	0.326075	1882	10.8615	1794	10.8063	331	0.239697	1880	10.8707	1829	10.8374	197	0.147625	2388	11.2194	2392	11.2246	161	0.098959	2357	11.1753	2292	11.163	546	0.308565
ENSMUSG00000018932.10	Map2k3	chr11	60822859	60843637	+	20779	0	NA	0.011493	0.284545	1.26623	0.340542	1.27336	0.348638	4861	12.2304	4886	12.2548	832	0.239539	4871	12.2394	4946	12.2679	648	0.195661	6155	12.5764	5971	12.544	886	0.200932	6203	12.5322	5793	12.5003	2295	0.470533
ENSMUSG00000018899.18	Irf1	chr11	53660841	53669200	+	8360	0	NA	0.0323653	0.329529	1.26613	0.340426	1.25607	0.328918	6459	12.6369	6602	12.6887	1154	0.270856	6466	12.646	6394	12.6421	936	0.212104	8178	12.975	8404	13.037	1586	0.289414	8122	12.9309	7414	12.8562	2708	0.440532
ENSMUSG00000039901.11	Armh3	chr19	45805803	45986927	-	181125	0	NA	0.00697825	0.27708	1.26562	0.33985	1.25334	0.325775	1044	10.0215	1000	9.96624	126	0.167624	1053	10.0305	1086	10.0858	137	0.194632	1322	10.3587	1325	10.3729	184	0.19752	1320	10.3145	1197	10.2264	394	0.43816
ENSMUSG00000025557.11	Slc15a1	chr14	121697033	121742664	-	45632	0	NA	0.0425289	0.345222	1.26525	0.339421	1.26141	0.335034	12668	13.5797	11852	13.5248	3582	0.415846	12532	13.5888	12780	13.6367	2468	0.296146	16028	13.9567	15979	13.964	2297	0.204613	15808	13.9125	13423	13.7125	4042	0.355072
ENSMUSG00000029482.5	Aacs	chr5	125552878	125594474	+	41597	0	NA	0.0223734	0.30448	1.26466	0.338752	1.2799	0.356035	3862	11.8957	3788	11.8855	702	0.262561	3854	11.9047	3976	11.9575	427	0.164189	4885	12.236	4482	12.1302	909	0.251968	4933	12.1918	4205	12.0382	2026	0.493776
ENSMUSG00000039201.11	Tbc1d25	chrX	8020711	8042420	-	21710	0	NA	0.0178198	0.298327	1.26415	0.338172	1.25044	0.322435	432	8.74449	443	8.79441	66	0.231947	435	8.75363	446	8.80412	68	0.230688	547	9.0914	573	9.16491	55	0.150581	544	9.0476	518	9.01959	157	0.387865
ENSMUSG00000037221.14	Mospd3	chr5	137594907	137599320	-	4414	0	NA	0.00579201	0.270259	1.26277	0.336593	1.25621	0.32908	1143	10.1487	1102	10.1053	157	0.193736	1155	10.1577	1134	10.149	205	0.243738	1443	10.4899	1392	10.444	157	0.148879	1452	10.4458	1343	10.3923	496	0.445125
ENSMUSG00000066877.12	Nck2	chr1	43483739	43609675	+	125937	0	NA	0.00181237	0.267738	1.26227	0.336022	1.25335	0.325791	2694	11.3906	2574	11.33	263	0.133364	2709	11.3996	2792	11.4475	231	0.128008	3400	11.7265	3463	11.7582	325	0.141234	3396	11.6824	3342	11.7069	1010	0.4083
ENSMUSG00000003458.13	Ncstn	chr1	171893580	171910362	-	16783	0	NA	0.00565064	0.270259	1.26057	0.334081	1.24805	0.319673	6910	12.7357	6666	12.7028	1305	0.247771	6909	12.7448	6709	12.7102	897	0.18112	8710	13.0869	8993	13.1347	480	0.080258	8623	13.0427	7949	12.9567	2127	0.327189
ENSMUSG00000029455.15	Aldh2	chr5	121704090	121731887	-	27798	0	NA	0.030795	0.323919	1.26046	0.333948	1.27352	0.348819	29719	14.8209	27818	14.7629	7998	0.353078	29627	14.8299	27972	14.7686	6163	0.289368	37460	15.1837	38167	15.2201	4809	0.1835	37731	15.1395	34491	15.074	13140	0.471512
ENSMUSG00000034187.19	Nsf	chr11	103712608	103844882	-	132275	0	NA	0.00756265	0.27708	1.26036	0.333832	1.26515	0.339305	2550	11.2994	2490	11.275	444	0.246859	2550	11.3084	2488	11.2813	300	0.172968	3215	11.6454	3098	11.5976	328	0.139649	3227	11.6012	3039	11.5699	1073	0.430156
ENSMUSG00000028599.11	Tnfrsf1b	chr4	144940033	144973440	-	33408	0	NA	0.0124416	0.284545	1.26028	0.333748	1.27332	0.348599	1621	10.6518	1595	10.6363	231	0.203519	1625	10.661	1546	10.5952	165	0.139528	2044	10.9825	1949	10.9293	345	0.228398	2069	10.9384	1886	10.8819	833	0.501747
ENSMUSG00000030766.16	Arhgap17	chr7	122878441	122969138	-	90698	0	NA	0.0144961	0.285437	1.25993	0.333349	1.25696	0.329937	4734	12.1991	4540	12.1488	636	0.184337	4750	12.2082	4850	12.2436	456	0.142976	5965	12.5251	6153	12.5873	1029	0.252204	5971	12.4809	4931	12.268	2160	0.45484
ENSMUSG00000022453.9	Naga	chr15	82213733	82223126	-	9394	0	NA	0.0170281	0.295769	1.25962	0.332988	1.24903	0.320812	7282	12.8124	7006	12.7745	1260	0.248724	7312	12.8215	7088	12.7899	1166	0.224919	9173	13.1504	9583	13.2264	1324	0.219398	9134	13.1063	8272	13.0142	2802	0.421525
ENSMUSG00000039911.14	Spsb1	chr4	149980740	150039500	-	58761	0	NA	0.0207713	0.302648	1.25951	0.332858	1.25465	0.327288	1011	9.97304	973	9.92758	133	0.177797	1020	9.98188	966	9.91812	164	0.213697	1273	10.2929	1227	10.2621	250	0.286678	1280	10.249	1204	10.2348	439	0.53051
ENSMUSG00000032548.15	Slco2a1	chr9	102865911	102973201	+	107291	0	NA	0.0299089	0.321593	1.25921	0.332514	1.25992	0.333337	9464	13.1612	9012	13.1338	2761	0.397277	9388	13.1703	9314	13.1852	2001	0.30039	11918	13.5366	12393	13.5974	1022	0.126353	11828	13.4924	10752	13.3925	3180	0.358639
ENSMUSG00000027546.16	Atp9a	chr2	168476358	168584329	-	107972	0	NA	0.0212609	0.304289	1.25889	0.332151	1.27206	0.347171	10252	13.2911	9846	13.2612	2513	0.328536	10204	13.3001	9789	13.2566	1760	0.237875	12907	13.6493	12958	13.6617	1397	0.153203	12980	13.6052	12710	13.6338	4341	0.452439
ENSMUSG00000055210.5	Foxd2	chr4	114763479	114766070	-	2592	0	NA	0.0428435	0.346606	1.25883	0.332082	1.26874	0.343397	2287	11.1363	2121	11.051	470	0.280309	2303	11.1453	2241	11.1299	462	0.295766	2879	11.4647	2887	11.4959	610	0.318535	2923	11.4205	2832	11.4681	1228	0.56763
ENSMUSG00000001666.9	Ddt	chr10	75607064	75609248	-	2185	0	NA	0.0458528	0.349871	1.25864	0.33186	1.23292	0.302077	197	7.61147	200	7.65364	33	0.24159	200	7.61997	197	7.61868	43	0.310554	248	7.956	259	8.02237	21	0.120931	246	7.91269	229	7.84549	67	0.353497
ENSMUSG00000032120.12	C2cd2l	chr9	44220534	44231582	-	11049	0	NA	0.0229903	0.30448	1.25857	0.331781	1.26528	0.339456	4182	12.0097	3990	11.9623	810	0.263133	4196	12.0187	4356	12.0879	683	0.241895	5264	12.3458	5110	12.3194	880	0.24528	5310	12.3016	4989	12.2848	2021	0.497135
ENSMUSG00000121141.1	Gm56878	chr8	118186456	118188251	+	1796	0	NA	0.0125571	0.284545	1.25824	0.331409	1.25168	0.323869	3162	11.6019	2974	11.5374	692	0.284524	3168	11.611	3146	11.6197	552	0.259852	3978	11.9522	4069	11.9908	409	0.149573	3966	11.908	3592	11.811	1203	0.391573
ENSMUSG00000021109.14	Hif1a	chr12	73948149	73994304	+	46156	0	NA	0.043989	0.348959	1.25722	0.330234	1.25712	0.330119	10450	13.3217	9753	13.2517	2371	0.317761	10367	13.3307	10077	13.2988	1295	0.176654	13139	13.6603	13908	13.7637	2466	0.280383	13033	13.6162	11759	13.5216	4231	0.42787
ENSMUSG00000024036.17	Slc37a1	chr17	31505766	31569713	+	63948	0	NA	0.0102895	0.283331	1.25662	0.329548	1.25437	0.326968	9900	13.2651	9853	13.2665	1165	0.169687	9941	13.2741	10183	13.3135	916	0.135195	12441	13.5894	12636	13.6254	1866	0.222872	12470	13.5453	10978	13.4225	4301	0.455789
ENSMUSG00000007034.16	Slc44a4	chr17	35133442	35149412	+	15971	0	NA	0.0202186	0.302091	1.2559	0.328721	1.24508	0.31624	34629	15.0648	33961	15.0515	5636	0.224425	34696	15.0739	34743	15.0826	4156	0.17344	43491	15.3936	44881	15.4538	6767	0.235796	43200	15.3494	40362	15.3007	12752	0.42013
ENSMUSG00000031618.14	Nr3c2	chr8	77626070	77971641	+	345572	0	NA	0.0274463	0.314233	1.25572	0.32852	1.26249	0.33627	8667	13.0479	7948	12.9562	2079	0.339018	8596	13.0569	8360	13.0292	1249	0.209417	10883	13.4012	10984	13.4232	1298	0.180855	10852	13.357	10599	13.3718	3357	0.407322
ENSMUSG00000031400.11	G6pdx	chrX	73453089	73472800	-	19712	0	NA	0.00547503	0.270259	1.25569	0.328486	1.25351	0.325976	2064	10.9965	1908	10.8982	339	0.227264	2058	11.0055	2008	10.9719	133	0.0910887	2592	11.3366	2616	11.3537	208	0.115839	2580	11.2924	2329	11.1861	737	0.37574
ENSMUSG00000034765.7	Dusp5	chr19	53517540	53530862	+	13323	0	NA	0.0287925	0.318028	1.25542	0.328171	1.23316	0.302361	674	9.38159	642	9.32865	118	0.23643	674	9.39116	690	9.43143	81	0.173364	846	9.71011	847	9.72792	142	0.245288	832	9.66593	779	9.60733	222	0.351347
ENSMUSG00000034714.10	Ttyh2	chr11	114566257	114611803	+	45547	0	NA	0.0109658	0.284545	1.25422	0.326785	1.2443	0.315332	659	9.34853	609	9.25251	120	0.249217	658	9.35805	668	9.38478	69	0.149369	827	9.6908	851	9.73471	60	0.105114	819	9.64663	771	9.59246	206	0.338528
ENSMUSG00000035547.15	Capn5	chr7	97770766	97827481	-	56716	0	NA	0.0473458	0.35243	1.25414	0.326695	1.25863	0.331854	9564	13.1715	9180	13.1643	2844	0.425614	9496	13.1805	9636	13.2332	2189	0.339937	11994	13.5403	11612	13.5035	1575	0.188755	11952	13.4962	9936	13.2786	3839	0.399114
ENSMUSG00000027889.18	Ampd2	chr3	107981378	107993967	-	12590	0	NA	0.00671031	0.27708	1.25338	0.325818	1.23917	0.309373	1172	10.1875	1135	10.1497	143	0.166234	1178	10.1965	1176	10.1999	129	0.163294	1469	10.5138	1474	10.5265	166	0.170641	1461	10.4697	1332	10.3805	422	0.387711
ENSMUSG00000017390.16	Aldoc	chr11	78213794	78218607	+	4814	0	NA	0.0242621	0.307768	1.25258	0.324901	1.26017	0.333622	988	9.91061	904	9.82079	259	0.363956	980	9.91952	976	9.93219	168	0.249575	1238	10.2673	1283	10.3264	140	0.163814	1235	10.2234	1086	10.0861	383	0.398962
ENSMUSG00000028494.13	Plin2	chr4	86566623	86588297	-	21675	0	NA	0.0225284	0.30448	1.25184	0.324047	1.21666	0.282921	9521	13.2028	9568	13.2236	1446	0.224262	9533	13.2119	9419	13.2002	1024	0.155998	11919	13.5236	11784	13.5247	2073	0.252141	11599	13.4794	11561	13.4971	2224	0.288787
ENSMUSG00000028807.3	Zbtb8a	chr4	129247421	129271909	-	24489	0	NA	0.0114222	0.284545	1.25168	0.323868	1.21751	0.283934	529	9.04136	538	9.07433	64	0.177199	536	9.0509	556	9.12212	88	0.251554	663	9.37161	664	9.37721	45	0.0957513	653	9.32735	600	9.23122	147	0.288762
ENSMUSG00000064105.14	Cnnm2	chr19	46750035	46868631	+	118597	0	NA	0.0398887	0.34203	1.25038	0.322372	1.21403	0.2798	281	8.12526	288	8.17206	41	0.220135	284	8.13453	292	8.19705	53	0.27382	351	8.4558	348	8.44708	35	0.137038	345	8.41153	327	8.35755	71	0.293893
ENSMUSG00000050271.13	Prag1	chr8	36561982	36614941	+	52960	0	NA	0.0387276	0.341701	1.24909	0.320875	1.26922	0.343946	1470	10.5037	1430	10.4821	269	0.250647	1481	10.5125	1544	10.5938	265	0.27551	1836	10.8157	1721	10.7499	406	0.314454	1880	10.7716	1688	10.722	841	0.609244
ENSMUSG00000032123.6	Dpagt1	chr9	44237316	44245197	+	7882	0	NA	0.0116129	0.284545	1.24894	0.320707	1.24471	0.315807	1883	10.8663	1811	10.8234	288	0.210472	1887	10.8754	1937	10.9203	202	0.159243	2352	11.1896	2433	11.2491	303	0.199851	2349	11.1455	2387	11.2216	734	0.43017
ENSMUSG00000019139.11	Isyna1	chr8	71047023	71049940	+	2918	0	NA	0.0198739	0.302091	1.24884	0.320585	1.25165	0.323831	1174	10.1658	1134	10.1469	285	0.334231	1176	10.1746	1225	10.2582	241	0.307758	1467	10.5136	1463	10.5157	149	0.144014	1472	10.4695	1412	10.4645	476	0.439338
ENSMUSG00000032267.9	Usp28	chr9	48896675	48953817	+	57143	0	NA	0.0311365	0.32486	1.24871	0.320443	1.22922	0.297739	1690	10.6935	1788	10.7965	361	0.335347	1683	10.7026	1724	10.7525	254	0.234788	2111	11.034	2076	11.0203	284	0.196022	2069	10.9898	1851	10.8549	453	0.298261
ENSMUSG00000024866.11	Acy3	chr19	4036570	4040007	+	3438	0	NA	0.0254887	0.311869	1.24838	0.320059	1.25642	0.329321	921	9.82366	849	9.73109	198	0.284483	924	9.83261	940	9.87865	170	0.2719	1150	10.1541	1048	10.0348	187	0.224593	1161	10.1099	971	9.92481	446	0.494184
ENSMUSG00000001665.12	Gstt3	chr10	75609949	75617248	-	7300	0	NA	0.00901762	0.27708	1.24811	0.319747	1.20564	0.269804	1795	10.8067	1833	10.8407	139	0.11574	1806	10.8157	1754	10.7767	146	0.113928	2240	11.1171	2228	11.1222	339	0.216921	2178	11.073	2186	11.0947	361	0.244816
ENSMUSG00000041000.9	Trim62	chr4	128777373	128805121	+	27749	0	NA	0.0232742	0.30448	1.24797	0.319587	1.21262	0.278129	595	9.20282	574	9.16671	101	0.240236	601	9.2117	606	9.24543	118	0.276713	743	9.53263	724	9.50184	80	0.153429	729	9.4883	679	9.40939	154	0.288707
ENSMUSG00000028463.15	Car9	chr4	43506966	43513729	+	6764	0	NA	0.00164882	0.267738	1.24795	0.319562	1.20664	0.270994	2147	11.0659	2077	11.0209	151	0.0991192	2168	11.0748	2105	11.0403	252	0.165909	2680	11.3842	2669	11.3826	230	0.120907	2616	11.34	2416	11.239	424	0.217766
ENSMUSG00000008348.10	Ubc	chr5	125463029	125467266	-	4238	0	NA	0.00286888	0.270114	1.24783	0.319421	1.22445	0.292135	7237	12.814	7024	12.7772	821	0.15857	7287	12.823	7430	12.8594	814	0.173524	9031	13.137	8776	13.0995	747	0.117453	8923	13.0928	9250	13.1754	1994	0.338141
ENSMUSG00000022528.9	Hes1	chr16	29883202	29886614	+	3413	0	NA	0.0192307	0.298715	1.24757	0.319126	1.24542	0.316636	1672	10.6992	1718	10.7474	203	0.180341	1694	10.7083	1773	10.7889	287	0.262181	2086	11.0099	2007	10.9715	379	0.247702	2110	10.9658	1870	10.8696	867	0.501291
ENSMUSG00000033955.14	Tnks1bp1	chr2	84878366	84903392	+	25027	0	NA	0.0202185	0.302091	1.24739	0.318912	1.25691	0.329879	7241	12.7997	6612	12.6911	1501	0.269601	7246	12.8088	7060	12.7853	1136	0.221674	9033	13.1302	8632	13.0756	1304	0.193202	9108	13.0861	7801	12.9296	3437	0.466233
ENSMUSG00000031995.10	St14	chr9	31000698	31043149	-	42452	0	NA	0.0336369	0.332496	1.24622	0.317562	1.24508	0.316239	20024	14.2614	19692	14.2653	4340	0.313091	20030	14.2704	19677	14.2607	3581	0.260812	24954	14.5953	24747	14.595	3459	0.208827	24939	14.5512	23169	14.5	7960	0.43828
ENSMUSG00000024776.19	Stambpl1	chr19	34169629	34217733	+	48105	0	NA	0.0449206	0.348997	1.24582	0.317098	1.26058	0.334091	1020	9.98637	982	9.93925	134	0.182882	1029	9.9953	1062	10.0541	149	0.215979	1271	10.2813	1283	10.3264	300	0.34	1297	10.2373	1159	10.1799	585	0.601334
ENSMUSG00000024308.16	Tapbp	chr17	34134873	34148266	+	13394	0	NA	0.00782043	0.27708	1.24574	0.317002	1.20839	0.273088	8543	13.0546	8237	13.0078	886	0.143984	8603	13.0636	8935	13.1254	917	0.159538	10643	13.3664	11583	13.4998	1457	0.204654	10396	13.3222	11177	13.4484	1963	0.283243
ENSMUSG00000061288.14	Taok3	chr5	117258194	117413284	+	155091	0	NA	0.0051141	0.270259	1.24539	0.316597	1.23982	0.310132	4656	12.1701	4519	12.1413	769	0.225935	4650	12.1792	4594	12.166	395	0.117916	5799	12.501	5800	12.5021	240	0.0588149	5765	12.4568	5597	12.4507	1515	0.356573
ENSMUSG00000040532.15	Abhd11	chr5	135038006	135041029	+	3024	0	NA	0.00951388	0.281508	1.24527	0.31646	1.21893	0.285618	1254	10.2834	1218	10.2508	161	0.182875	1267	10.2925	1254	10.294	211	0.227573	1561	10.6022	1532	10.5821	177	0.163258	1544	10.5579	1436	10.4888	414	0.345583
ENSMUSG00000027610.18	Gss	chr2	155405101	155434730	-	29630	0	NA	0.0019617	0.267738	1.24452	0.315588	1.21251	0.277997	4500	12.1315	4574	12.1587	389	0.128523	4523	12.1406	4473	12.126	314	0.0996344	5601	12.448	5355	12.3869	459	0.116591	5485	12.4038	5167	12.3354	985	0.249272
ENSMUSG00000026003.6	Acadl	chr1	66869998	66902436	-	32439	0	NA	0.00187881	0.267738	1.24388	0.314843	1.21468	0.280575	8651	13.0749	8484	13.0501	711	0.114065	8719	13.084	8920	13.123	853	0.147715	10761	13.3893	10364	13.3394	944	0.123369	10591	13.3451	9708	13.2451	2276	0.300521
ENSMUSG00000048992.10	Prss32	chr17	24062829	24078753	+	15925	0	NA	0.0270665	0.314233	1.24342	0.314312	1.24567	0.316921	33791	15.0252	32468	14.9824	6219	0.25458	33733	15.0342	32976	15.0091	3847	0.16244	42017	15.3459	43588	15.4117	6079	0.218373	42020	15.3017	37640	15.2	13967	0.441855
ENSMUSG00000028194.16	Ddah1	chr3	145464430	145600032	+	135603	0	NA	0.0467668	0.351788	1.24337	0.314253	1.20368	0.267447	1664	10.6777	1742	10.7653	319	0.289226	1686	10.6868	1758	10.7791	390	0.342959	2069	10.9961	2021	10.9816	368	0.268776	2029	10.9519	1918	10.9061	498	0.36213
ENSMUSG00000020905.12	Usp43	chr11	67745349	67812979	-	67631	0	NA	0.0139272	0.285437	1.24327	0.314138	1.24112	0.31164	1649	10.674	1584	10.6293	260	0.221721	1662	10.6829	1714	10.7408	277	0.244941	2051	10.9925	1979	10.9513	282	0.186768	2064	10.9483	1752	10.7756	756	0.453996
ENSMUSG00000049686.16	Orai1	chr5	123153137	123168519	+	15383	0	NA	0.0362049	0.338418	1.24312	0.313962	1.24935	0.321172	1070	10.0456	1090	10.09	192	0.26417	1081	10.0545	1128	10.1376	205	0.307801	1331	10.3596	1256	10.2958	259	0.26114	1351	10.3154	1129	10.1421	581	0.524363
ENSMUSG00000043432.8	Leng9	chr7	4150914	4153373	-	2460	0	NA	0.0181733	0.298715	1.24301	0.313842	1.21937	0.286135	1324	10.3528	1340	10.3883	224	0.265436	1331	10.3618	1342	10.3909	224	0.248663	1646	10.6789	1533	10.5831	185	0.156407	1623	10.6349	1679	10.7142	363	0.337525
ENSMUSG00000022469.18	Rapgef3	chr15	97642651	97665853	-	23203	0	NA	0.031294	0.325371	1.2428	0.313599	1.2175	0.283925	672	9.37874	710	9.47446	105	0.233822	673	9.38807	678	9.40621	83	0.175284	835	9.69491	829	9.69697	121	0.218147	820	9.65122	723	9.49985	192	0.322032
ENSMUSG00000054808.16	Actn4	chr7	28592673	28661765	-	69093	0	NA	0.0218005	0.30448	1.24269	0.313461	1.24366	0.314593	39933	15.2563	37038	15.1758	9212	0.309561	39851	15.2654	37732	15.2017	6849	0.239693	49624	15.5956	49111	15.5838	3674	0.106639	49562	15.5515	47390	15.5323	14343	0.400224
ENSMUSG00000034931.16	Dhx8	chr11	101623745	101658184	+	34440	0	NA	0.0111556	0.284545	1.24212	0.312805	1.2382	0.30825	1851	10.8355	1801	10.8132	341	0.25473	1852	10.8446	1874	10.8727	248	0.199215	2299	11.1625	2321	11.1812	214	0.135916	2294	11.1184	2125	11.0539	650	0.405979
ENSMUSG00000019302.18	Atp6v0a1	chr11	100900278	100954545	+	54268	0	NA	0.0188322	0.298715	1.24201	0.312677	1.25243	0.324729	4817	12.2153	4650	12.1835	880	0.252322	4809	12.2243	4674	12.1909	550	0.161645	5983	12.5362	5822	12.5075	846	0.192296	6024	12.4921	5066	12.3069	2229	0.458302
ENSMUSG00000037410.14	Tbc1d2b	chr9	90084080	90152857	-	68778	0	NA	0.0209895	0.303205	1.24131	0.311862	1.25259	0.32491	2434	11.2255	2484	11.274	480	0.293674	2426	11.2345	2414	11.2361	314	0.187902	3022	11.5535	2785	11.444	369	0.171273	3038	11.5093	2687	11.3923	1037	0.454731
ENSMUSG00000024913.17	Lrp5	chr19	3634828	3736564	-	101737	0	NA	0.0300878	0.322296	1.23972	0.31002	1.2446	0.315682	2250	11.1024	2020	10.98	576	0.328211	2237	11.1113	2139	11.0634	391	0.232627	2789	11.4346	2536	11.3089	404	0.200842	2784	11.3904	2475	11.2738	860	0.434054
ENSMUSG00000017715.12	Pgs1	chr11	117877118	117914837	+	37720	0	NA	0.0169422	0.295769	1.23964	0.309916	1.24453	0.3156	1992	10.953	1927	10.9126	231	0.163606	2011	10.9621	2024	10.9836	287	0.208836	2470	11.2541	2218	11.1157	435	0.241435	2503	11.2099	2092	11.0314	1009	0.518097
ENSMUSG00000036862.16	Dchs1	chr7	105402197	105436861	-	34665	0	NA	0.046907	0.351788	1.2393	0.309524	1.24814	0.319777	579	9.16639	572	9.16305	88	0.220621	581	9.17587	566	9.14717	70	0.166367	718	9.46229	769	9.58871	142	0.331802	725	9.41847	736	9.52552	255	0.586028
ENSMUSG00000007564.16	Ppp2r1a	chr17	21165573	21186178	+	20606	0	NA	0.00759331	0.27708	1.23792	0.307914	1.22739	0.295589	10053	13.2856	9630	13.2332	1332	0.181706	10114	13.2946	10356	13.3369	1230	0.185101	12445	13.5971	13230	13.6916	1269	0.151155	12414	13.553	12803	13.6443	3565	0.409686
ENSMUSG00000034361.11	Cpne2	chr8	95259618	95297159	+	37542	0	NA	0.0364771	0.338418	1.23646	0.30621	1.21726	0.283641	1519	10.5526	1448	10.5001	261	0.239331	1517	10.5616	1494	10.5459	154	0.144329	1878	10.8564	1916	10.9046	325	0.271824	1846	10.8123	1880	10.8773	472	0.379551
ENSMUSG00000035621.14	Midn	chr10	79984106	79994202	+	10097	0	NA	0.0464851	0.351423	1.23635	0.306089	1.24965	0.321529	7933	12.9337	7684	12.9064	1525	0.257215	7954	12.9428	7884	12.9408	1250	0.226887	9808	13.2371	9741	13.25	2003	0.282733	9940	13.193	7695	12.9099	4274	0.527359
ENSMUSG00000022377.17	Asap1	chr15	63958706	64254768	-	296063	0	NA	0.00500586	0.270259	1.23445	0.303868	1.22436	0.292026	2159	11.0693	2198	11.1021	237	0.1591	2175	11.0784	2262	11.1434	254	0.179605	2665	11.3756	2552	11.318	248	0.132273	2663	11.3314	2354	11.2015	815	0.404386
ENSMUSG00000028381.9	Ugcg	chr4	59189257	59222833	+	33577	0	NA	0.022949	0.30448	1.23357	0.302845	1.21612	0.28228	7576	12.8695	7580	12.8883	1329	0.247893	7569	12.8786	7592	12.8879	852	0.162065	9346	13.1795	9383	13.196	1275	0.198016	9205	13.1353	7800	12.9294	2277	0.339783
ENSMUSG00000027692.17	Tnik	chr3	28317363	28730007	+	412645	0	NA	0.00715311	0.27708	1.23318	0.302388	1.22145	0.288599	1301	10.3339	1305	10.3509	186	0.208723	1304	10.343	1338	10.3866	137	0.158975	1604	10.6465	1623	10.6653	101	0.0899585	1593	10.6024	1469	10.5216	405	0.359894
ENSMUSG00000041782.15	Lad1	chr1	135746336	135761080	+	14745	0	NA	0.0489182	0.355399	1.23304	0.302216	1.24621	0.317543	11858	13.4891	10777	13.3931	3570	0.374206	11837	13.4981	11334	13.4654	2877	0.332533	14622	13.8256	13351	13.7048	2010	0.190439	14752	13.7815	12836	13.648	5372	0.477587
ENSMUSG00000007216.7	Zfp775	chr6	48578997	48600161	+	21165	0	NA	0.0288168	0.318028	1.23281	0.301951	1.22165	0.288833	414	8.68292	412	8.69144	59	0.208673	415	8.69142	443	8.7944	47	0.167201	510	8.99059	517	9.01681	55	0.154647	507	8.94628	452	8.82337	148	0.37413
ENSMUSG00000005514.15	Por	chr5	135698887	135764180	+	65294	0	NA	0.0260033	0.312969	1.2323	0.301359	1.20033	0.26343	4859	12.2313	4756	12.2159	785	0.230042	4860	12.2404	4985	12.2834	493	0.152104	5988	12.5335	5374	12.392	965	0.227529	5833	12.4894	5244	12.3567	1121	0.273828
ENSMUSG00000001847.15	Rac1	chr5	143489389	143513791	-	24403	0	NA	0.0123627	0.284545	1.23213	0.301157	1.23543	0.305019	16574	14.0033	16108	13.975	2591	0.210524	16593	14.0124	16446	14.0035	1664	0.142744	20422	14.3118	20134	14.2974	2129	0.147186	20500	14.2676	19429	14.246	6731	0.436996
ENSMUSG00000022952.18	Runx1	chr16	92398354	92623037	-	224684	0	NA	0.0134078	0.285437	1.23169	0.300638	1.20297	0.2666	668	9.37744	662	9.37034	79	0.171403	672	9.38626	646	9.33861	89	0.174094	823	9.68298	815	9.67243	65	0.112459	809	9.63916	770	9.59059	170	0.281287
ENSMUSG00000030494.15	Rhpn2	chr7	35033595	35091714	+	58120	0	NA	0.0382683	0.341098	1.23126	0.300131	1.23752	0.307452	11664	13.479	11065	13.4315	2798	0.318369	11614	13.4881	10552	13.3654	1954	0.228002	14361	13.7999	14305	13.8043	1860	0.192846	14373	13.7558	12927	13.6582	4734	0.433875
ENSMUSG00000035441.15	Myo1d	chr11	80372952	80670851	-	297900	0	NA	0.0273856	0.314233	1.2306	0.299357	1.23348	0.302731	10883	13.382	10132	13.3066	2528	0.299231	10860	13.3911	10794	13.3981	1810	0.230917	13393	13.7027	13046	13.6714	1423	0.153786	13396	13.6585	12589	13.62	4131	0.422117
ENSMUSG00000024960.10	Plcb3	chr19	6929693	6953838	-	24146	0	NA	0.0304372	0.323247	1.22978	0.298395	1.24268	0.313451	16026	13.9537	15044	13.8759	2605	0.218785	16059	13.9627	15890	13.9558	1909	0.170928	19708	14.2506	18845	14.202	3393	0.235554	19957	14.2065	17030	14.0559	8052	0.507033
ENSMUSG00000032332.18	Col12a1	chr9	79506273	79626113	-	119841	0	NA	0.046738	0.351788	1.22939	0.297942	1.20987	0.274852	3170	11.6291	3198	11.6428	168	0.0765707	3201	11.6382	3303	11.69	321	0.151134	3898	11.8973	3955	11.9498	918	0.335872	3873	11.8532	3574	11.8037	1302	0.490286
ENSMUSG00000028961.16	Pgd	chr4	149234448	149251228	-	16781	0	NA	0.00774674	0.27708	1.22934	0.297886	1.22485	0.292602	10748	13.3858	10580	13.3692	1121	0.144358	10809	13.3948	11232	13.4553	998	0.136628	13213	13.682	12704	13.6331	1556	0.167723	13240	13.6378	11525	13.4926	4332	0.432311
ENSMUSG00000052776.11	Oas1a	chr5	121034319	121045584	-	11266	0	NA	0.0412423	0.343273	1.22861	0.297022	1.1971	0.259547	2894	11.477	3062	11.5805	521	0.286139	2898	11.4861	2894	11.4995	457	0.232892	3555	11.7815	3325	11.6996	568	0.229265	3470	11.7373	3201	11.6448	705	0.292055
ENSMUSG00000028830.15	AU040320	chr4	126647337	126763863	+	116527	0	NA	0.0171655	0.295769	1.22793	0.296229	1.22444	0.29212	6350	12.6113	5884	12.5217	1300	0.262585	6366	12.6204	6348	12.632	1041	0.235641	7798	12.9247	7922	12.9518	680	0.127058	7795	12.8805	7644	12.9003	2288	0.413921
ENSMUSG00000037012.19	Hk1	chr10	62104634	62215687	-	111054	0	NA	0.0471339	0.35243	1.22791	0.296201	1.24058	0.31102	11867	13.4961	11323	13.4667	3235	0.354026	11821	13.5052	11554	13.4935	2428	0.285458	14572	13.8219	14219	13.7956	1807	0.182833	14665	13.7777	13721	13.7442	4896	0.473809
ENSMUSG00000034793.16	G6pc3	chr11	102080446	102084907	+	4462	0	NA	0.0215974	0.30448	1.22782	0.296101	1.19965	0.262619	1149	10.1567	1160	10.1804	154	0.195477	1158	10.1654	1163	10.184	171	0.21272	1411	10.453	1389	10.4409	194	0.196225	1389	10.4088	1246	10.2842	336	0.337274
ENSMUSG00000033105.13	Lss	chr10	76367422	76392972	+	25551	0	NA	0.0082737	0.27708	1.22751	0.295731	1.19959	0.262542	1940	10.9165	1858	10.8603	207	0.144495	1951	10.9256	1956	10.934	178	0.134164	2382	11.2106	2317	11.1787	285	0.167697	2341	11.1666	2225	11.1202	536	0.301248
ENSMUSG00000022175.10	Lrp10	chr14	54701594	54708954	+	7361	0	NA	0.0244884	0.307781	1.22716	0.295318	1.22938	0.297936	10656	13.353	9824	13.2614	2452	0.289799	10665	13.362	10661	13.3799	1912	0.252632	13077	13.6697	13272	13.6962	1237	0.135897	13111	13.6256	12807	13.6448	4121	0.431014
ENSMUSG00000033272.14	Slc35a4	chr18	36812632	36816911	+	4280	0	NA	0.0152673	0.288441	1.22714	0.295295	1.23297	0.302132	2682	11.3769	2676	11.3858	397	0.207424	2687	11.3859	2690	11.3901	272	0.146856	3291	11.6754	3317	11.6961	424	0.183455	3313	11.6314	3201	11.6448	1164	0.462495
ENSMUSG00000020679.12	Hnf1b	chr11	83740889	83796645	+	55757	0	NA	0.0142382	0.285437	1.22618	0.294175	1.20279	0.266388	1351	10.385	1376	10.4265	215	0.237172	1360	10.3941	1303	10.3441	229	0.233837	1657	10.6919	1593	10.6384	125	0.104802	1636	10.6478	1625	10.6671	361	0.325256
ENSMUSG00000031981.8	Capn9	chr8	125302850	125345470	+	42621	0	NA	0.0319165	0.327796	1.2261	0.29408	1.21824	0.284795	3010	11.5231	2742	11.4194	775	0.32258	3004	11.5321	2874	11.4889	580	0.265363	3691	11.8427	3736	11.8677	408	0.166699	3660	11.7986	3769	11.8803	956	0.376529
ENSMUSG00000031156.19	Slc35a2	chrX	7750267	7760731	+	10465	0	NA	0.0191972	0.298715	1.22589	0.29383	1.2273	0.29549	5669	12.4513	5232	12.3529	1035	0.241495	5676	12.4604	5512	12.4283	760	0.19071	6950	12.7553	6887	12.7499	806	0.165458	6967	12.7112	6333	12.6289	2321	0.430701
ENSMUSG00000047123.9	Ticam1	chr17	56576319	56583786	-	7468	0	NA	0.0219395	0.30448	1.22585	0.293784	1.22945	0.298018	2196	11.078	2051	11.0028	461	0.276162	2199	11.087	2072	11.0156	369	0.23544	2692	11.388	2737	11.4189	303	0.160535	2704	11.3439	2655	11.375	901	0.443402
ENSMUSG00000042377.9	Fam83g	chr11	61574917	61600777	+	25861	0	NA	0.0445017	0.348959	1.22547	0.293338	1.23777	0.30774	1499	10.5134	1450	10.5	394	0.349447	1498	10.5225	1424	10.4631	322	0.303706	1837	10.8309	1775	10.7944	285	0.211857	1854	10.7867	1640	10.6804	712	0.480824
ENSMUSG00000031778.14	Cx3cl1	chr8	95498637	95509055	+	10419	0	NA	0.0369567	0.338418	1.22522	0.293047	1.23076	0.299553	5168	12.3084	4772	12.2186	1180	0.29781	5174	12.3174	5034	12.2976	934	0.264384	6333	12.6174	5865	12.5182	901	0.202221	6368	12.5733	5542	12.4365	2167	0.474117
ENSMUSG00000048175.14	Asb8	chr15	98032518	98063506	-	30989	0	NA	0.00972357	0.281508	1.22461	0.292322	1.20649	0.27082	1868	10.8614	1782	10.7997	211	0.149702	1878	10.8704	1916	10.9044	170	0.136596	2288	11.1524	2389	11.2228	260	0.174668	2266	11.1082	2224	11.1196	608	0.364298
ENSMUSG00000040525.14	Cblc	chr7	19512806	19530734	-	17929	0	NA	0.0283508	0.317709	1.22432	0.291986	1.19711	0.259559	3674	11.8277	3636	11.8275	606	0.234411	3670	11.8367	3663	11.838	350	0.137784	4499	12.1227	4641	12.1805	667	0.217772	4394	12.0785	4478	12.129	875	0.291451
ENSMUSG00000028469.16	Npr2	chr4	43631935	43651244	+	19310	0	NA	0.0359175	0.338418	1.22299	0.290417	1.17856	0.237025	921	9.84631	912	9.83379	58	0.0892117	932	9.85556	924	9.8525	121	0.184848	1127	10.1211	1057	10.0471	199	0.253831	1098	10.0769	1037	10.0196	229	0.306032
ENSMUSG00000032908.10	Sgpp2	chr1	78286982	78396926	+	109945	0	NA	0.0455931	0.349246	1.22232	0.289622	1.23528	0.304842	10115	13.2851	9740	13.2486	1874	0.255027	10111	13.2941	9808	13.2577	1300	0.182597	12364	13.5766	11938	13.5434	2177	0.248549	12491	13.5325	10276	13.3271	4912	0.503401
ENSMUSG00000041187.17	Prkd2	chr7	16576827	16604389	+	27563	0	NA	0.0170409	0.295769	1.22221	0.289497	1.21187	0.27724	1737	10.7412	1764	10.7838	325	0.276381	1734	10.7501	1710	10.7399	235	0.188362	2123	11.0508	2179	11.0901	112	0.0770218	2101	11.0068	1880	10.8773	515	0.325986
ENSMUSG00000027315.14	Spint1	chr2	119067843	119080008	+	12166	0	NA	0.0312737	0.32536	1.22221	0.28949	1.22463	0.292344	15759	13.9194	14930	13.8625	3343	0.284862	15720	13.9285	14613	13.8346	2287	0.200503	19261	14.2262	19170	14.2266	2154	0.16309	19252	14.182	18462	14.1723	6155	0.41234
ENSMUSG00000024387.14	Csnk2b	chr17	35335172	35341029	-	5858	0	NA	0.00721414	0.27708	1.22162	0.2888	1.19856	0.261307	3172	11.6204	3143	11.6184	439	0.193903	3202	11.6295	3398	11.7303	486	0.239449	3875	11.9178	3967	11.9542	241	0.0936625	3838	11.8737	3828	11.9028	948	0.337144
ENSMUSG00000042292.19	Mrtfa	chr15	80896482	81074958	-	178477	0	NA	0.0146776	0.285437	1.22083	0.287861	1.21812	0.284661	1929	10.901	1839	10.8443	300	0.210666	1941	10.9101	2036	10.9913	280	0.218269	2355	11.1952	2278	11.1542	271	0.155663	2365	11.151	2127	11.0553	816	0.433498
ENSMUSG00000090213.2	Peds1	chr2	167484528	167531742	-	47215	0	NA	0.0268104	0.314233	1.22029	0.287222	1.19122	0.252445	2424	11.2257	2390	11.2213	424	0.249152	2438	11.2347	2404	11.2233	412	0.242627	2958	11.5217	2852	11.4783	370	0.184012	2904	11.4775	2798	11.4507	633	0.309151
ENSMUSG00000040260.9	Daam2	chr17	49763050	49871371	-	108322	0	NA	0.0198971	0.302091	1.22028	0.287217	1.20136	0.264674	1162	10.1699	1173	10.1972	176	0.225258	1172	10.1791	1173	10.1972	195	0.241053	1419	10.4653	1355	10.4051	151	0.147993	1408	10.421	1329	10.3772	373	0.375122
ENSMUSG00000013523.14	Bcas1	chr2	170188911	170269765	-	80855	0	NA	0.0385923	0.34116	1.21947	0.286253	1.21157	0.276875	6070	12.5293	5578	12.4441	1649	0.352609	6050	12.5384	5724	12.4822	1264	0.288364	7403	12.85	7333	12.8404	623	0.120475	7331	12.8058	6485	12.6631	1836	0.345941
ENSMUSG00000025224.17	Gbf1	chr19	46140948	46274949	+	134002	0	NA	0.0144638	0.285437	1.21909	0.285809	1.21001	0.275024	4901	12.2406	4720	12.205	913	0.247172	4912	12.2496	5051	12.3026	709	0.211056	5975	12.5425	5729	12.4843	396	0.0944939	5944	12.4984	5596	12.4504	1594	0.370301
ENSMUSG00000026796.17	Niban2	chr2	32766126	32815266	+	49141	0	NA	0.0171621	0.295769	1.21898	0.285674	1.22059	0.287579	3908	11.9164	3698	11.8508	666	0.234819	3914	11.9254	3749	11.872	492	0.177348	4765	12.2126	4635	12.1787	494	0.143061	4777	12.1685	4226	12.0454	1576	0.423241
ENSMUSG00000049764.9	Zfp280b	chr10	75868484	75879068	+	10585	0	NA	0.0185406	0.298715	1.2177	0.284155	1.18354	0.243111	1129	10.1318	1100	10.1005	151	0.190582	1129	10.141	1126	10.1383	54	0.0684353	1375	10.4204	1387	10.4388	140	0.14928	1337	10.3765	1361	10.4115	168	0.179452
ENSMUSG00000051853.11	Arf3	chr15	98634515	98661095	-	26581	0	NA	0.0160359	0.293089	1.21737	0.283772	1.21147	0.276762	11614	13.4862	10942	13.4151	2114	0.239208	11609	13.4953	11316	13.4662	1361	0.162859	14139	13.7846	14316	13.8054	999	0.104499	14065	13.7404	14046	13.778	3815	0.371153
ENSMUSG00000001855.16	Nup214	chr2	31864448	31943987	+	79540	0	NA	0.00584091	0.270259	1.21721	0.28358	1.20327	0.266954	1033	10.01	1004	9.97316	89	0.119776	1040	10.0191	1030	10.0087	97	0.13203	1258	10.2946	1270	10.3117	93	0.107931	1252	10.2505	1200	10.23	334	0.383496
ENSMUSG00000054065.13	Pkp3	chr7	140658131	140670423	+	12293	0	NA	0.0452748	0.348997	1.21711	0.283458	1.2286	0.29702	4734	12.1862	4538	12.148	987	0.272276	4733	12.1952	4702	12.199	721	0.215169	5761	12.4769	5628	12.4587	984	0.232735	5815	12.4328	4797	12.2282	2308	0.484507
ENSMUSG00000039680.11	Mrps6	chr16	91855158	91909115	+	53958	0	NA	0.0125836	0.284545	1.21708	0.283427	1.20521	0.26929	2165	11.0763	2146	11.0681	189	0.123723	2185	11.0854	2288	11.1592	257	0.17745	2635	11.3529	2446	11.2568	379	0.199472	2634	11.3088	2311	11.1749	815	0.44362
ENSMUSG00000037110.21	Ralgapa2	chr2	146081799	146354264	-	272466	0	NA	0.00813477	0.27708	1.21607	0.282227	1.1944	0.256291	5500	12.4155	5333	12.3807	728	0.183122	5538	12.4246	5658	12.4629	735	0.196081	6688	12.7045	6738	12.7183	498	0.107385	6615	12.6603	6311	12.6239	1584	0.333387
ENSMUSG00000031504.7	Rab20	chr8	11503518	11528710	-	25193	0	NA	0.0193904	0.299636	1.21572	0.28181	1.2162	0.282384	1004	9.96536	1008	9.97638	114	0.165938	1011	9.9742	1008	9.97811	124	0.177142	1221	10.2446	1165	10.1874	167	0.192614	1230	10.2004	1143	10.1599	437	0.473367
ENSMUSG00000064302.15	Clasp1	chr1	118316788	118540408	+	223621	0	NA	0.00410556	0.270259	1.21558	0.281647	1.2	0.263034	1809	10.8153	1802	10.8154	189	0.14794	1814	10.8242	1806	10.8188	96	0.0761196	2199	11.102	2185	11.0941	105	0.0687209	2177	11.0579	2215	11.1137	505	0.335514
ENSMUSG00000051483.10	Cbr1	chr16	93402741	93407393	+	4653	0	NA	0.0211125	0.303992	1.21527	0.281278	1.19465	0.256587	11184	13.4307	10693	13.3842	2059	0.247798	11174	13.4398	10668	13.38	1336	0.166685	13591	13.7255	13809	13.7534	1274	0.134012	13349	13.6813	13514	13.7223	2657	0.290659
ENSMUSG00000030847.9	Bag3	chr7	128125340	128148705	+	23366	0	NA	0.0282443	0.317367	1.2152	0.28119	1.21751	0.283933	3013	11.5478	2967	11.5327	387	0.180777	3037	11.5569	3167	11.6288	421	0.207674	3661	11.8229	3430	11.7444	607	0.23719	3698	11.7787	3365	11.7168	1359	0.513365
ENSMUSG00000020788.16	Atp2a3	chr11	72851995	72883870	+	31876	0	NA	0.0396997	0.34203	1.21474	0.280652	1.21869	0.28533	43176	15.3672	40782	15.3157	10610	0.313245	43106	15.3763	42360	15.3678	7982	0.255055	52448	15.6739	51940	15.6646	4777	0.129775	52532	15.6297	50120	15.6131	16373	0.421079
ENSMUSG00000031803.9	B3gnt3	chr8	72143400	72154433	-	11034	0	NA	0.0492758	0.355515	1.21385	0.279586	1.22714	0.295304	12392	13.5769	11896	13.5375	2409	0.258402	12422	13.586	12569	13.6141	1940	0.226271	15042	13.8613	13718	13.7439	2523	0.234471	15244	13.8171	13237	13.6924	5942	0.52101
ENSMUSG00000034509.10	Mad2l1bp	chr17	46458313	46464479	-	6167	0	NA	0.0359266	0.338418	1.21352	0.279203	1.19965	0.262618	1152	10.1594	1120	10.1307	172	0.203645	1154	10.1685	1154	10.1717	108	0.133241	1399	10.4362	1415	10.4676	213	0.237342	1385	10.3922	1499	10.5507	374	0.403801
ENSMUSG00000041737.9	Tmem45b	chr9	31337492	31375758	-	38267	0	NA	0.0236239	0.305319	1.21252	0.278012	1.20672	0.271091	36172	15.1293	34988	15.0929	5520	0.212707	36189	15.1383	35966	15.1339	3267	0.132204	43859	15.4135	44756	15.4498	4748	0.162305	43670	15.3693	40559	15.3078	12752	0.39454
ENSMUSG00000040687.17	Madd	chr2	90967705	91014182	-	46478	0	NA	0.0141057	0.285437	1.2123	0.277742	1.21172	0.277059	2846	11.46	2760	11.4312	468	0.224016	2848	11.469	2851	11.4775	318	0.160076	3450	11.749	3412	11.7368	277	0.116285	3452	11.7048	3268	11.6746	1034	0.414462
ENSMUSG00000034135.16	Sik3	chr9	45924118	46135492	+	211375	0	NA	0.0201008	0.302091	1.21179	0.277134	1.21391	0.279656	2952	11.508	2728	11.4136	577	0.25353	2948	11.5169	2788	11.4455	372	0.171389	3577	11.8005	3622	11.823	322	0.127701	3578	11.7562	3273	11.6768	1105	0.410814
ENSMUSG00000036620.15	Mgat4b	chr11	50101717	50125930	+	24214	0	NA	0.0178442	0.298327	1.21163	0.276955	1.19377	0.255531	9883	13.254	9270	13.1778	1745	0.235883	9926	13.2631	9756	13.2512	1516	0.221476	11975	13.5444	12149	13.5687	921	0.113032	11850	13.5002	11288	13.4626	2993	0.331727
ENSMUSG00000034422.15	Parp14	chr16	35653244	35691914	-	38671	0	NA	0.0134935	0.285437	1.21155	0.276858	1.17815	0.236524	4569	12.1485	4516	12.1405	576	0.180645	4585	12.1576	4458	12.1224	449	0.134797	5536	12.4283	5541	12.4362	590	0.153744	5402	12.3841	5347	12.3848	890	0.234785
ENSMUSG00000031488.15	Rab11fip1	chr8	27628801	27664674	-	35874	0	NA	0.0253797	0.311281	1.21146	0.27675	1.20759	0.272128	7397	12.8357	6834	12.7383	1335	0.236101	7406	12.8448	7274	12.8284	959	0.184202	8961	13.122	9097	13.1513	1033	0.166574	8944	13.0778	8221	13.0053	2624	0.419896
ENSMUSG00000043091.10	Tuba1c	chr15	98927772	98935991	+	8220	0	NA	0.0181804	0.298715	1.21135	0.276619	1.19021	0.251212	4245	12.0419	4077	11.9933	569	0.18185	4267	12.0509	4316	12.0754	496	0.172203	5142	12.3192	5281	12.3669	648	0.18267	5079	12.2751	4283	12.0647	1308	0.350458
ENSMUSG00000047040.10	Prr15l	chr11	96818930	96828656	+	9727	0	NA	0.0399565	0.34203	1.21126	0.276514	1.19392	0.255703	18678	14.1623	18775	14.1966	3803	0.311441	18674	14.1714	19401	14.2437	3057	0.251163	22624	14.4607	22804	14.4771	2056	0.133642	22296	14.4166	20869	14.3491	5113	0.311459
ENSMUSG00000022587.16	Ly6e	chr15	74826900	74831752	+	4853	0	NA	0.0220569	0.30448	1.21126	0.276509	1.16389	0.218956	11757	13.5144	11832	13.5297	1253	0.155827	11880	13.5234	11020	13.4279	1783	0.208935	14241	13.7848	14801	13.8535	2080	0.219305	13827	13.7407	14941	13.8671	2153	0.232065
ENSMUSG00000050705.16	2310061I04Rik	chr17	36203569	36208323	-	4755	0	NA	0.0363328	0.338418	1.21121	0.276454	1.20044	0.263558	2264	11.1221	2144	11.0668	468	0.276346	2294	11.1311	2104	11.0387	589	0.321519	2742	11.4127	2650	11.3723	344	0.180259	2753	11.3686	2557	11.3208	917	0.452523
ENSMUSG00000024969.17	Mark2	chr19	7252761	7319225	-	66465	0	NA	0.0192289	0.298715	1.21112	0.276339	1.211	0.276195	9246	13.161	8923	13.1234	1455	0.214158	9274	13.17	9452	13.2055	1125	0.180096	11198	13.4447	10745	13.3915	1203	0.149344	11232	13.4006	9847	13.2656	3726	0.428937
ENSMUSG00000037280.13	Galnt6	chr15	100589694	100627257	-	37564	0	NA	0.0196426	0.30132	1.21089	0.27607	1.18437	0.244116	6059	12.546	6219	12.6026	1086	0.256476	6050	12.555	5946	12.5341	701	0.166273	7337	12.8385	7399	12.8533	490	0.0968506	7166	12.7944	7191	12.8122	1090	0.212577
ENSMUSG00000032777.10	Gtf3c1	chr7	125240126	125306952	-	66827	0	NA	0.0201509	0.302091	1.20964	0.274576	1.20364	0.267407	4066	11.9692	3857	11.9122	802	0.257631	4062	11.9783	3996	11.9644	542	0.185584	4918	12.2613	4832	12.2387	352	0.104325	4890	12.2172	4723	12.2058	1319	0.366973
ENSMUSG00000025027.19	Xpnpep1	chr19	52920357	53028645	-	108289	0	NA	0.014117	0.285437	1.20878	0.273553	1.20581	0.270003	2527	11.2952	2446	11.2555	307	0.171791	2546	11.3043	2550	11.3156	329	0.191777	3055	11.57	2992	11.5474	349	0.16288	3070	11.5259	2792	11.4476	1022	0.453042
ENSMUSG00000028833.14	Ncdn	chr4	126637543	126647231	-	9689	0	NA	0.0285798	0.317797	1.20864	0.273384	1.20931	0.27418	1434	10.4727	1420	10.4725	231	0.219552	1439	10.4818	1456	10.5068	183	0.185308	1734	10.7496	1672	10.7082	241	0.198375	1740	10.7057	1527	10.5774	600	0.451565
ENSMUSG00000021814.18	Anxa7	chr14	20505328	20530201	-	24874	0	NA	0.0253468	0.311263	1.20845	0.273152	1.20519	0.269265	9993	13.2691	10306	13.3313	1662	0.2514	9972	13.2782	10236	13.3209	941	0.142468	12076	13.5553	12348	13.5921	1079	0.130109	12019	13.5111	10362	13.3392	3465	0.37646
ENSMUSG00000050199.14	Lgr4	chr2	109747992	109844602	+	96611	0	NA	0.0477754	0.352632	1.20813	0.272781	1.21186	0.277222	13424	13.6921	13600	13.7292	2480	0.267071	13390	13.7011	12966	13.6626	1535	0.163978	16218	13.9734	15963	13.9625	2339	0.208287	16227	13.9292	13582	13.7295	5354	0.441867
ENSMUSG00000034101.15	Ctnnd1	chr2	84430415	84481109	-	50695	0	NA	0.011084	0.284545	1.20808	0.272716	1.1862	0.246347	3563	11.7894	3567	11.8009	467	0.185576	3593	11.7984	3734	11.8665	489	0.220592	4305	12.0684	4506	12.138	345	0.117285	4262	12.0242	3756	11.8754	1084	0.339172
ENSMUSG00000029233.16	Srd5a3	chr5	76288118	76303351	+	15234	0	NA	0.0214103	0.30448	1.20807	0.2727	1.19176	0.253091	1016	9.97856	985	9.94532	137	0.193981	1018	9.98773	1054	10.0423	93	0.140624	1227	10.2558	1213	10.2456	127	0.151865	1214	10.2117	1096	10.0993	325	0.337508
ENSMUSG00000042726.15	Trafd1	chr5	121509788	121523695	-	13908	0	NA	0.030339	0.323086	1.20797	0.272583	1.15954	0.213557	2584	11.3299	2666	11.381	255	0.146649	2599	11.339	2532	11.3046	251	0.137564	3122	11.5929	3103	11.5999	532	0.233745	3014	11.5486	2994	11.5483	380	0.185425
ENSMUSG00000048779.6	P2ry6	chr7	100586837	100623856	-	37020	0	NA	0.026299	0.313811	1.20773	0.272295	1.2011	0.264352	724	9.48713	740	9.53198	107	0.225274	728	9.49609	734	9.52025	111	0.228933	874	9.76852	867	9.76155	82	0.13343	875	9.7247	837	9.71081	271	0.417907
ENSMUSG00000020716.17	Nf1	chr11	79230519	79472438	+	241920	0	NA	0.00708445	0.27708	1.20764	0.272189	1.18948	0.250335	2198	11.095	2138	11.0625	262	0.161156	2205	11.1042	2186	11.0944	155	0.102314	2655	11.3724	2616	11.3537	181	0.0966432	2623	11.3283	2567	11.3264	582	0.32861
ENSMUSG00000026797.17	Stxbp1	chr2	32677614	32737257	-	59644	0	NA	0.0433476	0.348395	1.20648	0.270809	1.20503	0.269073	2621	11.3265	2598	11.344	555	0.330513	2622	11.3356	2748	11.423	473	0.277302	3162	11.6221	3115	11.6055	295	0.133562	3159	11.578	2815	11.4594	952	0.407451
ENSMUSG00000002325.16	Irf9	chr14	55841028	55847487	+	6460	0	NA	0.0192906	0.298715	1.20625	0.270527	1.1728	0.229954	2240	11.1161	2246	11.1319	338	0.216072	2271	11.1252	2288	11.1552	449	0.294151	2702	11.3958	2771	11.4367	233	0.12588	2663	11.3516	2330	11.1867	629	0.3068
ENSMUSG00000009681.11	Bcr	chr10	74896424	75020753	+	124330	0	NA	0.0188806	0.298715	1.20579	0.269983	1.20813	0.272773	3175	11.6163	3032	11.5645	556	0.234455	3173	11.6253	3072	11.5849	347	0.152554	3828	11.8988	3828	11.9028	329	0.121786	3834	11.8546	3756	11.8754	1184	0.417689
ENSMUSG00000028064.18	Sema4a	chr3	88343266	88368489	-	25224	0	NA	0.0395461	0.34203	1.20576	0.269944	1.20547	0.269591	14545	13.8066	13984	13.7715	2920	0.267824	14561	13.8156	14448	13.8186	2252	0.222717	17538	14.0902	17428	14.0892	2037	0.172884	17553	14.046	16817	14.0377	5591	0.430196
ENSMUSG00000028339.18	Col15a1	chr4	47208161	47313167	+	105007	0	NA	0.0480989	0.353211	1.20572	0.269896	1.18882	0.249524	1048	10.0128	1018	9.98896	199	0.275392	1054	10.0218	1034	10.0068	199	0.270458	1264	10.295	1308	10.3542	156	0.188121	1253	10.251	1182	10.2082	365	0.371528
ENSMUSG00000001924.16	Uba1	chrX	20524565	20549418	+	24854	0	NA	0.0198039	0.302091	1.20498	0.269008	1.19944	0.262359	11368	13.4591	11101	13.437	1761	0.215317	11393	13.4681	11374	13.4729	1290	0.165019	13698	13.7372	14366	13.8105	1188	0.129827	13665	13.6931	13894	13.7623	3787	0.407563
ENSMUSG00000049922.9	Slc35c1	chr2	92283109	92290883	-	7775	0	NA	0.0416061	0.343399	1.20494	0.268962	1.20689	0.271294	8379	13.0128	7854	12.9394	1596	0.257638	8417	13.0218	8490	13.0512	1418	0.24762	10096	13.2913	9639	13.2348	1359	0.193763	10159	13.2471	9457	13.2073	3448	0.47485
ENSMUSG00000051000.18	Fhip1a	chr3	85567368	85724598	-	157231	0	NA	0.0199993	0.302091	1.20487	0.268875	1.2103	0.275362	1355	10.3926	1330	10.3781	202	0.203184	1358	10.4016	1376	10.4244	149	0.158535	1633	10.666	1617	10.66	192	0.167318	1644	10.622	1560	10.6083	563	0.466191
ENSMUSG00000022848.9	Slc49a4	chr16	35514432	35589726	-	75295	0	NA	0.0360212	0.338418	1.20472	0.268703	1.18229	0.241584	2878	11.4851	2865	11.4848	292	0.144227	2890	11.4942	2936	11.5196	209	0.105734	3467	11.7427	3443	11.7499	576	0.253923	3417	11.6985	3225	11.6555	898	0.383662
ENSMUSG00000026600.13	Soat1	chr1	156252095	156301901	-	49807	0	NA	0.0200609	0.302091	1.20452	0.268459	1.18378	0.243403	3096	11.5821	3062	11.5803	480	0.225662	3094	11.5912	3106	11.6007	273	0.127544	3729	11.8604	3673	11.8431	339	0.129762	3663	11.8162	3308	11.6922	767	0.281727
ENSMUSG00000024927.9	Rela	chr19	5687511	5698158	+	10648	0	NA	0.0108575	0.284545	1.20438	0.268285	1.19786	0.260456	2604	11.3367	2478	11.2751	369	0.185884	2612	11.3459	2654	11.3741	255	0.142251	3137	11.6124	3072	11.5854	240	0.107113	3129	11.5682	2964	11.5338	930	0.383675
ENSMUSG00000032849.15	Abcc4	chr14	118720104	118943631	-	223528	0	NA	0.0407709	0.343273	1.20433	0.268232	1.17993	0.238704	830	9.68653	859	9.74817	112	0.215005	836	9.69555	871	9.76651	121	0.225029	1000	9.95845	1053	10.0417	117	0.182711	987	9.9145	952	9.89633	253	0.338238
ENSMUSG00000072571.4	Tmem253	chr14	52253115	52257251	+	4137	0	NA	0.0445778	0.348959	1.20424	0.26812	1.1911	0.252297	801	9.64171	791	9.6288	83	0.147977	808	9.65071	812	9.66711	98	0.186404	965	9.90061	889	9.79766	161	0.235169	963	9.85618	816	9.67419	338	0.42444
ENSMUSG00000005686.18	Ampd3	chr7	110367413	110411612	+	44200	0	NA	0.0345672	0.334809	1.204	0.267833	1.2169	0.283216	2850	11.4563	2622	11.3569	558	0.265179	2838	11.4653	2770	11.4357	296	0.143261	3432	11.7365	3311	11.6935	440	0.173991	3454	11.6924	3178	11.6344	1242	0.452715
ENSMUSG00000001300.17	Efnb2	chr8	8667434	8711242	-	43809	0	NA	0.049218	0.355515	1.20373	0.267514	1.20693	0.271346	10987	13.4037	10325	13.3335	2155	0.252288	10990	13.4128	10826	13.4023	1522	0.195836	13225	13.6783	14434	13.8173	1906	0.218342	13264	13.6342	13928	13.7658	4355	0.46857
ENSMUSG00000108688.2	Gm44985	chr7	121766252	121767267	-	1016	0	NA	0.045658	0.349246	1.20323	0.266912	1.14975	0.201319	1176	10.1894	1211	10.2431	156	0.198726	1193	10.1989	1150	10.1673	234	0.280027	1415	10.4566	1362	10.4126	202	0.194203	1372	10.4125	1312	10.3587	192	0.190031
ENSMUSG00000033209.18	Ttc28	chr5	111027669	111437646	+	409978	0	NA	0.034292	0.333362	1.20316	0.266825	1.18955	0.250412	759	9.5599	754	9.55765	100	0.188943	764	9.56906	760	9.56923	103	0.194686	914	9.82733	897	9.81057	120	0.185664	909	9.78352	811	9.66534	264	0.408417
ENSMUSG00000031652.12	N4bp1	chr8	87534788	87611886	-	77099	0	NA	0.0117107	0.284545	1.20302	0.266658	1.18489	0.244752	2583	11.3238	2540	11.3111	375	0.198837	2593	11.3329	2647	11.3679	300	0.168975	3108	11.6	3031	11.5661	194	0.08896	3073	11.5559	3176	11.6334	696	0.329941
ENSMUSG00000028121.9	Bcar3	chr3	122087785	122323840	+	236056	0	NA	0.0387493	0.341714	1.20246	0.265985	1.20656	0.270904	3988	11.9439	3862	11.9156	700	0.24673	3991	11.953	3824	11.9012	520	0.183407	4795	12.2171	4558	12.1545	657	0.194745	4815	12.173	4005	11.9679	1662	0.454051
ENSMUSG00000058254.13	Tspan7	chrX	10351397	10462844	+	111448	0	NA	0.0396911	0.34203	1.20193	0.265355	1.18932	0.250136	3726	11.8357	3618	11.8181	791	0.315231	3707	11.8448	3796	11.8901	498	0.20324	4478	12.1257	4582	12.1621	342	0.112004	4409	12.0815	4592	12.1652	920	0.29977
ENSMUSG00000068762.12	Gstm6	chr3	107846163	107851065	-	4903	0	NA	0.0338016	0.332496	1.2009	0.264117	1.19059	0.251677	443	8.7887	430	8.75148	47	0.144801	445	8.79835	458	8.84235	34	0.114102	532	9.05391	535	9.06609	50	0.137237	530	9.00971	480	8.90989	159	0.383132
ENSMUSG00000021273.12	Fdft1	chr14	63382599	63417027	-	34429	0	NA	0.0472523	0.35243	1.20083	0.264029	1.18322	0.24272	5314	12.3671	5364	12.388	633	0.177509	5339	12.3761	5518	12.4301	546	0.151679	6382	12.6221	6930	12.7588	1095	0.257059	6318	12.5779	5493	12.4236	1893	0.404607
ENSMUSG00000070284.11	Gmppb	chr9	107926441	107930000	+	3560	0	NA	0.0453068	0.348997	1.20043	0.263551	1.19474	0.2567	1395	10.4349	1350	10.3992	203	0.207452	1407	10.4437	1354	10.4024	237	0.225768	1675	10.6967	1649	10.6883	260	0.229726	1681	10.6525	1490	10.5421	600	0.460393
ENSMUSG00000041926.16	Rnpep	chr1	135190450	135211822	-	21373	0	NA	0.0114087	0.284545	1.2003	0.263392	1.19734	0.259828	2686	11.3844	2627	11.3595	316	0.159787	2701	11.3934	2802	11.4525	277	0.152201	3225	11.6504	3184	11.6371	304	0.134233	3235	11.6062	3124	11.6096	1028	0.432551
ENSMUSG00000039568.7	Ubald1	chr16	4692642	4698179	-	5538	0	NA	0.00736792	0.27708	1.20028	0.263377	1.18515	0.245072	1403	10.4528	1408	10.4608	97	0.101034	1413	10.4617	1390	10.4419	120	0.120183	1685	10.7153	1668	10.7048	136	0.115942	1675	10.6711	1505	10.5565	461	0.370839
ENSMUSG00000039234.12	Sec24d	chr3	123061104	123159290	+	98187	0	NA	0.0294324	0.320248	1.20028	0.263375	1.17523	0.232949	2824	11.4573	2924	11.5138	288	0.157114	2842	11.4664	2724	11.4113	302	0.150318	3390	11.7138	3092	11.5948	546	0.217334	3340	11.6696	3157	11.6248	811	0.368562
ENSMUSG00000039220.17	Ppp1r10	chr17	36227326	36243175	+	15850	0	NA	0.0406373	0.342958	1.20026	0.263345	1.2093	0.274175	3867	11.9063	3948	11.9473	523	0.19696	3890	11.9153	4070	11.9908	506	0.195229	4642	12.1656	4548	12.1513	772	0.230833	4705	12.1214	4110	12.0053	1856	0.517932
ENSMUSG00000040188.11	Scamp2	chr9	57468226	57496078	+	27853	0	NA	0.0242093	0.307519	1.20022	0.263305	1.19046	0.251516	8898	13.1103	8529	13.0583	1154	0.172684	8948	13.1193	9078	13.1482	1011	0.172879	10679	13.3731	11222	13.4542	1329	0.188262	10653	13.329	9841	13.2647	3329	0.413318
ENSMUSG00000029580.15	Actb	chr5	142888870	142892509	-	3640	0	NA	0.0249778	0.308668	1.19961	0.26256	1.16797	0.224004	125293	16.9288	121474	16.8902	13108	0.144378	125934	16.9378	126914	16.9535	10592	0.126452	150303	17.1888	154316	17.2355	18327	0.178373	147087	17.1446	148909	17.1841	28816	0.278743
ENSMUSG00000041958.11	Pigs	chr11	78219241	78233608	+	14368	0	NA	0.025541	0.312078	1.19937	0.262277	1.20268	0.266251	2538	11.2948	2350	11.1989	433	0.223897	2538	11.3039	2524	11.3018	261	0.143202	3045	11.5652	3105	11.6008	339	0.162821	3052	11.521	2996	11.5493	980	0.438809
ENSMUSG00000024687.12	Osbp	chr19	11943305	11971476	+	28172	0	NA	0.0192798	0.298715	1.19924	0.262116	1.19563	0.257771	6024	12.5418	5728	12.484	1017	0.220093	6040	12.5508	6060	12.5652	774	0.184938	7224	12.8154	7157	12.8053	566	0.111884	7222	12.7712	7022	12.7779	2149	0.405908
ENSMUSG00000001052.16	Sec24b	chr3	129776408	129855202	-	78795	0	NA	0.00705927	0.27708	1.19916	0.262028	1.18597	0.246067	2868	11.4815	2854	11.4792	252	0.129049	2893	11.4906	2912	11.5079	337	0.166996	3439	11.7447	3492	11.7703	267	0.113599	3431	11.7006	3156	11.6243	966	0.396947
ENSMUSG00000033685.14	Ucp2	chr7	100142544	100151227	+	8684	0	NA	0.0235321	0.305191	1.19899	0.261814	1.17582	0.233662	20099	14.2825	20034	14.2894	2965	0.205191	20144	14.2916	20307	14.3074	2093	0.151636	24099	14.5508	23281	14.5069	2516	0.144168	23686	14.5066	22841	14.4794	4954	0.301097
ENSMUSG00000032786.17	Alas1	chr9	106110654	106125853	-	15200	0	NA	0.03095	0.324195	1.19849	0.261215	1.17769	0.235962	5158	12.3074	4560	12.1545	1110	0.289798	5181	12.3165	4808	12.2311	1033	0.277692	6182	12.5925	6276	12.6159	310	0.0740348	6102	12.5483	5570	12.4437	1395	0.30348
ENSMUSG00000007476.19	Lrrc8a	chr2	30127727	30153802	+	26076	0	NA	0.0424193	0.344676	1.19806	0.260703	1.1816	0.240744	825	9.66635	765	9.58112	176	0.273498	825	9.67532	828	9.69596	131	0.227629	988	9.94432	956	9.90238	106	0.145734	975	9.9002	891	9.8009	228	0.331678
ENSMUSG00000045095.17	Magi1	chr6	93652436	94260898	-	608463	0	NA	0.0373807	0.339968	1.19775	0.260333	1.20529	0.269384	2761	11.4116	2650	11.3724	519	0.256866	2757	11.4207	2713	11.4061	337	0.175054	3307	11.6828	3069	11.584	415	0.17757	3324	11.6386	2961	11.5324	1117	0.458601
ENSMUSG00000049502.18	Dtx3l	chr16	35746881	35759521	-	12641	0	NA	0.0365266	0.338418	1.19769	0.26025	1.19349	0.255182	3197	11.6214	3339	11.7046	593	0.278135	3192	11.6305	3165	11.628	422	0.188321	3830	11.8982	3720	11.8615	367	0.135877	3810	11.8541	3396	11.73	1064	0.38264
ENSMUSG00000001441.14	Npepps	chr11	97096668	97171464	-	74797	0	NA	0.0190685	0.298715	1.19761	0.260164	1.19687	0.259268	6120	12.5672	5810	12.5044	935	0.199661	6136	12.5762	6159	12.5883	665	0.157483	7329	12.8347	7383	12.8502	678	0.13269	7344	12.7906	6672	12.7041	2295	0.426258
ENSMUSG00000025401.10	Myo1a	chr10	127541039	127556809	+	15771	0	NA	0.0414476	0.343273	1.19757	0.260114	1.19326	0.254912	35354	15.0888	34526	15.0754	6732	0.265964	35475	15.0978	34748	15.0831	5900	0.241031	42339	15.3642	43068	15.3944	4089	0.141572	42331	15.3201	41559	15.3429	12794	0.416141
ENSMUSG00000038910.8	Plcl2	chr17	50816431	50995512	+	179082	0	NA	0.0486331	0.354919	1.1973	0.259783	1.20765	0.272199	4737	12.1961	4613	12.1706	722	0.220356	4733	12.2051	4768	12.2196	364	0.112614	5672	12.455	5588	12.4484	937	0.228206	5716	12.4108	4823	12.236	2212	0.476364
ENSMUSG00000032352.17	Lrrc1	chr9	77338105	77452152	-	114048	0	NA	0.0164367	0.294992	1.19729	0.259768	1.17054	0.227179	3389	11.7168	3231	11.6582	464	0.182627	3394	11.7258	3394	11.7291	254	0.106428	4057	11.9815	3963	11.9527	391	0.13661	3973	11.9373	3888	11.9252	746	0.257219
ENSMUSG00000035517.18	Tdrd7	chr4	45965334	46034761	+	69428	0	NA	0.0124502	0.284545	1.19695	0.259361	1.18715	0.247507	4587	12.1576	4622	12.1745	467	0.145438	4607	12.1666	4631	12.1773	348	0.10887	5491	12.4174	5532	12.4338	535	0.143924	5470	12.3733	5148	12.3301	1595	0.389368
ENSMUSG00000027429.17	Sec23b	chr2	144398149	144432669	+	34521	0	NA	0.0129698	0.285437	1.19685	0.259238	1.18804	0.248578	3107	11.5931	3056	11.5771	382	0.170119	3125	11.6021	3190	11.6382	356	0.167505	3719	11.8566	3675	11.8439	320	0.126154	3713	11.8124	3606	11.8166	1061	0.408779
ENSMUSG00000040690.16	Col16a1	chr4	129941633	129993076	+	51444	0	NA	0.02161	0.30448	1.19634	0.258632	1.18842	0.249043	3008	11.5435	2890	11.4967	422	0.198099	3038	11.5525	2996	11.5493	508	0.244294	3599	11.8074	3593	11.8114	377	0.149394	3611	11.7632	3365	11.7168	1172	0.438648
ENSMUSG00000032528.6	Vipr1	chr9	121471782	121502020	+	30239	0	NA	0.0214746	0.30448	1.19634	0.258627	1.19228	0.253717	10325	13.3238	10583	13.3694	1305	0.191317	10355	13.3328	10291	13.3292	979	0.136965	12352	13.5869	12385	13.5964	1224	0.14401	12347	13.5427	12151	13.5689	3704	0.416523
ENSMUSG00000074227.13	Spint2	chr7	28955748	28981337	-	25590	0	NA	0.0265847	0.314233	1.19623	0.258495	1.17669	0.234737	56660	15.7778	54329	15.7294	8492	0.201073	57019	15.7869	60156	15.8764	7802	0.21109	67779	16.0433	67871	16.0505	6304	0.138807	67094	15.9992	70032	16.0957	16537	0.353474
ENSMUSG00000018861.9	Fdxr	chr11	115158850	115167876	-	9027	0	NA	0.0247047	0.308498	1.19569	0.257843	1.17587	0.233734	602	9.2286	589	9.20436	71	0.162153	604	9.23755	610	9.25268	47	0.112897	720	9.49194	711	9.47573	47	0.0905815	711	9.44737	704	9.46148	157	0.314228
ENSMUSG00000019866.16	Crybg1	chr10	43826632	44024849	-	198218	0	NA	0.0337981	0.332496	1.19479	0.256756	1.19153	0.252814	5180	12.3193	4806	12.2311	1024	0.251642	5193	12.3283	5118	12.3214	799	0.223509	6190	12.5899	6374	12.6382	624	0.147434	6188	12.5458	6151	12.5868	1823	0.423277
ENSMUSG00000025793.18	Hgs	chr11	120358461	120374805	+	16345	0	NA	0.020211	0.302091	1.19478	0.256742	1.19673	0.259099	3599	11.8029	3485	11.7672	507	0.188446	3609	11.812	3658	11.8371	346	0.141112	4300	12.0641	4104	12.0032	472	0.14891	4319	12.0199	3958	11.9509	1472	0.434629
ENSMUSG00000007589.10	Tinf2	chr14	55912146	55919277	-	7132	0	NA	0.0347451	0.335621	1.19448	0.256378	1.19026	0.251274	940	9.86469	950	9.89306	140	0.222362	943	9.8737	948	9.89102	117	0.182386	1123	10.1281	1099	10.1033	124	0.15644	1123	10.0839	1038	10.021	362	0.409673
ENSMUSG00000042700.17	Sipa1l1	chr12	82216094	82498560	+	282467	0	NA	0.0097605	0.281508	1.19428	0.256146	1.18515	0.24507	5002	12.2825	5086	12.3123	507	0.146667	5036	12.2916	5024	12.2949	539	0.153642	5974	12.5413	5844	12.513	466	0.111609	5969	12.4973	5734	12.4856	1751	0.401957
ENSMUSG00000002983.19	Relb	chr7	19340142	19363363	-	23222	0	NA	0.0203214	0.302264	1.19413	0.255965	1.18489	0.244753	3750	11.858	3647	11.8329	608	0.224416	3758	11.8671	3866	11.9172	454	0.178716	4478	12.1263	4443	12.1176	303	0.0974983	4453	12.0821	4221	12.0437	1236	0.361793
ENSMUSG00000052533.15	Nup188	chr2	30176409	30234278	+	57870	0	NA	0.0232124	0.30448	1.19408	0.255899	1.17486	0.232485	1012	9.97506	1018	9.9914	130	0.188153	1017	9.9839	974	9.9295	121	0.162394	1209	10.2375	1252	10.2912	91	0.114435	1195	10.1933	1131	10.1447	292	0.325737
ENSMUSG00000060279.16	Ap2a1	chr7	44549797	44578920	-	29124	0	NA	0.0226767	0.30448	1.19396	0.255757	1.19107	0.25226	2185	11.0824	2052	11.0035	325	0.195765	2194	11.0915	2240	11.1297	257	0.175382	2609	11.3432	2504	11.2906	288	0.154845	2614	11.299	2457	11.2633	855	0.423814
ENSMUSG00000040600.10	Eps8l3	chr3	107784545	107800216	+	15672	0	NA	0.0232458	0.30448	1.19327	0.254926	1.17596	0.233841	8831	13.0943	8693	13.0849	1331	0.224422	8835	13.1033	8807	13.1046	860	0.14307	10538	13.3604	10474	13.3547	767	0.105909	10390	13.3162	9321	13.1864	2320	0.30599
ENSMUSG00000029189.11	Sel1l3	chr5	53264425	53371269	-	106845	0	NA	0.045181	0.348997	1.19255	0.254052	1.19485	0.256825	7223	12.7939	6897	12.7514	1541	0.284444	7216	12.803	6945	12.7586	1132	0.220487	8614	13.0669	8745	13.0944	846	0.142745	8623	13.0228	8580	13.0669	2658	0.423873
ENSMUSG00000090150.11	Acad11	chr9	103940576	104004924	+	64349	0	NA	0.0383662	0.341098	1.19248	0.253961	1.18974	0.25065	6618	12.6827	6242	12.608	893	0.179195	6648	12.6918	6594	12.6872	721	0.158857	7893	12.9341	8036	12.9724	1109	0.21596	7910	12.8899	7754	12.9209	2650	0.455738
ENSMUSG00000058454.16	Dhcr7	chr7	143376882	143402147	+	25266	0	NA	0.0367319	0.338418	1.19162	0.252924	1.17362	0.230962	5226	12.3336	5118	12.3213	942	0.246031	5214	12.3427	4974	12.2801	533	0.140982	6227	12.5981	6088	12.572	652	0.154593	6120	12.5539	5973	12.5445	1318	0.300798
ENSMUSG00000000085.17	Scmh1	chr4	120262478	120387383	+	124906	0	NA	0.00813821	0.27708	1.19101	0.252187	1.16847	0.224621	2224	11.1119	2140	11.0634	260	0.160555	2238	11.1211	2340	11.1924	247	0.165196	2649	11.3715	2622	11.357	61	0.0329843	2615	11.3273	2504	11.2906	568	0.304137
ENSMUSG00000019734.17	Tmc4	chr7	3668789	3680552	-	11764	0	NA	0.0327977	0.330809	1.19037	0.251413	1.18547	0.245461	9451	13.1952	9397	13.1975	1300	0.196504	9497	13.2042	9718	13.2447	1160	0.179872	11250	13.4493	10964	13.4206	1358	0.176185	11259	13.4051	9908	13.2745	3625	0.429453
ENSMUSG00000020806.16	Rhbdf2	chr11	116488991	116517845	-	28855	0	NA	0.0218128	0.30448	1.19035	0.251392	1.17439	0.231908	994	9.94919	997	9.96255	126	0.185932	998	9.95801	1006	9.97645	110	0.155562	1184	10.2078	1220	10.2538	79	0.0989287	1173	10.164	1128	10.1408	295	0.336464
ENSMUSG00000028184.14	Adgrl2	chr3	148521219	148696191	-	174973	0	NA	0.0433457	0.348395	1.19012	0.251108	1.1935	0.255195	2145	11.0537	2006	10.9711	344	0.211456	2152	11.0627	2176	11.0875	266	0.181535	2553	11.3055	2722	11.411	374	0.220235	2569	11.2613	2460	11.265	871	0.490342
ENSMUSG00000032504.16	Pdcd6ip	chr9	113480812	113537327	-	56516	0	NA	0.0383692	0.341098	1.18989	0.25083	1.19273	0.254265	14659	13.8219	13790	13.7513	2721	0.238687	14685	13.8309	14858	13.8589	2023	0.196981	17443	14.0844	17493	14.0946	1789	0.147959	17516	14.0402	16880	14.0431	5644	0.444941
ENSMUSG00000027422.16	Rrbp1	chr2	143789315	143853183	-	63869	0	NA	0.0419586	0.344578	1.18961	0.250492	1.17338	0.230673	21796	14.3962	21093	14.3616	3596	0.230254	21902	14.4052	22288	14.436	3240	0.218569	25928	14.6543	25257	14.6245	3169	0.167503	25699	14.6101	25089	14.6148	6599	0.380434
ENSMUSG00000030650.19	Tmc5	chr7	118196520	118274309	+	77790	0	NA	0.0272724	0.314233	1.18951	0.250367	1.17691	0.234998	5013	12.2804	4884	12.2541	723	0.194616	5022	12.2895	5086	12.3127	446	0.129072	5964	12.5352	6187	12.5953	643	0.160919	5910	12.491	5556	12.4401	1566	0.366573
ENSMUSG00000012114.18	Med15	chr16	17469072	17550755	-	81684	0	NA	0.00700442	0.27708	1.18929	0.250095	1.1763	0.234258	3732	11.8613	3548	11.7932	348	0.128654	3763	11.8703	3810	11.8959	422	0.165156	4439	12.1143	4401	12.1039	268	0.0846387	4427	12.0701	4114	12.0067	1262	0.381081
ENSMUSG00000033327.19	Tnxb	chr17	34879431	34938789	+	59359	0	NA	0.0384085	0.34116	1.18926	0.250058	1.19102	0.252193	7221	12.8085	7122	12.7938	923	0.182841	7234	12.8176	7064	12.7865	533	0.10425	8588	13.0569	8700	13.087	1191	0.203525	8616	13.0128	8536	13.0595	2829	0.462945
ENSMUSG00000032198.10	Dock6	chr9	21711156	21763931	-	52776	0	NA	0.0468837	0.351788	1.18903	0.249783	1.18672	0.246974	4647	12.1655	4629	12.1767	759	0.246426	4666	12.1745	4782	12.2238	700	0.220117	5526	12.4231	5502	12.426	704	0.180291	5538	12.3789	5012	12.2915	1900	0.429993
ENSMUSG00000091549.2	Gm6548	chr17	79158221	79159385	-	1165	0	NA	0.0126532	0.284545	1.1884	0.249023	1.1549	0.207772	1103	10.1065	1112	10.1208	56	0.0731493	1112	10.1158	1101	10.105	98	0.126957	1311	10.3534	1265	10.3061	107	0.114151	1285	10.3094	1209	10.2408	244	0.254182
ENSMUSG00000033373.17	Fntb	chr12	76812363	76968186	+	155824	0	NA	0.0330957	0.33083	1.18837	0.248985	1.17538	0.233131	824	9.68324	806	9.65642	84	0.141416	836	9.69216	798	9.64047	143	0.237839	980	9.93015	941	9.87958	117	0.168268	983	9.88596	874	9.77314	328	0.434614
ENSMUSG00000029992.15	Gfpt1	chr6	87019828	87069179	+	49352	0	NA	0.0333978	0.332496	1.18826	0.248853	1.18948	0.250335	57062	15.7891	53792	15.7151	8101	0.193483	57089	15.7981	55922	15.7708	3984	0.0982682	67805	16.0431	66896	16.0297	6912	0.146838	67907	15.999	64552	15.9782	21113	0.42832
ENSMUSG00000025509.16	Pnpla2	chr7	141035111	141040656	+	5546	0	NA	0.0224918	0.30448	1.18759	0.248039	1.16003	0.214168	5753	12.4763	5386	12.3954	921	0.216368	5784	12.4854	5644	12.4609	846	0.209672	6833	12.7357	6811	12.7339	475	0.0999605	6710	12.6915	6572	12.6823	1292	0.272268
ENSMUSG00000011884.14	Gltp	chr5	114807459	114829045	-	21587	0	NA	0.0228573	0.30448	1.18751	0.24794	1.16979	0.226244	4146	12.0091	3976	11.9568	530	0.170683	4169	12.0182	4282	12.0643	460	0.16524	4924	12.2591	5035	12.2981	522	0.158477	4877	12.2149	4777	12.2222	1264	0.362851
ENSMUSG00000049932.4	H2ax	chr9	44245991	44247374	+	1384	0	NA	0.0441494	0.348959	1.18736	0.247755	1.16945	0.225834	616	9.25821	630	9.2994	82	0.196067	621	9.26757	640	9.32239	90	0.216878	732	9.51166	703	9.45943	71	0.136063	726	9.46777	650	9.34651	194	0.369633
ENSMUSG00000020456.18	Ogdh	chr11	6241633	6306642	+	65010	0	NA	0.0487211	0.355033	1.18721	0.247572	1.18372	0.243329	17446	14.0687	16750	14.0313	3526	0.269589	17494	14.0777	17602	14.1026	2917	0.242998	20713	14.3328	21444	14.3884	1986	0.141885	20708	14.2886	21039	14.3608	6062	0.423126
ENSMUSG00000042492.13	Tbc1d10b	chr7	126796631	126807640	-	11010	0	NA	0.0294109	0.320248	1.18702	0.247341	1.17672	0.234767	3342	11.6876	3210	11.6464	629	0.252062	3358	11.6966	3392	11.7244	551	0.246463	3967	11.9518	3979	11.9586	253	0.0924524	3951	11.9077	3840	11.9073	1097	0.375441
ENSMUSG00000040018.10	Cox15	chr19	43721693	43741439	-	19747	0	NA	0.0306041	0.323711	1.18626	0.246424	1.17669	0.234733	2125	11.0345	2064	11.0123	399	0.251881	2135	11.0435	2236	11.1271	355	0.249004	2521	11.2969	2523	11.3015	186	0.10788	2513	11.2529	2475	11.2738	691	0.392296
ENSMUSG00000032571.15	Pik3r4	chr9	105520177	105564856	+	44680	0	NA	0.0226942	0.30448	1.18583	0.245895	1.18161	0.24075	1340	10.3796	1352	10.4006	165	0.178682	1347	10.3887	1330	10.3763	158	0.168512	1589	10.6293	1640	10.6804	152	0.138324	1592	10.5853	1599	10.6439	495	0.429972
ENSMUSG00000020737.13	Jpt1	chr11	115388179	115405213	-	17035	0	NA	0.0376271	0.339995	1.18566	0.245694	1.17496	0.232608	8355	13.0105	8582	13.0666	1384	0.257362	8369	13.0195	8376	13.0299	1135	0.20082	9907	13.271	9726	13.2478	746	0.109224	9833	13.2269	9270	13.1785	2666	0.350888
ENSMUSG00000023991.17	Foxp4	chr17	48178058	48235570	-	57513	0	NA	0.0310738	0.324684	1.18529	0.245245	1.18593	0.246021	2923	11.4986	2916	11.5101	468	0.22796	2928	11.5077	2902	11.5016	344	0.169516	3465	11.7538	3377	11.722	334	0.134904	3472	11.7098	3120	11.6078	1110	0.421727
ENSMUSG00000014959.13	Gorasp2	chr2	70491920	70542980	+	51061	0	NA	0.0196034	0.300994	1.18502	0.244909	1.16493	0.220248	5138	12.3157	4804	12.2298	743	0.197707	5166	12.3248	5239	12.3541	667	0.192309	6089	12.5696	5989	12.5483	426	0.098199	6019	12.5255	5876	12.5209	1356	0.331679
ENSMUSG00000020329.13	Polrmt	chr10	79571957	79582415	-	10459	0	NA	0.0329938	0.330809	1.18487	0.244727	1.16505	0.22039	779	9.59564	752	9.55335	109	0.197795	789	9.60489	770	9.5901	148	0.262569	923	9.84948	928	9.85953	59	0.0900986	919	9.80527	839	9.71425	258	0.370737
ENSMUSG00000028479.19	Gne	chr4	44034075	44084177	-	50103	0	NA	0.0119831	0.284545	1.18479	0.244631	1.16979	0.226247	16133	13.9751	16067	13.9718	1100	0.097492	16238	13.9841	16361	13.9975	1143	0.102049	19115	14.2175	19078	14.2197	1752	0.134734	18995	14.1734	19401	14.2439	4851	0.386951
ENSMUSG00000021070.7	Bdkrb2	chr12	105529485	105561496	+	32012	0	NA	0.049383	0.355919	1.18473	0.244564	1.16952	0.225919	667	9.36759	700	9.45156	108	0.242774	668	9.37668	680	9.41209	85	0.186335	791	9.62483	807	9.65821	63	0.118255	782	9.58073	693	9.43879	198	0.326493
ENSMUSG00000038459.11	Abhd17c	chr7	83758564	83801101	-	42538	0	NA	0.0348703	0.336583	1.18437	0.244122	1.18229	0.241587	8522	13.0492	8349	13.0276	997	0.164714	8606	13.0583	8962	13.1295	1205	0.21706	10093	13.2909	9633	13.2339	1373	0.192114	10174	13.2467	9295	13.1824	3622	0.476956
ENSMUSG00000035473.11	Galm	chr17	80434900	80492530	+	57631	0	NA	0.0320663	0.328533	1.18405	0.243725	1.18656	0.246788	2381	11.2003	2214	11.113	431	0.240143	2380	11.2095	2338	11.1909	280	0.166399	2819	11.4569	2687	11.3923	258	0.128271	2825	11.4127	2636	11.3647	892	0.421281
ENSMUSG00000039852.18	Rere	chr4	150366103	150706423	+	340321	0	NA	0.0377469	0.339995	1.18404	0.243713	1.1893	0.250115	8443	13.0297	8207	13.001	1327	0.218205	8449	13.0387	8138	12.9898	856	0.143467	9997	13.2805	9547	13.221	1124	0.155919	10049	13.2364	9367	13.1935	3417	0.4449
ENSMUSG00000026883.18	Dab2ip	chr2	35448278	35621006	+	172729	0	NA	0.0356763	0.338418	1.18398	0.243646	1.18234	0.24165	8002	12.9482	7547	12.8819	1477	0.243521	8019	12.9573	8000	12.9641	1132	0.205736	9475	13.2061	9285	13.1808	787	0.118146	9482	13.162	8891	13.1183	2888	0.413267
ENSMUSG00000044617.9	Zbtb39	chr10	127575407	127583218	+	7812	0	NA	0.0330096	0.330809	1.18369	0.243297	1.17078	0.227476	1091	10.0827	1114	10.122	137	0.183459	1101	10.092	1176	10.2012	164	0.225063	1291	10.3294	1316	10.363	136	0.149571	1289	10.2855	1165	10.1874	404	0.399841
ENSMUSG00000024812.12	Tjp2	chr19	24071869	24202394	-	130526	0	NA	0.0462181	0.350404	1.18366	0.243255	1.18626	0.246426	6070	12.5535	5744	12.4879	993	0.215323	6100	12.5625	6328	12.6276	840	0.21115	7185	12.8009	7157	12.8053	951	0.191069	7237	12.7567	6468	12.6593	2503	0.476726
ENSMUSG00000029102.10	Hgfac	chr5	35198853	35205805	+	6953	0	NA	0.0420293	0.344676	1.18346	0.243009	1.17455	0.232111	5464	12.3954	5376	12.3922	977	0.272408	5493	12.4044	5764	12.4932	933	0.264148	6467	12.6559	6410	12.6463	482	0.104124	6452	12.6117	5856	12.5159	1913	0.384125
ENSMUSG00000010095.14	Slc3a2	chr19	8684246	8700733	-	16488	0	NA	0.0202655	0.302091	1.18339	0.242929	1.15503	0.207936	3010	11.5466	2960	11.5311	382	0.177688	3028	11.5556	3128	11.6104	365	0.177965	3562	11.7945	3502	11.7744	313	0.123015	3498	11.7504	3503	11.7748	663	0.288384
ENSMUSG00000022463.9	Srebf2	chr15	82031382	82089580	+	58199	0	NA	0.0239956	0.30619	1.18333	0.242854	1.17489	0.232526	10714	13.3776	10298	13.3297	1416	0.17922	10744	13.3867	10670	13.3814	942	0.127252	12678	13.6252	13350	13.7047	1145	0.134035	12623	13.5811	13141	13.6819	3483	0.390674
ENSMUSG00000028048.12	Gba1	chr3	89110235	89116273	+	6039	0	NA	0.0283257	0.317709	1.18323	0.24273	1.16891	0.225167	2706	11.3915	2607	11.3487	378	0.193357	2720	11.4006	2763	11.4308	334	0.184054	3202	11.6391	3154	11.6234	328	0.149818	3180	11.595	2850	11.4773	868	0.375226
ENSMUSG00000000959.8	Oxa1l	chr14	54598291	54607130	+	8840	0	NA	0.0178812	0.298327	1.1832	0.242694	1.17689	0.234984	2451	11.2552	2437	11.2514	217	0.129273	2474	11.2643	2500	11.2884	305	0.179267	2901	11.4958	2804	11.4538	317	0.156355	2912	11.4516	2619	11.3554	947	0.446455
ENSMUSG00000006390.16	Elovl1	chr4	118285290	118290150	+	4861	0	NA	0.0378307	0.340022	1.18315	0.242627	1.18664	0.246877	3796	11.8777	3528	11.7848	590	0.206997	3815	11.8867	3907	11.9319	504	0.199161	4492	12.1246	4475	12.128	570	0.175045	4527	12.0804	4320	12.0771	1620	0.466096
ENSMUSG00000023010.16	Tmbim6	chr15	99290763	99307930	+	17168	0	NA	0.0308541	0.324195	1.18314	0.242625	1.16363	0.218632	48776	15.5603	46172	15.4947	7801	0.210886	49022	15.5693	51123	15.6417	6659	0.206239	57709	15.8134	56389	15.7832	4213	0.105664	57044	15.7693	59853	15.8692	13085	0.3328
ENSMUSG00000042507.16	Mideas	chr12	84195950	84265655	-	69706	0	NA	0.0123264	0.284545	1.18304	0.2425	1.15843	0.212171	2334	11.1816	2284	11.158	271	0.159726	2347	11.1907	2415	11.237	240	0.150454	2761	11.4302	2704	11.4014	144	0.0742298	2719	11.3861	2608	11.3493	564	0.285022
ENSMUSG00000034216.13	Vps18	chr2	119119221	119128934	+	9714	0	NA	0.0248186	0.308668	1.18285	0.242267	1.17178	0.228698	1188	10.201	1131	10.1435	198	0.224228	1190	10.2101	1147	10.1643	133	0.158018	1406	10.4573	1425	10.4778	62	0.0636181	1394	10.4132	1299	10.3443	345	0.338648
ENSMUSG00000006301.18	Tmbim1	chr1	74327406	74344781	-	17376	0	NA	0.0392492	0.341769	1.1826	0.241963	1.17031	0.226889	14930	13.8466	14322	13.8054	2705	0.259595	14946	13.8556	15504	13.9204	2058	0.205437	17657	14.1057	18166	14.149	1124	0.0927967	17492	14.0615	15808	13.9485	4450	0.334133
ENSMUSG00000015837.16	Sqstm1	chr11	50090193	50101654	-	11462	0	NA	0.0442739	0.348959	1.18255	0.241896	1.15372	0.206287	14059	13.7588	13695	13.7414	2710	0.261361	14081	13.7678	14404	13.8143	2102	0.219972	16625	14.0167	16505	14.0107	1474	0.127908	16246	13.9725	14915	13.8646	2708	0.233122
ENSMUSG00000033885.16	Pxk	chr14	14304656	14371562	-	66907	0	NA	0.00946991	0.281508	1.1821	0.241354	1.16851	0.22467	4603	12.1653	4570	12.158	348	0.107205	4635	12.1743	4534	12.1467	404	0.123313	5441	12.4063	5515	12.4294	426	0.115323	5417	12.3622	5199	12.3443	1534	0.375114
ENSMUSG00000015305.7	Sash1	chr10	8597983	8761814	-	163832	0	NA	0.0488514	0.355399	1.18207	0.24131	1.18362	0.243203	6367	12.6267	6164	12.5875	835	0.182956	6372	12.6357	6374	12.6383	364	0.0819332	7526	12.8651	7361	12.8459	1119	0.214804	7542	12.8209	6378	12.6391	2559	0.453188
ENSMUSG00000061904.13	Slc25a3	chr10	90952436	90959921	-	7486	0	NA	0.0401374	0.342262	1.18197	0.241199	1.1679	0.223915	38799	15.2327	37398	15.1877	5317	0.194507	39144	15.2418	39306	15.2607	6129	0.22606	45860	15.4775	46485	15.5045	5176	0.165463	45716	15.4333	38017	15.2144	13888	0.399788
ENSMUSG00000036138.17	Acaa1a	chr9	119168742	119179365	+	10624	0	NA	0.0322624	0.329529	1.18197	0.241191	1.14786	0.198945	6432	12.6459	6425	12.6477	603	0.136478	6481	12.655	6411	12.6466	712	0.160093	7603	12.8813	7447	12.8626	1071	0.200124	7440	12.8371	7256	12.8252	1565	0.291832
ENSMUSG00000028049.16	Scamp3	chr3	89084780	89090072	+	5293	0	NA	0.0279323	0.316428	1.18181	0.240993	1.16342	0.218376	1010	9.97389	1014	9.982	118	0.168244	1022	9.98308	994	9.95849	161	0.226023	1194	10.2192	1183	10.2095	99	0.117777	1189	10.1753	1085	10.0848	341	0.37104
ENSMUSG00000001995.10	Sipa1l2	chr8	126144802	126296547	-	151746	0	NA	0.0448466	0.348997	1.18169	0.240858	1.17209	0.229083	1277	10.2972	1288	10.3229	245	0.284392	1274	10.3064	1268	10.3088	168	0.190485	1510	10.5584	1467	10.5196	100	0.0945619	1494	10.5143	1377	10.4284	378	0.325121
ENSMUSG00000021266.17	Wars1	chr12	108825956	108860100	-	34145	0	NA	0.0231037	0.30448	1.18161	0.240753	1.17507	0.232741	5448	12.4018	5406	12.4005	703	0.183545	5477	12.4108	5814	12.5052	639	0.175827	6437	12.6479	6583	12.6847	564	0.127177	6436	12.6038	6459	12.6573	1918	0.41329
ENSMUSG00000040363.16	Bcor	chrX	11902979	12026594	-	123616	0	NA	0.0339598	0.332496	1.18151	0.24063	1.18688	0.247179	1946	10.918	1888	10.8837	243	0.173435	1951	10.9271	1952	10.9318	148	0.110485	2299	11.1575	2292	11.163	310	0.188806	2316	11.1132	2071	11.0168	829	0.467719
ENSMUSG00000033323.15	Ctdp1	chr18	80451174	80512910	-	61737	0	NA	0.0288792	0.318028	1.18048	0.239368	1.17509	0.232766	1064	10.0482	1040	10.0242	132	0.174334	1067	10.0568	1058	10.0486	81	0.109029	1257	10.2899	1315	10.3619	132	0.155096	1254	10.2458	1188	10.2155	356	0.416567
ENSMUSG00000045078.13	Rnf216	chr5	142976648	143098749	-	122102	0	NA	0.014553	0.285437	1.18034	0.239205	1.16029	0.214483	2278	11.1483	2274	11.1519	230	0.140921	2290	11.1573	2341	11.1933	203	0.128607	2689	11.3899	2696	11.3971	207	0.11407	2658	11.3458	2729	11.4147	620	0.331779
ENSMUSG00000034341.18	Wbp2	chr11	115969399	115977821	-	8423	0	NA	0.029566	0.320587	1.18009	0.238893	1.16429	0.219455	4438	12.1003	4130	12.0121	759	0.228102	4452	12.1094	4420	12.1079	601	0.197361	5238	12.3523	5327	12.3794	350	0.100583	5184	12.3081	5279	12.3663	1251	0.335204
ENSMUSG00000071074.10	Yipf3	chr17	46559006	46563463	+	4458	0	NA	0.0243949	0.307781	1.18001	0.238803	1.15746	0.210959	3571	11.7926	3561	11.7985	456	0.18839	3610	11.8016	3826	11.9022	545	0.248565	4214	12.0372	4220	12.0434	358	0.123627	4178	11.9931	3970	11.9553	1068	0.354898
ENSMUSG00000027247.17	Arhgap1	chr2	91480205	91502671	+	22467	0	NA	0.0200172	0.302091	1.17888	0.237412	1.17598	0.233869	5992	12.542	5882	12.5223	669	0.154031	6028	12.5511	6156	12.5875	629	0.153103	7064	12.7815	6767	12.7245	682	0.132692	7089	12.7373	6510	12.6687	2322	0.42945
ENSMUSG00000031681.17	Smad1	chr8	80065024	80126147	-	61124	0	NA	0.0132991	0.285437	1.17881	0.237332	1.16092	0.215266	3444	11.7457	3436	11.7471	300	0.128089	3464	11.7547	3522	11.7821	270	0.113652	4060	11.9837	3979	11.9586	343	0.118598	4021	11.9396	3815	11.8978	962	0.35467
ENSMUSG00000035451.8	Foxa1	chr12	57587414	57593702	-	6289	0	NA	0.0186231	0.298715	1.17873	0.237238	1.17866	0.237151	3253	11.6639	3145	11.6193	281	0.117372	3270	11.6729	3341	11.7064	215	0.0982984	3835	11.8981	3908	11.9326	428	0.160079	3855	11.854	3771	11.8811	1277	0.453692
ENSMUSG00000035632.17	Cnot3	chr7	3648267	3664108	+	15842	0	NA	0.0277891	0.315833	1.17866	0.237152	1.18096	0.239965	1930	10.9093	1864	10.8649	198	0.140378	1943	10.9184	1996	10.9635	191	0.148927	2275	11.1429	2287	11.1599	292	0.183886	2294	11.0988	2087	11.0279	806	0.480153
ENSMUSG00000038507.7	Parp12	chr6	39063344	39095283	-	31940	0	NA	0.0244788	0.307781	1.17857	0.237039	1.16239	0.217092	9015	13.127	9341	13.1885	1201	0.200808	9028	13.136	8980	13.1326	766	0.122752	10625	13.3729	10566	13.3673	684	0.0926288	10494	13.3288	9829	13.263	2499	0.311463
ENSMUSG00000022408.8	Fam83f	chr15	80556048	80584626	+	28579	0	NA	0.0289364	0.318028	1.17796	0.23629	1.1574	0.210886	916	9.82683	876	9.77627	144	0.207588	919	9.83561	936	9.87189	115	0.191571	1079	10.0757	1060	10.0512	36	0.0465015	1064	10.0318	1020	9.99577	224	0.298199
ENSMUSG00000068264.12	Ap5s1	chr2	131048998	131055434	+	6437	0	NA	0.0465704	0.351595	1.17781	0.236111	1.18574	0.245792	1045	10.0264	1046	10.0324	83	0.114232	1051	10.0352	1010	9.98226	87	0.115741	1231	10.2512	1181	10.207	206	0.229971	1247	10.2072	1159	10.1799	496	0.509449
ENSMUSG00000026811.19	St6galnac6	chr2	32489721	32510818	+	21098	0	NA	0.0306262	0.323711	1.1778	0.236095	1.1636	0.218589	39063	15.2487	37935	15.2112	3629	0.127515	39291	15.2578	40243	15.2965	3141	0.122806	46008	15.4818	48201	15.5568	5101	0.172103	45719	15.4377	44764	15.4501	12977	0.385842
ENSMUSG00000035413.9	Tmem98	chr11	80701001	80712859	+	11859	0	NA	0.0353164	0.337635	1.17763	0.235887	1.16289	0.217711	4818	12.2197	4692	12.1964	792	0.221647	4844	12.2287	5085	12.3114	707	0.218234	5674	12.4657	5516	12.4297	519	0.130258	5633	12.4216	5364	12.3894	1486	0.36785
ENSMUSG00000028954.12	Nub1	chr5	24890530	24915376	+	24847	0	NA	0.0118757	0.284545	1.17724	0.235409	1.15473	0.207558	2776	11.4364	2706	11.402	194	0.0977516	2796	11.4455	2848	11.4755	227	0.119093	3268	11.6702	3222	11.6542	288	0.125478	3228	11.6262	3094	11.5957	757	0.331589
ENSMUSG00000026519.17	Tmem63a	chr1	180769909	180802677	+	32769	0	NA	0.0263002	0.313811	1.17705	0.235178	1.16612	0.221718	6074	12.5555	5890	12.5234	932	0.209119	6086	12.5645	6068	12.5665	652	0.154796	7149	12.8014	7174	12.8088	452	0.0925522	7097	12.7573	6923	12.7574	1820	0.355077
ENSMUSG00000030527.16	Crtc3	chr7	80236375	80338625	-	102251	0	NA	0.033829	0.332496	1.17687	0.234957	1.16483	0.220119	1270	10.3067	1286	10.3284	119	0.135492	1284	10.316	1278	10.3207	174	0.204962	1495	10.5372	1571	10.6184	186	0.191496	1496	10.4933	1424	10.4767	443	0.454285
ENSMUSG00000030314.17	Atg7	chr6	114620058	114837575	+	217518	0	NA	0.0365288	0.338418	1.17672	0.234774	1.16806	0.224114	1417	10.4579	1348	10.3982	200	0.197014	1427	10.4668	1380	10.4303	215	0.205349	1667	10.6979	1600	10.6448	173	0.149909	1667	10.6537	1568	10.6156	514	0.414315
ENSMUSG00000042331.14	Specc1	chr11	61847589	62113839	+	266251	0	NA	0.0437174	0.348395	1.17661	0.23464	1.17346	0.23077	3856	11.891	3642	11.8303	789	0.269167	3850	11.9	3632	11.8268	538	0.19243	4537	12.1449	4395	12.102	330	0.103203	4518	12.1007	4211	12.0403	1285	0.373628
ENSMUSG00000028848.14	Gpn2	chr4	133311673	133319046	+	7374	0	NA	0.0354217	0.337889	1.17655	0.234559	1.17316	0.230401	766	9.57958	759	9.56936	67	0.12335	774	9.58867	753	9.55836	102	0.175717	902	9.81124	865	9.75822	107	0.159016	908	9.76744	835	9.70736	321	0.451008
ENSMUSG00000024900.6	Cpt1a	chr19	3372334	3435733	+	63400	0	NA	0.0287014	0.317797	1.17647	0.234462	1.15147	0.203474	10776	13.3832	10345	13.3368	1651	0.200794	10796	13.3923	10743	13.391	1084	0.144612	12678	13.6265	12465	13.6057	1013	0.11458	12431	13.5823	11964	13.5465	2241	0.26814
ENSMUSG00000003528.16	Slc25a1	chr16	17743087	17746083	-	2997	0	NA	0.0233983	0.305038	1.17612	0.234038	1.14452	0.194743	4112	12.003	4090	11.998	285	0.100082	4134	12.012	4117	12.0077	221	0.074945	4836	12.231	4640	12.1802	606	0.178513	4731	12.1869	4205	12.0382	946	0.273294
ENSMUSG00000038290.16	Smg6	chr11	74816649	75055274	+	238626	0	NA	0.0206889	0.302648	1.17594	0.233819	1.15987	0.213965	2277	11.1419	2199	11.1024	325	0.198774	2277	11.151	2209	11.1098	145	0.0899507	2678	11.3862	2651	11.3729	122	0.0642824	2641	11.3422	2638	11.3658	552	0.301958
ENSMUSG00000032290.8	Ptpn9	chr9	56902207	56970091	+	67885	0	NA	0.032834	0.330809	1.17591	0.233774	1.17308	0.230298	2830	11.4574	2711	11.4051	379	0.176636	2844	11.4665	2960	11.5315	315	0.166051	3328	11.6929	3472	11.762	371	0.17134	3337	11.6487	3387	11.7262	1024	0.454572
ENSMUSG00000028960.21	Ube4b	chr4	149412873	149511206	-	98334	0	NA	0.00993266	0.28287	1.17569	0.233508	1.15783	0.211425	2401	11.2279	2372	11.2121	152	0.0880509	2418	11.2371	2438	11.2521	171	0.10293	2823	11.4601	2799	11.4512	223	0.114644	2800	11.416	2803	11.4533	678	0.363785
ENSMUSG00000000275.17	Trim25	chr11	88890202	88911119	+	20918	0	NA	0.0439826	0.348959	1.17521	0.232913	1.14818	0.199353	9937	13.2665	9607	13.23	1401	0.20616	9984	13.2756	9986	13.2859	1296	0.185389	11678	13.504	11454	13.4837	1336	0.165511	11464	13.4599	9898	13.2731	2482	0.29462
ENSMUSG00000021338.18	Carmil1	chr13	24196327	24464778	-	268452	0	NA	0.0411191	0.343273	1.17483	0.232456	1.17329	0.230565	1501	10.5322	1434	10.482	281	0.264491	1497	10.5414	1503	10.5541	165	0.15942	1764	10.7823	1725	10.7532	124	0.10057	1756	10.7384	1678	10.7134	492	0.375053
ENSMUSG00000031349.5	Nsdhl	chrX	71962163	72002120	+	39958	0	NA	0.0202668	0.302091	1.17473	0.232324	1.16227	0.216943	1748	10.7631	1760	10.7816	214	0.178354	1754	10.7723	1716	10.7461	156	0.124134	2053	11.0027	2040	10.9951	116	0.0816685	2038	10.9585	1943	10.9248	526	0.350216
ENSMUSG00000042535.10	Gtpbp1	chr15	79575046	79605680	+	30635	0	NA	0.0130497	0.285437	1.17471	0.2323	1.15663	0.209922	2268	11.1405	2212	11.1107	261	0.16063	2277	11.1494	2287	11.1595	187	0.118474	2665	11.3799	2663	11.3794	72	0.0388307	2634	11.3358	2570	11.3281	592	0.311807
ENSMUSG00000015133.18	Lrrk1	chr7	65876660	66038098	-	161439	0	NA	0.0254961	0.311869	1.17427	0.231767	1.15596	0.209096	2214	11.1086	2256	11.14	197	0.130392	2234	11.1175	2184	11.0922	267	0.166581	2601	11.338	2608	11.3493	293	0.160239	2582	11.2938	2357	11.2033	698	0.382569
ENSMUSG00000037949.9	Ano10	chr9	122004940	122123489	-	118550	0	NA	0.029782	0.321352	1.17421	0.231695	1.15065	0.202451	3784	11.87	3776	11.8828	628	0.235095	3796	11.879	3989	11.9622	518	0.205846	4443	12.1172	4450	12.1199	139	0.0444724	4369	12.073	4179	12.0293	852	0.265315
ENSMUSG00000027940.19	Tpm3	chr3	89979956	90008209	+	28254	0	NA	0.0101684	0.283331	1.17401	0.231444	1.15558	0.208621	15651	13.929	15306	13.9016	1481	0.130452	15750	13.938	16082	13.9729	1414	0.134786	18374	14.1651	18372	14.1653	486	0.0381611	18200	14.1209	17728	14.1138	4340	0.329148
ENSMUSG00000002332.17	Dhrs1	chr14	55976477	55983147	-	6671	0	NA	0.013522	0.285437	1.17375	0.231121	1.15883	0.212671	2559	11.3165	2469	11.2702	246	0.132255	2579	11.3256	2701	11.3998	274	0.16381	3003	11.5503	3007	11.5546	202	0.0961885	2988	11.5061	2665	11.3805	834	0.365851
ENSMUSG00000017760.17	Ctsa	chr2	164674793	164682952	+	8160	0	NA	0.0229713	0.30448	1.17319	0.230433	1.14816	0.199329	6914	12.7482	6673	12.7042	773	0.1561	6963	12.7573	7322	12.8382	805	0.17342	8111	12.9813	8182	12.9984	709	0.129768	7995	12.9371	7895	12.9469	1790	0.315594
ENSMUSG00000005566.15	Trim28	chr7	12733041	12764962	+	31922	0	NA	0.0281712	0.317367	1.17297	0.230161	1.15827	0.211967	4379	12.0863	4490	12.1327	561	0.190888	4398	12.0953	4404	12.1047	489	0.165664	5136	12.323	5120	12.3222	409	0.116524	5095	12.2789	4627	12.1762	1325	0.354901
ENSMUSG00000038244.15	Mical2	chr7	111825063	112012313	+	187251	0	NA	0.048891	0.355399	1.17281	0.22997	1.17299	0.230194	9017	13.1179	8523	13.0545	1781	0.260075	9004	13.1269	8684	13.0841	1169	0.179293	10576	13.3653	10197	13.316	810	0.107065	10562	13.3212	9678	13.2406	3167	0.392534
ENSMUSG00000029550.12	Sppl3	chr5	115149196	115236849	+	87654	0	NA	0.0289451	0.318028	1.17251	0.229601	1.16217	0.216823	3855	11.9024	3728	11.8631	528	0.187784	3880	11.9115	3989	11.962	492	0.1959	4520	12.1382	4584	12.1627	384	0.125284	4509	12.0941	4423	12.1111	1316	0.393553
ENSMUSG00000061950.18	Ppp4r1	chr17	66089568	66148921	+	59354	0	NA	0.0399231	0.34203	1.17097	0.2277	1.16819	0.224277	4621	12.16	4514	12.1407	754	0.217488	4633	12.169	4698	12.1977	565	0.177047	5412	12.3972	5133	12.3259	505	0.132244	5412	12.3531	4895	12.2574	1663	0.411888
ENSMUSG00000032105.6	Nherf4	chr9	44158604	44162768	-	4165	0	NA	0.0472023	0.35243	1.16978	0.226236	1.15042	0.202166	1832	10.8311	1755	10.7774	227	0.175508	1847	10.8404	1836	10.8431	257	0.193589	2143	11.0577	2268	11.1478	258	0.178205	2125	11.0135	1778	10.7969	601	0.36765
ENSMUSG00000028580.16	Pum1	chr4	130390632	130508875	+	118244	0	NA	0.0207194	0.302648	1.16969	0.226123	1.15528	0.20824	3311	11.6888	3256	11.6694	300	0.126978	3331	11.6979	3456	11.7553	272	0.12052	3873	11.9144	4060	11.9876	358	0.140835	3848	11.8703	3968	11.9546	969	0.389813
ENSMUSG00000038235.5	F11r	chr1	171265103	171292171	+	27069	0	NA	0.0221834	0.30448	1.16952	0.225915	1.14971	0.201265	13588	13.722	13114	13.6783	1658	0.164467	13647	13.731	13765	13.7488	1241	0.138233	15891	13.9537	15808	13.9485	1030	0.0922842	15690	13.9095	14695	13.8431	3559	0.314287
ENSMUSG00000019823.18	Mical1	chr10	41352310	41363028	+	10719	0	NA	0.040635	0.342958	1.16949	0.225881	1.1585	0.212258	963	9.9071	957	9.90388	92	0.13456	968	9.91613	976	9.93132	76	0.114147	1126	10.1304	1144	10.1611	129	0.169703	1121	10.0864	1034	10.0154	326	0.400243
ENSMUSG00000032324.12	Tspan3	chr9	56039009	56072761	-	33753	0	NA	0.0162204	0.29425	1.1694	0.225774	1.15521	0.208161	16668	14.0218	16238	13.9867	1236	0.102918	16804	14.0308	17250	14.0741	1605	0.142815	19492	14.2469	20128	14.297	1554	0.117366	19412	14.2027	19748	14.2695	5356	0.385528
ENSMUSG00000039703.17	Nploc4	chr11	120271196	120328534	-	57339	0	NA	0.0383757	0.341098	1.16909	0.225382	1.14702	0.19789	3557	11.7798	3409	11.7345	630	0.238307	3566	11.7889	3526	11.7837	497	0.201453	4159	12.0203	4241	12.0505	248	0.0867203	4091	11.9761	4161	12.0231	785	0.288649
ENSMUSG00000024807.19	Syvn1	chr19	6096606	6103742	+	7137	0	NA	0.0231584	0.30448	1.16901	0.225287	1.15602	0.209171	2780	11.4379	2760	11.4303	220	0.113876	2814	11.447	2774	11.4343	404	0.201973	3251	11.6605	3326	11.7	343	0.153036	3253	11.6164	3006	11.5541	1011	0.426041
ENSMUSG00000004207.16	Psap	chr10	60113449	60138376	+	24928	0	NA	0.0310707	0.324684	1.16883	0.225061	1.14571	0.19624	33964	15.0422	33045	15.0116	4432	0.17935	34156	15.0512	35702	15.1224	4011	0.174941	39698	15.2738	39257	15.2607	2862	0.103105	39132	15.2297	40294	15.2983	8359	0.30946
ENSMUSG00000029710.16	Ephb4	chr5	137348371	137376931	+	28561	0	NA	0.04147	0.343273	1.16859	0.224766	1.14313	0.192984	2998	11.5458	2983	11.5428	259	0.123478	3016	11.5549	2986	11.5441	250	0.118762	3503	11.7639	3430	11.7444	491	0.19845	3448	11.7197	2935	11.5196	835	0.336651
ENSMUSG00000028607.17	Cpt2	chr4	107761178	107780807	-	19630	0	NA	0.0311559	0.32486	1.16812	0.224192	1.13581	0.183716	4341	12.0737	4281	12.0637	582	0.187958	4376	12.0827	4576	12.1599	604	0.221036	5071	12.3043	4886	12.2547	422	0.117604	4971	12.2602	4794	12.2273	921	0.263184
ENSMUSG00000026510.11	Trp53bp2	chr1	182236737	182289997	+	53261	0	NA	0.037677	0.339995	1.16801	0.22405	1.16245	0.217171	2737	11.4037	2640	11.3662	457	0.224983	2737	11.4127	2704	11.4007	281	0.144022	3197	11.6397	3165	11.6284	244	0.109097	3182	11.5956	2863	11.4838	861	0.378045
ENSMUSG00000028920.10	Fbxo42	chr4	140875224	140931373	+	56150	0	NA	0.0488032	0.355291	1.16764	0.223596	1.16561	0.221079	1927	10.9037	1866	10.8652	251	0.177102	1935	10.913	1925	10.9111	196	0.145987	2251	11.126	2359	11.2046	295	0.20041	2256	11.0819	2314	11.1768	694	0.468679
ENSMUSG00000028843.9	Sh3bgrl3	chr4	133854717	133856100	-	1384	0	NA	0.0271384	0.314233	1.16758	0.223525	1.12804	0.173822	2862	11.4786	2850	11.4772	254	0.12499	2904	11.4876	2876	11.4852	484	0.237829	3341	11.7005	3415	11.7381	344	0.149282	3275	11.6563	3513	11.7789	622	0.281368
ENSMUSG00000022757.20	Tfg	chr16	56510695	56537813	-	27119	0	NA	0.0135397	0.285437	1.16723	0.223092	1.14401	0.194105	2758	11.4267	2759	11.4302	199	0.103576	2782	11.4358	2784	11.4429	291	0.150394	3219	11.6499	3173	11.6321	241	0.10387	3183	11.6056	2997	11.5498	736	0.334102
ENSMUSG00000033159.15	Cnppd1	chr1	75111198	75119355	-	8158	0	NA	0.0174925	0.297118	1.16694	0.222725	1.15151	0.203531	4354	12.0827	4376	12.0952	431	0.14202	4388	12.0917	4392	12.1005	495	0.167476	5081	12.3088	5063	12.3061	331	0.0939292	5053	12.2646	4495	12.1344	1385	0.362422
ENSMUSG00000062234.15	Gak	chr5	108717277	108777621	-	60345	0	NA	0.0248325	0.308668	1.16692	0.222705	1.15336	0.20584	9763	13.2444	9360	13.1924	1249	0.171157	9806	13.2534	9946	13.2792	965	0.146929	11393	13.4736	11381	13.4745	730	0.0930108	11309	13.4294	10922	13.4151	2812	0.36202
ENSMUSG00000034269.13	Setd5	chr6	113054326	113130396	+	76071	0	NA	0.0259729	0.312969	1.16653	0.222219	1.13377	0.181131	7228	12.8114	7262	12.8264	843	0.16972	7262	12.8205	7200	12.8135	714	0.141514	8432	13.0387	8662	13.0807	607	0.109111	8233	12.9945	8333	13.0248	1213	0.218032
ENSMUSG00000037573.6	Tob1	chr11	94102280	94106321	+	4042	0	NA	0.0491405	0.355515	1.16652	0.222215	1.14792	0.199027	9707	13.231	9238	13.1735	1517	0.216911	9696	13.2401	9462	13.2079	725	0.105503	11324	13.4616	11125	13.4416	1136	0.141417	11131	13.4174	10489	13.3567	2459	0.291261
ENSMUSG00000018559.17	Ctdnep1	chr11	69871982	69881427	+	9446	0	NA	0.0220212	0.30448	1.16634	0.221991	1.1463	0.196984	3101	11.5906	3026	11.5632	379	0.167083	3120	11.5996	3282	11.6806	355	0.170407	3617	11.8187	3634	11.8277	220	0.0886297	3577	11.7745	3568	11.8013	837	0.327092
ENSMUSG00000039501.15	Znfx1	chr2	166877713	166904935	-	27223	0	NA	0.0337074	0.332496	1.16631	0.221954	1.15206	0.204212	2944	11.5095	2944	11.5215	455	0.224111	2952	11.5185	2942	11.5215	373	0.184165	3433	11.7448	3374	11.7207	150	0.0624684	3402	11.7006	3205	11.6466	830	0.333474
ENSMUSG00000066043.14	Phactr4	chr4	132083234	132149800	-	66567	0	NA	0.0479268	0.353104	1.166	0.221568	1.16302	0.217873	3934	11.9274	3732	11.8663	652	0.221646	3958	11.9364	4034	11.9781	601	0.225977	4588	12.1582	4487	12.1319	459	0.141385	4603	12.114	4236	12.0488	1487	0.434941
ENSMUSG00000036180.16	Gatad2a	chr8	70359726	70449034	-	89309	0	NA	0.037578	0.339995	1.16592	0.221464	1.15742	0.210908	3508	11.7611	3342	11.707	601	0.226911	3522	11.7703	3606	11.8164	494	0.206052	4090	11.9961	3935	11.9425	256	0.0890809	4076	11.9519	3861	11.9151	1138	0.379052
ENSMUSG00000054509.8	Parp4	chr14	56813076	56897251	+	84176	0	NA	0.0442599	0.348959	1.16489	0.220189	1.15233	0.204557	4106	11.9861	4002	11.966	731	0.243149	4111	11.9952	4030	11.9762	544	0.189512	4783	12.2218	4763	12.218	292	0.0887054	4737	12.1776	4673	12.1904	1112	0.345425
ENSMUSG00000028886.16	Eya3	chr4	132366298	132452076	+	85779	0	NA	0.0202632	0.302091	1.16485	0.22015	1.15449	0.20725	2645	11.3612	2596	11.3423	328	0.167715	2658	11.3704	2729	11.4147	263	0.145585	3081	11.5885	3063	11.5812	152	0.069739	3068	11.5443	2934	11.5191	836	0.369888
ENSMUSG00000021371.6	Mcur1	chr13	43691869	43713667	-	21799	0	NA	0.0359061	0.338418	1.16456	0.219782	1.14044	0.189585	6014	12.5425	5752	12.4897	879	0.199513	6016	12.5515	5928	12.5336	452	0.10576	7004	12.7708	6805	12.7326	548	0.110753	6861	12.7266	6567	12.6812	1248	0.248814
ENSMUSG00000028041.18	Adam15	chr3	89245849	89257303	-	11455	0	NA	0.0414025	0.343273	1.1644	0.219591	1.15707	0.21048	2836	11.4573	2871	11.4875	411	0.214628	2850	11.4665	2990	11.546	370	0.19898	3303	11.6861	3248	11.6658	273	0.115862	3298	11.6419	3024	11.5627	1000	0.393118
ENSMUSG00000028854.10	Slc9a1	chr4	133097017	133151013	+	53997	0	NA	0.0479861	0.353104	1.16432	0.21949	1.15619	0.209381	2757	11.4128	2618	11.3535	486	0.233453	2770	11.4219	2730	11.4152	417	0.227121	3210	11.6444	3272	11.6764	275	0.129761	3203	11.6002	3210	11.6488	891	0.409068
ENSMUSG00000032392.12	Parp16	chr9	65102635	65146506	+	43872	0	NA	0.0462796	0.350412	1.16407	0.219172	1.157	0.210388	890	9.78747	870	9.76703	121	0.195659	897	9.79643	919	9.84511	136	0.217162	1036	10.0136	1017	9.99152	89	0.12011	1038	9.96974	998	9.96434	325	0.41763
ENSMUSG00000026618.12	Iars2	chr1	185016923	185061593	-	44671	0	NA	0.0281246	0.317137	1.16396	0.219035	1.1527	0.205018	4050	11.972	3913	11.9344	586	0.200226	4062	11.9811	4228	12.046	441	0.162386	4714	12.2019	4784	12.2243	198	0.0611252	4683	12.1577	4474	12.1277	1198	0.355769
ENSMUSG00000033703.10	Fcsk	chr8	111609088	111629120	-	20033	0	NA	0.0249677	0.308668	1.16359	0.218582	1.14952	0.201036	1559	10.6017	1530	10.5775	152	0.139042	1572	10.6108	1518	10.5694	196	0.168067	1814	10.8227	1779	10.7977	136	0.106962	1807	10.7786	1613	10.6564	518	0.376353
ENSMUSG00000024942.20	Capn1	chr19	6038573	6065927	-	27355	0	NA	0.0221474	0.30448	1.1635	0.218472	1.14769	0.198731	4783	12.2151	4600	12.1675	607	0.170087	4801	12.2242	4928	12.267	441	0.135152	5565	12.4409	5556	12.4401	282	0.0720972	5510	12.3968	5500	12.4255	1289	0.336418
ENSMUSG00000026175.13	Vil1	chr1	74448535	74474718	+	26184	0	NA	0.0453615	0.349007	1.16345	0.218415	1.14572	0.196254	37432	15.1766	34606	15.0787	6444	0.222413	37552	15.1857	37020	15.1749	5055	0.195101	43551	15.4087	43452	15.4072	2391	0.0799941	43025	15.3645	43098	15.3954	9695	0.31795
ENSMUSG00000009090.18	Ap1b1	chr11	4936824	4992791	+	55968	0	NA	0.0371295	0.339149	1.16344	0.218393	1.15363	0.206176	4982	12.269	4668	12.1886	811	0.211957	4998	12.278	5096	12.315	614	0.179732	5797	12.4987	5721	12.4823	383	0.0958841	5765	12.4546	5521	12.431	1507	0.374381
ENSMUSG00000042608.16	Stk40	chr4	125997750	126034822	+	37073	0	NA	0.0414076	0.343273	1.16326	0.218169	1.15668	0.209994	4354	12.0769	4266	12.0582	602	0.197918	4385	12.086	4402	12.102	628	0.212504	5064	12.3017	4787	12.2252	474	0.130195	5073	12.2575	4673	12.1904	1613	0.416991
ENSMUSG00000002210.12	Smg9	chr7	24099044	24122203	+	23160	0	NA	0.0233374	0.30448	1.16323	0.218135	1.13885	0.187573	1054	10.0393	1063	10.0547	85	0.117773	1065	10.0484	1015	9.9886	139	0.182367	1226	10.2603	1239	10.2761	53	0.0615633	1213	10.2166	1120	10.1306	281	0.320905
ENSMUSG00000029613.16	Eif2ak1	chr5	143803543	143841069	+	37527	0	NA	0.0371976	0.339372	1.16307	0.217938	1.15908	0.212974	3476	11.7526	3313	11.6944	499	0.189348	3488	11.7616	3588	11.8092	376	0.158303	4043	11.9767	3959	11.9513	368	0.130981	4043	11.9326	3820	11.8997	1207	0.417517
ENSMUSG00000035069.4	Oma1	chr4	103171009	103229065	+	58057	0	NA	0.0368858	0.338418	1.16286	0.217683	1.14294	0.192747	1507	10.5537	1548	10.5976	129	0.130172	1527	10.5627	1562	10.6092	228	0.232895	1753	10.7689	1738	10.764	196	0.161339	1746	10.7249	1673	10.7091	479	0.410863
ENSMUSG00000027641.14	Rbl1	chr2	156987813	157046454	-	58642	0	NA	0.039949	0.34203	1.16275	0.217542	1.15708	0.210493	1819	10.8165	1771	10.7877	272	0.215364	1816	10.8255	1834	10.8411	110	0.0885198	2115	11.0444	2153	11.0728	153	0.104297	2102	11.0003	1880	10.8773	579	0.357115
ENSMUSG00000036918.17	Ttc7	chr17	87590314	87689197	+	98884	0	NA	0.0483915	0.354076	1.16262	0.217378	1.14504	0.195402	5055	12.2887	5040	12.2996	810	0.22769	5061	12.2978	5101	12.3146	573	0.164661	5877	12.5173	5802	12.5026	487	0.116518	5795	12.4732	5357	12.3875	1304	0.312441
ENSMUSG00000042216.14	Sgsm1	chr5	113391086	113458652	-	67567	0	NA	0.0244467	0.307781	1.16261	0.217366	1.13726	0.185561	972	9.92586	980	9.93736	43	0.0641169	984	9.93479	1006	9.97624	120	0.180058	1131	10.1417	1149	10.1674	77	0.0985814	1119	10.0976	1025	10.0028	280	0.329276
ENSMUSG00000033128.10	Gga1	chr15	78761390	78778785	+	17396	0	NA	0.0434235	0.348395	1.1624	0.217111	1.15703	0.210426	4138	12.0069	4026	11.9743	496	0.164938	4165	12.016	4304	12.0704	481	0.17225	4810	12.2244	4780	12.2231	560	0.165263	4819	12.1802	4455	12.1215	1607	0.42574
ENSMUSG00000005103.13	Wdr1	chr5	38684156	38720564	-	36409	0	NA	0.0451315	0.348997	1.16235	0.217039	1.15065	0.202444	15986	13.9498	15460	13.9161	2581	0.223779	16006	13.9589	15521	13.9219	1809	0.160789	18582	14.1796	19165	14.2263	1100	0.0866473	18417	14.1355	17651	14.1075	4547	0.343296
ENSMUSG00000037822.13	Smim14	chr5	65604187	65694527	-	90341	0	NA	0.0476393	0.352519	1.16215	0.216794	1.12798	0.173744	7063	12.7828	6925	12.7578	544	0.111157	7108	12.7918	7146	12.8028	547	0.113921	8209	12.9914	7500	12.8729	1187	0.20449	8018	12.9472	7327	12.8392	1584	0.28021
ENSMUSG00000026670.16	Uap1	chr1	169969507	170002526	-	33020	0	NA	0.0166934	0.295692	1.16151	0.216003	1.14445	0.19465	8402	13.032	8253	13.0105	749	0.124938	8448	13.0411	8472	13.0483	650	0.110919	9759	13.2507	9870	13.269	567	0.0841083	9669	13.2065	9684	13.2415	2350	0.341265
ENSMUSG00000005069.13	Pex5	chr6	124373775	124392026	-	18252	0	NA	0.0178476	0.298327	1.16126	0.215689	1.14232	0.191968	2043	10.9911	1948	10.9281	217	0.14565	2059	11.0002	2084	11.0244	236	0.166854	2373	11.2123	2404	11.2318	86	0.0522774	2352	11.1683	2359	11.2046	564	0.336898
ENSMUSG00000019984.17	Med23	chr10	24745884	24789579	+	43696	0	NA	0.0435716	0.348395	1.16072	0.215025	1.14384	0.19389	1399	10.437	1363	10.4129	229	0.21968	1399	10.4461	1386	10.4372	128	0.12718	1624	10.6644	1624	10.6662	101	0.0894205	1600	10.6203	1673	10.7091	331	0.297346
ENSMUSG00000041229.16	Phf8	chrX	150303668	150416855	+	113188	0	NA	0.0374851	0.339995	1.16066	0.214951	1.15011	0.201771	1524	10.5597	1440	10.4932	255	0.223951	1526	10.5689	1536	10.5851	175	0.165827	1769	10.7888	1789	10.8057	76	0.0626919	1756	10.7446	1726	10.7541	431	0.348938
ENSMUSG00000034928.17	Rnf44	chr13	54827212	54841720	-	14509	0	NA	0.0401729	0.342262	1.16031	0.214505	1.15687	0.210229	8066	12.9654	7670	12.9051	1217	0.201153	8086	12.9745	8088	12.9806	868	0.155526	9359	13.1893	9260	13.177	685	0.102947	9355	13.1451	8936	13.1256	2795	0.400504
ENSMUSG00000021810.4	Ecd	chr14	20369920	20398189	-	28270	0	NA	0.0385553	0.34116	1.15983	0.213918	1.13446	0.182004	1204	10.2296	1150	10.1686	115	0.133545	1214	10.2384	1212	10.2444	138	0.164688	1397	10.4438	1414	10.4666	129	0.13353	1377	10.3999	1443	10.4959	290	0.328101
ENSMUSG00000019066.14	Rab3d	chr9	21818787	21829488	-	10702	0	NA	0.0376096	0.339995	1.15978	0.213845	1.14094	0.190219	6438	12.6428	6302	12.6218	847	0.181983	6456	12.6518	6591	12.6858	578	0.131937	7467	12.8623	7361	12.8459	644	0.120297	7367	12.8182	6775	12.7262	1680	0.319081
ENSMUSG00000028937.15	Acot7	chr4	152262591	152356312	+	93722	0	NA	0.0378075	0.339995	1.15925	0.213193	1.13864	0.187307	2733	11.4104	2808	11.4555	268	0.15165	2763	11.4195	2780	11.4367	403	0.212527	3168	11.6241	3155	11.6239	313	0.145746	3146	11.58	3059	11.5793	849	0.374249
ENSMUSG00000021375.12	Kif13a	chr13	46902563	47083343	-	180781	0	NA	0.0458605	0.349871	1.15919	0.213118	1.15686	0.210215	5718	12.4665	5494	12.4233	940	0.225248	5711	12.4756	5524	12.4316	485	0.11805	6629	12.6925	6628	12.6946	413	0.0915079	6607	12.6483	6388	12.6414	1815	0.384755
ENSMUSG00000033577.19	Myo6	chr9	80072313	80219011	+	146699	0	NA	0.030403	0.32317	1.15913	0.213043	1.14951	0.201014	13515	13.7129	13057	13.6726	1773	0.176944	13549	13.722	13654	13.7368	1105	0.117877	15666	13.9339	15109	13.8832	804	0.073374	15575	13.8898	14572	13.831	4116	0.360082
ENSMUSG00000032596.15	Uba7	chr9	107852704	107861259	+	8556	0	NA	0.0381357	0.341098	1.15888	0.212727	1.12321	0.167623	3316	11.6912	3205	11.6465	287	0.122071	3338	11.7003	3322	11.6978	295	0.129658	3843	11.9004	3690	11.8498	470	0.165979	3749	11.8562	3492	11.7703	674	0.23674
ENSMUSG00000023904.11	Hcfc1r1	chr17	23892570	23894201	+	1632	0	NA	0.0369082	0.338418	1.15861	0.212393	1.13212	0.179027	2768	11.4257	2896	11.5005	330	0.183622	2810	11.4347	2914	11.5091	507	0.285006	3207	11.6445	3220	11.6533	222	0.101739	3181	11.6003	3025	11.5632	841	0.346931
ENSMUSG00000024277.15	Mapre2	chr18	23885390	24026918	+	141529	0	NA	0.0456223	0.349246	1.15802	0.211662	1.1496	0.201132	5974	12.5328	5988	12.5457	841	0.202193	5983	12.5419	5969	12.5421	550	0.132531	6918	12.7524	6903	12.7532	554	0.118417	6878	12.7083	6773	12.7258	1868	0.372861
ENSMUSG00000031442.22	Mcf2l	chr8	12923806	13070905	+	147100	0	NA	0.0467365	0.351788	1.158	0.211637	1.13396	0.181368	4185	12.0134	3817	11.8985	766	0.242193	4193	12.0224	4104	12.0032	591	0.202542	4846	12.242	4889	12.2556	200	0.0594521	4755	12.1979	4593	12.1655	862	0.248987
ENSMUSG00000002365.11	Snx9	chr17	5891604	5982229	+	90626	0	NA	0.0343386	0.333362	1.15779	0.211379	1.15357	0.206102	5742	12.4785	5559	12.4408	736	0.174453	5762	12.4876	5790	12.4992	517	0.133143	6649	12.6958	6756	12.7222	500	0.108684	6647	12.6516	6519	12.6707	1959	0.407408
ENSMUSG00000029028.15	Lrrc47	chr4	154096188	154105970	+	9783	0	NA	0.0403822	0.342784	1.15726	0.210714	1.15113	0.203048	1089	10.0858	1063	10.0549	98	0.127484	1100	10.0949	1121	10.1313	135	0.182814	1261	10.2954	1223	10.2574	133	0.142894	1266	10.2514	1140	10.1561	427	0.432965
ENSMUSG00000036986.17	Pml	chr9	58125359	58157069	-	31711	0	NA	0.0441331	0.348959	1.1565	0.209768	1.12705	0.172548	1548	10.592	1560	10.6069	148	0.140988	1556	10.601	1586	10.631	122	0.114008	1791	10.8018	1768	10.7887	174	0.142167	1754	10.7579	1706	10.7372	335	0.25923
ENSMUSG00000029545.14	Acads	chr5	115248358	115257405	-	9048	0	NA	0.0436149	0.348395	1.15606	0.209221	1.13604	0.184011	5425	12.3888	5073	12.3089	968	0.234635	5455	12.3979	5484	12.4207	859	0.238383	6272	12.6147	6277	12.6161	118	0.0272275	6198	12.5705	6122	12.58	1368	0.311298
ENSMUSG00000030199.17	Etv6	chr6	134012663	134247121	+	234459	0	NA	0.0457779	0.349846	1.15593	0.209056	1.15125	0.203206	2400	11.2224	2334	11.1882	263	0.153253	2412	11.2313	2464	11.2672	218	0.131701	2774	11.4305	2956	11.5299	314	0.171504	2776	11.3864	2900	11.5023	824	0.444892
ENSMUSG00000041341.11	Atg2b	chr12	105582395	105651470	-	69076	0	NA	0.0274977	0.314233	1.15592	0.209044	1.13093	0.177512	1760	10.7779	1768	10.7882	143	0.116196	1771	10.7868	1734	10.7602	154	0.123845	2034	10.987	1925	10.9114	168	0.11688	2003	10.9429	2023	10.983	418	0.308704
ENSMUSG00000034903.19	Cobll1	chr2	64918683	65069747	-	151065	0	NA	0.045218	0.348997	1.15554	0.208565	1.14532	0.195754	2131	11.0483	2108	11.0425	266	0.187081	2135	11.0574	2141	11.0645	160	0.109235	2463	11.2623	2521	11.3004	209	0.127713	2446	11.218	2358	11.204	668	0.363076
ENSMUSG00000027194.17	Ttc17	chr2	94131112	94237034	-	105923	0	NA	0.0302689	0.32296	1.15493	0.207809	1.14088	0.190143	2187	11.0871	2144	11.0664	263	0.16577	2201	11.0962	2318	11.1787	257	0.173884	2526	11.3008	2548	11.3157	158	0.0903672	2511	11.2567	2459	11.2644	663	0.366682
ENSMUSG00000022561.14	Gpaa1	chr15	76215431	76219107	+	3677	0	NA	0.0497232	0.357301	1.15422	0.206923	1.13702	0.185259	1506	10.5472	1460	10.5123	201	0.190943	1526	10.5563	1520	10.5712	280	0.269666	1739	10.7613	1698	10.7305	139	0.110032	1736	10.7171	1594	10.6393	527	0.387905
ENSMUSG00000030774.14	Pak1	chr7	97437748	97561588	+	123841	0	NA	0.0344815	0.334521	1.15394	0.206574	1.14588	0.196452	4767	12.2135	4680	12.1924	487	0.138515	4803	12.2225	5032	12.2972	515	0.164103	5501	12.4207	5303	12.3729	519	0.134946	5504	12.3766	5117	12.3214	1699	0.414501
ENSMUSG00000049106.8	Dcaf5	chr12	80382622	80483375	-	100754	0	NA	0.042162	0.344676	1.15366	0.206218	1.13625	0.184286	2269	11.1395	2168	11.0827	290	0.173936	2274	11.1485	2241	11.1305	160	0.100027	2618	11.3502	2540	11.3112	239	0.127974	2584	11.3061	2620	11.3559	576	0.331003
ENSMUSG00000024589.19	Nedd4l	chr18	65020776	65350899	+	330124	0	NA	0.0459907	0.349955	1.15359	0.206125	1.13087	0.177436	7027	12.7699	7097	12.7932	845	0.177978	7105	12.779	7303	12.8344	1063	0.243457	8106	12.9805	8310	13.0208	699	0.130179	8035	12.9363	8253	13.0109	2041	0.356875
ENSMUSG00000005198.16	Polr2a	chr11	69624823	69649463	-	24641	0	NA	0.0482344	0.353541	1.15353	0.206056	1.1489	0.200256	6162	12.5796	5934	12.5335	810	0.182018	6179	12.5886	6118	12.5785	553	0.129566	7108	12.7906	6858	12.7438	660	0.133369	7100	12.7463	6598	12.688	2080	0.410182
ENSMUSG00000026664.8	Phyh	chr2	4923830	4943541	+	19712	0	NA	0.0443098	0.348959	1.15348	0.205992	1.11925	0.162538	7987	12.9535	8037	12.9723	1026	0.187302	8081	12.9626	8076	12.9795	1371	0.251651	9213	13.1659	9575	13.2252	725	0.115192	9045	13.1218	9533	13.2189	1738	0.277176
ENSMUSG00000051864.11	Tbc1d22a	chr15	86098660	86382704	+	284045	0	NA	0.0409497	0.343273	1.15299	0.205385	1.14196	0.191512	2760	11.4221	2654	11.3739	354	0.173878	2780	11.4312	2804	11.4531	347	0.190982	3183	11.6325	3126	11.6106	267	0.120369	3175	11.5883	2811	11.4574	942	0.387947
ENSMUSG00000029106.15	Add1	chr5	34731008	34789652	+	58645	0	NA	0.0284263	0.317709	1.15283	0.205182	1.14067	0.189883	14534	13.8213	14105	13.784	1520	0.140891	14612	13.8303	14976	13.8704	1259	0.129014	16756	14.0302	16600	14.019	1032	0.0891308	16668	13.9861	15779	13.9458	4548	0.365302
ENSMUSG00000038172.15	Ttc39b	chr4	83138537	83242492	-	103956	0	NA	0.0323819	0.329529	1.15258	0.204869	1.14379	0.193817	4609	12.1644	4382	12.0977	474	0.144248	4635	12.1735	4672	12.1901	419	0.134447	5312	12.3715	5174	12.3373	445	0.117014	5301	12.3274	4685	12.1941	1607	0.386965
ENSMUSG00000071657.13	Bscl2	chr19	8814831	8826047	+	11217	0	NA	0.0228834	0.30448	1.15229	0.204502	1.13255	0.179579	1856	10.8564	1852	10.8543	117	0.0905481	1879	10.8654	1817	10.8278	256	0.195708	2139	11.0602	2140	11.0641	154	0.104693	2128	11.0163	2029	10.9873	591	0.369081
ENSMUSG00000075592.12	Nynrin	chr14	56091467	56112193	+	20727	0	NA	0.0479442	0.353104	1.15221	0.204408	1.13267	0.179734	786	9.61624	800	9.64469	61	0.113524	792	9.62575	779	9.60706	78	0.140514	906	9.82091	880	9.783	72	0.109808	897	9.77653	834	9.70563	223	0.352109
ENSMUSG00000017288.16	Vps53	chr11	75937052	76070473	-	133422	0	NA	0.0391135	0.341769	1.15156	0.203583	1.14105	0.19036	2426	11.2365	2404	11.2321	297	0.173955	2442	11.2455	2550	11.3168	289	0.175837	2794	11.4455	2824	11.464	212	0.110139	2786	11.4013	2771	11.4367	777	0.392992
ENSMUSG00000048832.10	Vps37c	chr19	10666099	10691991	+	25893	0	NA	0.0493058	0.355515	1.15119	0.203128	1.1232	0.167617	3916	11.9216	3856	11.9129	607	0.219807	3947	11.9306	4089	11.9951	616	0.244384	4509	12.1373	4394	12.1016	232	0.0736147	4433	12.0931	4119	12.0084	889	0.272899
ENSMUSG00000033021.17	Gmppa	chr1	75412574	75419823	+	7250	0	NA	0.0148757	0.28668	1.15076	0.202593	1.1265	0.171846	2648	11.3699	2638	11.366	113	0.0612704	2676	11.3789	2755	11.4258	298	0.165232	3047	11.5714	3107	11.6018	184	0.0875071	3015	11.5272	2796	11.4497	750	0.325273
ENSMUSG00000030279.16	C2cd5	chr6	142956646	143045867	-	89222	0	NA	0.0388619	0.341769	1.1492	0.200628	1.11271	0.154083	1652	10.6877	1686	10.7205	127	0.111834	1662	10.6968	1629	10.6703	126	0.104668	1899	10.888	1925	10.9114	156	0.118954	1850	10.8439	1766	10.7871	252	0.189142
ENSMUSG00000034708.13	Grn	chr11	102321141	102327874	+	6734	0	NA	0.0300989	0.322296	1.14852	0.199779	1.12623	0.171499	6204	12.594	6180	12.5935	577	0.132769	6248	12.603	6396	12.643	635	0.149619	7125	12.7959	7122	12.7983	519	0.104556	7037	12.7517	6771	12.7254	1624	0.320414
ENSMUSG00000053286.12	Trmt1l	chr1	151304293	151333912	+	29620	0	NA	0.0444192	0.348959	1.14813	0.199288	1.13717	0.185453	2131	11.0516	2102	11.0381	231	0.148832	2157	11.0605	2093	11.0314	362	0.223368	2447	11.2525	2403	11.2312	231	0.132901	2453	11.2086	2264	11.1453	781	0.425899
ENSMUSG00000038324.14	Trpc4ap	chr2	155476191	155534304	-	58114	0	NA	0.0368354	0.338418	1.14755	0.198562	1.13938	0.18825	5532	12.4265	5292	12.3696	650	0.156772	5555	12.4355	5709	12.4792	461	0.123127	6349	12.6297	6399	12.6439	443	0.101641	6329	12.5855	6175	12.5925	1749	0.389947
ENSMUSG00000028809.17	Srrm1	chr4	135047795	135080632	-	32838	0	NA	0.0128808	0.285437	1.14742	0.198397	1.11964	0.163036	5344	12.3818	5364	12.3892	306	0.0839289	5385	12.3909	5220	12.3499	450	0.118554	6131	12.5816	6085	12.5713	201	0.0465543	6029	12.5375	5762	12.4926	1184	0.26677
ENSMUSG00000022607.19	Ptk2	chr15	73076951	73295129	-	218179	0	NA	0.0282361	0.317367	1.14718	0.198089	1.13278	0.179864	3206	11.6425	3184	11.636	280	0.125487	3236	11.6516	3283	11.6809	391	0.176295	3678	11.8423	3629	11.8258	254	0.100632	3666	11.7981	3498	11.7727	1017	0.387052
ENSMUSG00000053819.17	Camk2d	chr3	126389951	126639975	+	250025	0	NA	0.0159762	0.293089	1.14642	0.197137	1.12219	0.166312	6793	12.7275	6801	12.7316	436	0.0922728	6862	12.7366	6986	12.7677	779	0.166896	7787	12.9261	7708	12.9123	321	0.0595893	7700	12.882	7438	12.8609	1822	0.313695
ENSMUSG00000024121.14	Atp6v0c	chr17	24382840	24388676	-	5837	0	NA	0.0367248	0.338418	1.14543	0.195883	1.1313	0.177976	4353	12.0809	4170	12.0261	487	0.154569	4377	12.09	4456	12.1204	434	0.147333	4986	12.2814	4924	12.2659	332	0.0950331	4952	12.2372	4656	12.1852	1349	0.351625
ENSMUSG00000035325.17	Sec31a	chr5	100509508	100564093	-	54586	0	NA	0.0471503	0.35243	1.1448	0.19509	1.12414	0.168817	7756	12.9142	7642	12.8999	844	0.155016	7826	12.9233	8052	12.9753	1041	0.196633	8879	13.112	8860	13.1133	770	0.124772	8798	13.0678	8416	13.0391	2145	0.360339
ENSMUSG00000001911.17	Nfix	chr8	85426505	85526973	-	100469	0	NA	0.0397893	0.34203	1.14319	0.193059	1.12557	0.170662	3716	11.8538	3590	11.8103	383	0.146629	3740	11.8629	3710	11.8566	378	0.147176	4249	12.0499	4300	12.0705	318	0.107994	4209	12.0058	3886	11.9244	1045	0.346479
ENSMUSG00000000134.18	Tfe3	chrX	7628799	7641441	+	12643	0	NA	0.0426795	0.346111	1.14268	0.19242	1.12208	0.166181	1709	10.7335	1743	10.7681	169	0.145096	1726	10.7426	1769	10.7895	228	0.20894	1953	10.9292	1982	10.9535	135	0.0999773	1937	10.885	1978	10.9506	485	0.358219
ENSMUSG00000025647.17	Shisa5	chr9	108867633	108886845	+	19213	0	NA	0.045865	0.349871	1.14221	0.191829	1.12709	0.172597	11558	13.4875	11204	13.4517	1452	0.17766	11610	13.4966	11606	13.5025	1211	0.151529	13202	13.6873	13269	13.6959	631	0.0694912	13085	13.6431	13189	13.6872	3121	0.343786
ENSMUSG00000031708.18	Tecr	chr8	84298327	84334600	-	36274	0	NA	0.03831	0.341098	1.14065	0.189851	1.13232	0.179281	4305	12.0657	4202	12.0363	453	0.149474	4328	12.0748	4329	12.0798	401	0.131818	4911	12.2599	4931	12.268	305	0.0881613	4901	12.2158	4758	12.2164	1404	0.388291
ENSMUSG00000002963.18	Pnkp	chr7	44506563	44512416	+	5854	0	NA	0.0382365	0.341098	1.14065	0.18985	1.12123	0.165086	1316	10.3592	1304	10.3497	113	0.123913	1330	10.3681	1304	10.3495	173	0.180573	1502	10.5522	1505	10.5565	69	0.0658572	1491	10.5081	1396	10.4481	386	0.344853
ENSMUSG00000019487.12	Trip10	chr17	57556455	57570665	+	14211	0	NA	0.036022	0.338418	1.13883	0.187554	1.1223	0.166462	3592	11.8038	3452	11.7534	403	0.157665	3618	11.8129	3573	11.8028	438	0.171261	4091	11.998	4039	11.9801	138	0.0475239	4061	11.9539	3930	11.9407	1037	0.3423
ENSMUSG00000069729.15	Arid1b	chr17	5044607	5397931	+	353325	0	NA	0.0491549	0.355515	1.13802	0.18653	1.13152	0.178268	3262	11.6643	3126	11.6108	372	0.158989	3279	11.6733	3313	11.6927	327	0.14699	3712	11.855	3683	11.8471	279	0.108841	3710	11.8108	3554	11.7956	1089	0.407095
ENSMUSG00000068015.9	Lrch1	chr14	74992115	75185316	-	193202	0	NA	0.0385338	0.34116	1.1373	0.185608	1.1251	0.170057	1693	10.7203	1633	10.6742	167	0.13933	1697	10.7292	1675	10.7108	60	0.0496737	1925	10.9099	1870	10.8696	103	0.0760305	1910	10.8659	1835	10.8424	481	0.345614
ENSMUSG00000058761.6	Rnf169	chr7	99569461	99629655	-	60195	0	NA	0.04521	0.348997	1.13705	0.185297	1.12021	0.163772	1864	10.8588	1872	10.8694	186	0.146444	1882	10.8679	1810	10.822	253	0.189238	2120	11.0484	2148	11.0694	122	0.0828012	2108	11.0042	1941	10.9233	566	0.362918
ENSMUSG00000056050.16	Mia3	chr1	183107682	183150894	-	43213	0	NA	0.0399087	0.34203	1.13622	0.184237	1.11263	0.153976	7107	12.7896	6912	12.7552	708	0.138546	7150	12.7987	7168	12.8071	666	0.135667	8076	12.9775	7937	12.9546	485	0.0857739	7956	12.9333	7787	12.927	1616	0.30132
ENSMUSG00000039168.16	Dap	chr15	31224460	31274487	+	50028	0	NA	0.0369498	0.338418	1.13602	0.18399	1.10215	0.140316	3513	11.777	3465	11.7588	191	0.0769157	3547	11.7861	3628	11.8253	373	0.153534	3991	11.9584	3778	11.8838	351	0.125025	3910	11.9143	3707	11.8564	723	0.258263
ENSMUSG00000039671.19	Zmynd8	chr2	165626072	165740936	-	114865	0	NA	0.022446	0.30448	1.13524	0.183	1.11619	0.158585	4091	11.9963	4066	11.9899	260	0.0907442	4120	12.0053	4126	12.0107	318	0.112982	4645	12.1808	4683	12.1935	181	0.0559502	4599	12.1366	4293	12.0681	1126	0.324848
ENSMUSG00000037210.17	Fam193a	chr5	34527277	34643800	+	116524	0	NA	0.0411846	0.343273	1.13468	0.182287	1.12496	0.16988	1763	10.7799	1722	10.7509	154	0.123557	1772	10.789	1742	10.7664	117	0.0937827	2000	10.9639	2049	11.0014	138	0.100634	1993	10.9198	2010	10.9737	542	0.386479
ENSMUSG00000048170.15	Mcmbp	chr7	128298165	128342219	-	44055	0	NA	0.0391511	0.341769	1.13427	0.181762	1.11444	0.156321	3742	11.8632	3658	11.8363	403	0.14922	3758	11.8723	3888	11.9252	293	0.114883	4244	12.0507	4266	12.059	161	0.0552637	4188	12.0065	4086	11.9968	925	0.299249
ENSMUSG00000027412.13	Lpin3	chr2	160722590	160747922	+	25333	0	NA	0.0489733	0.355399	1.13397	0.181378	1.10367	0.142303	2737	11.4124	2589	11.3387	294	0.147471	2773	11.4215	2664	11.3799	470	0.231912	3104	11.5983	3133	11.6138	182	0.0851723	3060	11.5541	2751	11.4263	681	0.297365
ENSMUSG00000061689.16	Dlgap4	chr2	156455625	156606283	+	150659	0	NA	0.0380859	0.341098	1.13342	0.180679	1.11426	0.156086	3303	11.6845	3305	11.6893	320	0.138363	3330	11.6936	3317	11.6959	386	0.16816	3744	11.8697	3703	11.8549	160	0.0612131	3711	11.8255	3507	11.7764	925	0.333449
ENSMUSG00000041645.15	Ddx24	chr12	103374241	103392089	-	17849	0	NA	0.034912	0.336793	1.13317	0.180363	1.10996	0.150507	2435	11.2463	2398	11.2279	201	0.117334	2456	11.2554	2442	11.2541	269	0.15634	2759	11.4294	2711	11.4051	134	0.0680342	2726	11.3851	2649	11.3718	603	0.317071
ENSMUSG00000028771.14	Ptpn12	chr5	21191643	21260909	-	69267	0	NA	0.0394819	0.34191	1.13231	0.179272	1.11317	0.154671	2676	11.3842	2686	11.3918	163	0.0884856	2708	11.3932	2718	11.4074	344	0.189647	3030	11.5623	3052	11.576	231	0.110097	3014	11.518	2801	11.4522	851	0.366893
ENSMUSG00000024594.10	Prrc1	chr18	57487813	57526028	+	38216	0	NA	0.0399832	0.34203	1.1298	0.176071	1.11358	0.155206	3580	11.8029	3514	11.7792	276	0.106282	3605	11.812	3663	11.8392	294	0.119813	4045	11.9797	3868	11.9177	277	0.0966495	4014	11.9355	3781	11.8849	1024	0.355414
ENSMUSG00000078676.10	Casc3	chr11	98695731	98724640	+	28910	0	NA	0.0497739	0.357337	1.12949	0.175672	1.10564	0.144888	3142	11.6114	3109	11.6026	332	0.148582	3170	11.6204	3276	11.6781	406	0.191266	3549	11.7919	3471	11.7616	190	0.0757417	3505	11.7478	3474	11.7628	775	0.316095
ENSMUSG00000030822.16	Prr14	chr7	127058783	127075931	+	17149	0	NA	0.0458713	0.349871	1.12886	0.17486	1.10676	0.146343	2810	11.4508	2685	11.391	291	0.145285	2839	11.4598	2766	11.4344	412	0.199821	3172	11.6311	3231	11.6582	114	0.0523464	3142	11.5869	3126	11.6106	756	0.329882
ENSMUSG00000028106.14	Rprd2	chr3	95667653	95726175	-	58523	0	NA	0.039095	0.341769	1.1282	0.17402	1.11686	0.159442	2344	11.1925	2297	11.1656	169	0.102562	2356	11.2017	2354	11.2013	107	0.06536	2645	11.3674	2706	11.4025	161	0.0898021	2632	11.3232	2498	11.2871	694	0.375261
ENSMUSG00000027012.16	Dync1i2	chr2	71042050	71093647	+	51598	0	NA	0.0439751	0.348959	1.11546	0.157638	1.094	0.129611	5902	12.525	5758	12.4914	352	0.0848403	5967	12.5341	5946	12.5371	722	0.175889	6583	12.6837	6526	12.6722	278	0.0605531	6528	12.6395	6297	12.6207	1591	0.343265
ENSMUSG00000032812.19	Arap1	chr7	100997274	101061793	+	64520	0	NA	0.0453353	0.348997	1.10849	0.1486	1.08471	0.117308	4877	12.2511	4946	12.2724	210	0.0624768	4917	12.2601	5076	12.3097	382	0.114335	5407	12.4002	5414	12.4027	170	0.045604	5334	12.356	5237	12.3548	1161	0.29534
ENSMUSG00000017686.18	Rhot1	chr11	80099845	80158733	+	58889	0	NA	0.0488108	0.355291	0.898302	-0.154728	0.879315	-0.185547	2384	11.2188	2362	11.2061	101	0.0596133	2414	11.2279	2410	11.2352	309	0.184165	2142	11.0644	2136	11.0614	79	0.0531077	2122	11.0203	2061	11.0098	511	0.336475
ENSMUSG00000016481.16	Cr1l	chr1	194779690	194813894	-	34205	0	NA	0.0485002	0.354607	0.896132	-0.158217	0.87396	-0.194361	5648	12.4616	5653	12.465	327	0.085015	5708	12.4706	5694	12.4753	669	0.169211	5061	12.3039	5079	12.3106	266	0.0754916	4988	12.2597	4590	12.1646	1060	0.295966
ENSMUSG00000041278.11	Ttc1	chr11	43620339	43638835	-	18497	0	NA	0.0449625	0.348997	0.895111	-0.159861	0.869496	-0.201748	2075	11.0186	2127	11.0553	90	0.0628716	2104	11.0277	2206	11.1073	286	0.203931	1857	10.8581	1800	10.8146	103	0.0776606	1829	10.814	1725	10.7532	396	0.282598
ENSMUSG00000020076.8	Ddx50	chr10	62451674	62486997	-	35324	0	NA	0.0473655	0.35243	0.892089	-0.16474	0.869076	-0.202446	5049	12.2991	5064	12.3062	360	0.103007	5113	12.3082	5394	12.3974	701	0.208647	4504	12.1361	4432	12.1141	214	0.0675433	4444	12.0919	4360	12.0904	941	0.30701
ENSMUSG00000027193.13	Api5	chr2	94242027	94268481	-	26455	0	NA	0.0427741	0.346378	0.890933	-0.166611	0.87633	-0.190455	7019	12.775	7114	12.7967	423	0.0884623	7075	12.7841	6908	12.7539	632	0.127346	6253	12.6084	6279	12.6165	386	0.0889104	6200	12.5642	5938	12.536	1501	0.352323
ENSMUSG00000024294.16	Mib1	chr18	10725548	10818704	+	93157	0	NA	0.0472829	0.35243	0.890514	-0.167289	0.866525	-0.206686	5887	12.5208	6051	12.5632	393	0.097821	5980	12.5298	6252	12.6102	957	0.240507	5242	12.3538	5153	12.3315	343	0.0936469	5181	12.3096	5174	12.3373	1166	0.33031
ENSMUSG00000075700.11	Selenot	chr3	58484057	58500554	+	16498	0	NA	0.0332245	0.331724	0.89038	-0.167508	0.868577	-0.203274	13034	13.6685	12912	13.6564	679	0.0737562	13208	13.6775	13608	13.7321	1821	0.202062	11605	13.5018	11523	13.4924	426	0.0523709	11472	13.4576	11209	13.4525	2567	0.318533
ENSMUSG00000027706.9	Sec62	chr3	30847024	30875412	+	28389	0	NA	0.0306861	0.323711	0.889403	-0.16909	0.867189	-0.205582	6680	12.704	6588	12.6859	382	0.0800054	6768	12.7131	6891	12.7506	941	0.201098	5941	12.5363	5910	12.5292	184	0.0439349	5869	12.4921	5641	12.462	1308	0.308295
ENSMUSG00000041058.16	Wwp1	chr4	19608303	19708993	-	100691	0	NA	0.0366613	0.338418	0.887861	-0.171595	0.865511	-0.208377	5337	12.3807	5330	12.38	254	0.0681393	5401	12.3898	5334	12.3813	679	0.18008	4738	12.207	4736	12.2098	374	0.111396	4674	12.1628	4702	12.1994	1001	0.323158
ENSMUSG00000042460.6	C1galt1	chr6	7844842	7875687	+	30846	0	NA	0.041846	0.344325	0.887262	-0.172568	0.870433	-0.200195	20057	14.2903	19814	14.2743	1035	0.0735384	20302	14.2994	21324	14.3802	2552	0.188421	17796	14.1156	17897	14.1275	1443	0.11561	17671	14.0714	16173	13.9814	4568	0.367955
ENSMUSG00000047694.13	Yipf6	chrX	97979922	97992623	+	12702	0	NA	0.0230769	0.30448	0.886208	-0.174283	0.867504	-0.205057	7906	12.9478	7786	12.9268	328	0.0592497	7998	12.9569	8344	13.0265	953	0.176554	7006	12.7737	7053	12.7842	272	0.0569582	6939	12.7294	6884	12.7492	1625	0.335484
ENSMUSG00000029776.12	Hibadh	chr6	52523213	52617374	-	94162	0	NA	0.0424134	0.344676	0.885854	-0.174859	0.869456	-0.201815	4880	12.2495	4959	12.2761	373	0.110984	4946	12.2586	4883	12.2502	745	0.219131	4323	12.0764	4176	12.0283	240	0.0791727	4300	12.0323	4030	11.9769	1148	0.365382
ENSMUSG00000024583.4	Txnl1	chr18	63794165	63841872	-	47708	0	NA	0.0432722	0.348395	0.884994	-0.17626	0.860035	-0.217532	4164	12.0194	4175	12.0263	368	0.128628	4226	12.0284	4415	12.1085	691	0.247704	3685	11.8476	3668	11.8412	72	0.0281071	3635	11.8035	3638	11.8293	765	0.295364
ENSMUSG00000043542.13	Zc2hc1a	chr3	7568543	7618896	+	50354	0	NA	0.0495676	0.356639	0.88459	-0.176919	0.856901	-0.222799	1054	10.0412	1062	10.0531	45	0.0625389	1064	10.0506	1060	10.0507	107	0.144205	932	9.86349	960	9.90839	53	0.0842723	912	9.81951	906	9.82496	145	0.227341
ENSMUSG00000020982.10	Nemf	chr12	69357296	69403939	-	46644	0	NA	0.046859	0.351788	0.884568	-0.176955	0.862686	-0.213092	3712	11.8539	3893	11.927	313	0.125699	3762	11.863	3768	11.8786	568	0.227443	3283	11.68	3268	11.6746	165	0.0719201	3245	11.6359	3035	11.568	734	0.318646
ENSMUSG00000024259.10	Slc25a46	chr18	31689164	31742964	-	53801	0	NA	0.0481009	0.353211	0.883307	-0.179013	0.862132	-0.214019	4648	12.1779	4594	12.1657	419	0.127097	4723	12.1869	4827	12.237	834	0.257512	4105	12.0013	4183	12.0307	256	0.0913851	4072	11.9571	3983	11.96	999	0.355574
ENSMUSG00000016257.16	Prelid3b	chr2	174306860	174314874	-	8015	0	NA	0.0434553	0.348395	0.88223	-0.180773	0.856735	-0.22308	10897	13.4074	11012	13.4267	902	0.123995	11060	13.4165	11898	13.5386	1761	0.24569	9613	13.2292	9438	13.2044	529	0.0788953	9475	13.1851	9893	13.2723	1967	0.300957
ENSMUSG00000090000.3	Ier3ip1	chr18	77017713	77029308	+	11596	0	NA	0.0414737	0.343273	0.881127	-0.182578	0.854356	-0.227091	4389	12.0949	4491	12.1325	394	0.133163	4458	12.1039	4820	12.2351	753	0.260177	3867	11.9164	3831	11.9039	160	0.0595366	3809	11.8723	3546	11.7924	799	0.283732
ENSMUSG00000008859.9	Rala	chr13	18055156	18118824	-	63669	0	NA	0.0485488	0.354611	0.880717	-0.18325	0.86295	-0.212651	4371	12.0892	4460	12.123	380	0.130416	4442	12.0983	4637	12.179	763	0.260757	3849	11.9077	3906	11.9318	272	0.106106	3833	11.8635	3769	11.8803	1018	0.387237
ENSMUSG00000035992.16	Fnip1	chr11	54329025	54409061	+	80037	0	NA	0.0479692	0.353104	0.880029	-0.184376	0.851213	-0.232409	2720	11.4054	2734	11.4168	238	0.12966	2755	11.4144	2741	11.4206	402	0.223583	2394	11.2223	2403	11.2312	190	0.111683	2345	11.178	2366	11.2088	411	0.254935
ENSMUSG00000030881.16	Arfip2	chr7	105283410	105289623	-	6214	0	NA	0.0281996	0.317367	0.879845	-0.184679	0.854506	-0.226838	3090	11.5914	3062	11.5809	198	0.0916007	3130	11.6006	3242	11.663	436	0.204517	2719	11.4074	2647	11.3707	153	0.0802111	2675	11.3632	2580	11.3337	525	0.285714
ENSMUSG00000028639.15	Ybx1	chr4	119135178	119151801	-	16624	0	NA	0.0363131	0.338418	0.878984	-0.186092	0.860868	-0.216136	31717	14.9497	31916	14.9616	2343	0.106798	32135	14.9588	33158	15.0171	4624	0.215841	27879	14.7651	28208	14.7839	1568	0.0815386	27664	14.7209	26153	14.6747	6842	0.354445
ENSMUSG00000020621.7	Rdh14	chr12	10440772	10445562	+	4791	0	NA	0.0404	0.342784	0.878873	-0.186273	0.865038	-0.209164	2520	11.2972	2572	11.3292	155	0.090349	2558	11.3063	2658	11.3763	392	0.22949	2214	11.1085	2222	11.1183	204	0.128891	2212	11.0642	1978	10.9506	689	0.398608
ENSMUSG00000027184.15	Caprin1	chr2	103593286	103627994	-	34709	0	NA	0.0386706	0.341378	0.878193	-0.187391	0.860764	-0.21631	14879	13.8592	14530	13.8268	857	0.0818414	15091	13.8682	14886	13.8604	2245	0.214482	13067	13.6676	13442	13.7146	1301	0.15218	12990	13.6234	13188	13.687	3332	0.399263
ENSMUSG00000035478.15	Mbd3	chr10	80228373	80235384	-	7012	0	NA	0.0490681	0.355515	0.877409	-0.188678	0.854805	-0.226333	3148	11.6152	3090	11.5922	313	0.14004	3188	11.6242	3072	11.583	504	0.227303	2762	11.4293	2809	11.4564	198	0.103183	2725	11.385	2756	11.4289	579	0.322287
ENSMUSG00000021969.9	Zdhhc20	chr14	58070160	58127733	-	57574	0	NA	0.0230961	0.30448	0.877252	-0.188937	0.859412	-0.218579	6670	12.701	6526	12.6719	451	0.0958214	6736	12.71	6918	12.7559	752	0.167686	5851	12.5134	5739	12.4868	277	0.0676911	5789	12.4693	5398	12.3985	1416	0.318275
ENSMUSG00000007613.16	Tgfbr1	chr4	47353222	47414931	+	61710	0	NA	0.0385833	0.34116	0.87723	-0.188972	0.847797	-0.23821	3128	11.6075	3132	11.6129	257	0.117741	3172	11.6165	3048	11.5715	508	0.228792	2744	11.419	2715	11.4073	217	0.113558	2689	11.3747	2688	11.3929	480	0.262502
ENSMUSG00000090862.4	Rps13	chr7	115930740	115933430	-	2691	0	NA	0.0443211	0.348959	0.877054	-0.189263	0.841408	-0.249123	12014	13.548	11971	13.5467	1063	0.125118	12217	13.557	12405	13.5965	2195	0.262384	10537	13.3596	11013	13.4271	828	0.117204	10280	13.3154	10128	13.3062	1487	0.211156
ENSMUSG00000024067.15	Dpy30	chr17	74606469	74630939	-	24471	0	NA	0.0330085	0.330809	0.876886	-0.18954	0.853746	-0.228122	1844	10.8461	1872	10.87	140	0.110328	1874	10.8551	1940	10.92	317	0.251851	1617	10.6597	1632	10.6733	39	0.0350221	1600	10.6157	1579	10.6257	366	0.322842
ENSMUSG00000029319.9	Coq2	chr5	100802589	100823006	-	20418	0	NA	0.0316525	0.326576	0.876426	-0.190295	0.85221	-0.230719	2973	11.5336	3075	11.5867	252	0.125351	3023	11.5426	3212	11.6497	524	0.264226	2605	11.3471	2603	11.3465	84	0.0462791	2576	11.3029	2438	11.2521	607	0.31165
ENSMUSG00000027884.17	Clcc1	chr3	108561229	108586156	+	24928	0	NA	0.0442483	0.348959	0.876143	-0.190761	0.862225	-0.213864	1548	10.5947	1550	10.5985	96	0.0888172	1568	10.6035	1564	10.6115	218	0.201676	1356	10.4028	1409	10.4615	102	0.111907	1351	10.3585	1288	10.332	370	0.394072
ENSMUSG00000056536.15	Pign	chr1	105446147	105591402	-	145256	0	NA	0.0339664	0.332496	0.874877	-0.192847	0.857529	-0.221742	2409	11.2323	2472	11.272	158	0.0961074	2440	11.2414	2458	11.2571	336	0.201041	2108	11.0382	2138	11.0627	170	0.119719	2092	10.994	1932	10.9166	571	0.353395
ENSMUSG00000051223.15	Bzw1	chr1	58432057	58446512	+	14456	0	NA	0.0412786	0.343273	0.874207	-0.193953	0.852498	-0.230231	17275	14.0709	17249	14.0735	1650	0.140336	17549	14.0799	18498	14.1751	3050	0.262236	15102	13.8805	15211	13.8929	900	0.0864732	14960	13.8363	14697	13.8433	3557	0.344539
ENSMUSG00000022008.5	Gpalpp1	chr14	76323676	76348200	-	24525	0	NA	0.0483897	0.354076	0.874179	-0.194	0.857624	-0.221582	2054	10.9986	2078	11.021	205	0.144393	2076	11.0077	1955	10.9329	307	0.204389	1795	10.8096	1790	10.8065	75	0.0603823	1780	10.7654	1727	10.7549	433	0.344375
ENSMUSG00000040822.8	1700123O20Rik	chr14	54923673	54928198	+	4526	0	NA	0.0449918	0.348997	0.874037	-0.194234	0.84427	-0.244224	2512	11.2904	2560	11.3221	225	0.131497	2547	11.2994	2640	11.3664	402	0.236913	2196	11.0959	2140	11.0641	209	0.135681	2150	11.0517	2237	11.128	383	0.266855
ENSMUSG00000091512.6	Lamtor3	chr3	137624267	137634661	+	10395	0	NA	0.0253542	0.311263	0.873925	-0.194418	0.854631	-0.226626	2883	11.491	2948	11.5261	197	0.0997001	2923	11.5	2982	11.5347	435	0.21872	2519	11.2977	2564	11.3247	139	0.0806202	2498	11.2534	2362	11.2064	632	0.341322
ENSMUSG00000047260.5	Emc6	chr11	73066345	73067863	-	1519	0	NA	0.0372345	0.339372	0.873663	-0.194852	0.85648	-0.223508	2292	11.159	2320	11.1788	190	0.120904	2328	11.1681	2356	11.202	388	0.246704	2003	10.9659	1968	10.9432	133	0.0927948	1994	10.9217	1824	10.8337	568	0.36662
ENSMUSG00000032381.6	Ciao2a	chr9	66033893	66046237	+	12345	0	NA	0.0491385	0.355515	0.873458	-0.19519	0.838511	-0.254098	4925	12.2607	4757	12.2161	484	0.137547	5010	12.2697	4917	12.2633	947	0.271298	4302	12.0647	4279	12.0634	446	0.151779	4201	12.0206	4325	12.0788	684	0.246781
ENSMUSG00000054408.10	Spcs3	chr8	54973468	54983033	-	9566	0	NA	0.043627	0.348395	0.873416	-0.195259	0.852739	-0.229824	5224	12.3452	5202	12.3452	522	0.144295	5280	12.3543	5201	12.3449	751	0.208686	4563	12.1526	4740	12.211	347	0.111389	4503	12.1084	4592	12.1652	959	0.32837
ENSMUSG00000025609.16	Mkln1	chr6	31375670	31493746	+	118077	0	NA	0.0410148	0.343273	0.873356	-0.195358	0.846352	-0.24067	5407	12.394	5592	12.4492	571	0.156582	5509	12.4031	5778	12.4963	1080	0.29788	4722	12.2048	4685	12.1941	178	0.0535994	4662	12.1607	4527	12.1447	1008	0.308608
ENSMUSG00000019777.17	Hdac2	chr10	36850540	36877885	+	27346	0	NA	0.0377569	0.339995	0.873268	-0.195504	0.845594	-0.241964	3128	11.6069	3214	11.6502	271	0.127439	3170	11.616	3258	11.6702	488	0.230359	2732	11.4124	2834	11.4691	217	0.115927	2681	11.3681	2735	11.4179	487	0.281288
ENSMUSG00000022338.9	Eny2	chr15	44291438	44301652	+	10215	0	NA	0.0343291	0.333362	0.873134	-0.195724	0.845522	-0.242086	2724	11.4068	2786	11.4445	240	0.134827	2762	11.4158	2986	11.5442	431	0.245596	2378	11.2146	2355	11.2021	124	0.075262	2336	11.1704	2311	11.1749	429	0.268534
ENSMUSG00000021982.15	Cdadc1	chr14	59796837	59835408	-	38572	0	NA	0.0337408	0.332496	0.872754	-0.196353	0.843676	-0.245239	2737	11.4142	2800	11.4515	242	0.128514	2785	11.4232	2893	11.4986	503	0.270193	2389	11.22	2435	11.2503	156	0.0957033	2349	11.1759	2274	11.1517	476	0.283352
ENSMUSG00000031242.8	Chmp1b2	chrX	106826357	106859940	-	33584	0	NA	0.0306924	0.323711	0.872692	-0.196455	0.863559	-0.211633	2083	11.0236	2086	11.027	98	0.0675225	2105	11.0327	2195	11.1005	232	0.164955	1817	10.8243	1837	10.8439	152	0.124112	1818	10.7802	1773	10.7928	535	0.417999
ENSMUSG00000079215.9	Zfp664	chr5	124939755	124979757	+	40003	0	NA	0.0394604	0.341899	0.872453	-0.196851	0.843918	-0.244826	5564	12.4405	5556	12.44	296	0.0761239	5640	12.4495	5620	12.455	800	0.205658	4854	12.2348	5118	12.3216	644	0.195907	4759	12.1907	5021	12.294	926	0.321695
ENSMUSG00000022656.16	Nectin3	chr16	46208069	46318888	-	110820	0	NA	0.0315769	0.326498	0.872079	-0.197469	0.865406	-0.208551	7151	12.8015	7070	12.7878	487	0.096921	7236	12.8105	7162	12.8064	975	0.190801	6236	12.6006	6320	12.6259	642	0.149617	6262	12.5565	5813	12.5053	2015	0.445208
ENSMUSG00000025613.14	Cct8	chr16	87280214	87292761	-	12548	0	NA	0.0413086	0.343273	0.871776	-0.19797	0.843779	-0.245063	7971	12.9542	7911	12.9498	832	0.150605	8112	12.9632	8385	13.032	1545	0.284726	6949	12.7603	7069	12.7875	451	0.0931131	6845	12.7162	6834	12.7387	1385	0.30405
ENSMUSG00000046311.15	Zfp62	chr11	49094119	49109643	+	15525	0	NA	0.0249352	0.308668	0.871459	-0.198495	0.859083	-0.21913	2007	10.9707	2006	10.9708	66	0.0472981	2031	10.9798	2068	11.0143	246	0.177529	1749	10.7688	1740	10.7657	146	0.119461	1745	10.7247	1664	10.7013	513	0.393669
ENSMUSG00000041231.16	Ublcp1	chr11	44345398	44361325	-	15928	0	NA	0.022666	0.30448	0.870995	-0.199264	0.849585	-0.235171	2392	11.2211	2390	11.2236	177	0.107958	2426	11.2302	2500	11.2879	370	0.228661	2083	11.0246	2048	11.0007	64	0.0438004	2061	10.9806	1976	10.9491	480	0.31919
ENSMUSG00000042271.14	Nxt2	chrX	141009766	141022688	+	12923	0	NA	0.0258537	0.312969	0.870738	-0.199689	0.841315	-0.249282	1096	10.0987	1113	10.1215	37	0.0485718	1109	10.1077	1126	10.1351	134	0.176037	954	9.89749	958	9.90539	58	0.0889647	933	9.8533	915	9.8392	147	0.223816
ENSMUSG00000036371.7	Serbp1	chr6	67215160	67274720	+	59561	0	NA	0.0362994	0.338418	0.870395	-0.200258	0.852189	-0.230755	14936	13.8614	14806	13.8533	1398	0.134207	15167	13.8704	15540	13.9237	2613	0.253762	13000	13.663	13348	13.7044	954	0.111153	12925	13.6188	12880	13.653	3305	0.380816
ENSMUSG00000013822.8	Elof1	chr9	22024285	22028468	-	4184	0	NA	0.0394087	0.341779	0.870038	-0.20085	0.859588	-0.218284	2899	11.4983	2911	11.5059	227	0.112488	2932	11.5074	2871	11.4873	395	0.196412	2522	11.2948	2541	11.3117	266	0.15191	2521	11.2508	2326	11.1843	796	0.406043
ENSMUSG00000070923.5	Klhl9	chr4	88636529	88640702	-	4174	0	NA	0.0118319	0.284545	0.869859	-0.201147	0.851873	-0.23129	5982	12.545	6078	12.5694	326	0.0793483	6050	12.5541	6076	12.5657	725	0.175731	5204	12.3453	5257	12.3603	131	0.0362824	5153	12.3012	4854	12.2453	1228	0.325564
ENSMUSG00000051234.7	Rnf7	chr9	96352990	96360728	-	7739	0	NA	0.0182729	0.298715	0.869093	-0.202417	0.847074	-0.239441	3937	11.9398	3994	11.9639	292	0.108327	3994	11.9489	4344	12.0851	610	0.233694	3421	11.74	3375	11.7211	125	0.0516987	3383	11.6958	3311	11.6935	774	0.319161
ENSMUSG00000073664.12	Nbeal1	chr1	60219758	60377487	+	157730	0	NA	0.0224031	0.30448	0.868792	-0.202917	0.855304	-0.225491	8468	13.0446	8456	13.0455	630	0.109175	8544	13.0537	8444	13.0432	951	0.158297	7357	12.8424	7289	12.8317	497	0.0983496	7308	12.7983	7151	12.8041	1870	0.36624
ENSMUSG00000040043.18	Rbms2	chr10	127967427	128016166	-	48740	0	NA	0.0274951	0.314233	0.868707	-0.203059	0.84	-0.251539	2079	11.0209	2089	11.0289	112	0.0778504	2106	11.0301	2198	11.1026	275	0.194119	1806	10.8132	1727	10.7549	191	0.151396	1769	10.7691	1787	10.8041	318	0.274762
ENSMUSG00000034473.15	Sec22a	chr16	35131501	35184288	-	52788	0	NA	0.0259351	0.312969	0.868538	-0.203339	0.844255	-0.244249	1935	10.9156	1958	10.9362	135	0.102051	1954	10.9247	1979	10.9504	232	0.172239	1680	10.712	1673	10.7091	129	0.107663	1650	10.6679	1512	10.5632	338	0.265654
ENSMUSG00000060032.7	H2aj	chr6	136785242	136787072	+	1831	0	NA	0.0358411	0.338418	0.868521	-0.203368	0.850674	-0.233321	2960	11.5283	2884	11.4943	227	0.108132	3002	11.5373	2997	11.5473	477	0.228703	2570	11.3211	2570	11.3281	284	0.162985	2554	11.2769	2391	11.224	744	0.375908
ENSMUSG00000030016.16	Zfp638	chr6	83844091	83966532	+	122442	0	NA	0.0237551	0.305715	0.868507	-0.203391	0.848131	-0.237641	4613	12.1683	4683	12.1935	339	0.110913	4672	12.1774	4771	12.2201	654	0.21596	4006	11.9653	4142	12.0165	282	0.104175	3963	11.9211	4081	11.9951	894	0.343658
ENSMUSG00000028603.16	Scp2	chr4	107901036	108002195	-	101160	0	NA	0.0295683	0.320587	0.868422	-0.203532	0.837267	-0.25624	14408	13.8101	14474	13.821	1242	0.125368	14637	13.8192	15491	13.9192	2484	0.254943	12512	13.6084	12823	13.6466	852	0.0990959	12255	13.5642	12581	13.6191	2131	0.246092
ENSMUSG00000025781.15	Atp5f1c	chr2	10060827	10085321	-	24495	0	NA	0.0479169	0.353104	0.868144	-0.203995	0.853326	-0.228832	24834	14.5934	24786	14.5967	2593	0.153194	25283	14.6024	26242	14.6757	4865	0.288932	21559	14.3908	20909	14.3519	2074	0.137542	21574	14.3466	19141	14.2245	6620	0.419806
ENSMUSG00000028676.18	Srsf10	chr4	135583058	135597219	+	14162	0	NA	0.0323774	0.329529	0.867852	-0.204479	0.845002	-0.242974	4657	12.1813	4646	12.1818	387	0.121355	4717	12.1904	4658	12.1859	698	0.220186	4042	11.9754	3886	11.9244	412	0.141099	3986	11.9313	3922	11.9377	880	0.333717
ENSMUSG00000071533.12	Pcnp	chr16	55827608	55850102	-	22495	0	NA	0.0130562	0.285437	0.867039	-0.20583	0.841685	-0.248648	4797	12.2267	4830	12.2376	243	0.0731306	4854	12.2358	5048	12.3019	603	0.184442	4159	12.0203	4119	12.0084	255	0.08874	4086	11.9762	3975	11.9571	757	0.275835
ENSMUSG00000004268.12	Emg1	chr6	124681048	124689141	-	8094	0	NA	0.0410244	0.343273	0.866671	-0.206444	0.847418	-0.238855	2581	11.3276	2650	11.3715	259	0.154965	2622	11.3367	2804	11.4538	459	0.274808	2237	11.1248	2308	11.1731	160	0.10385	2222	11.0806	2227	11.1215	577	0.367476
ENSMUSG00000021929.10	Kpna3	chr14	61602660	61677323	-	74664	0	NA	0.0238743	0.305715	0.866667	-0.206451	0.846274	-0.240803	3428	11.741	3352	11.711	229	0.0947423	3477	11.75	3552	11.7931	521	0.221317	2971	11.5321	2961	11.5324	281	0.133953	2942	11.4879	2905	11.5048	705	0.363001
ENSMUSG00000028675.13	Pnrc2	chr4	135598229	135601161	-	2933	0	NA	0.0202215	0.302091	0.866563	-0.206624	0.841981	-0.24814	6626	12.6917	6610	12.6906	430	0.0939904	6712	12.7008	7022	12.778	919	0.205221	5742	12.4835	5565	12.4424	487	0.121045	5651	12.4394	5583	12.4471	1139	0.30679
ENSMUSG00000021996.17	Esd	chr14	74969737	74988205	+	18469	0	NA	0.018952	0.298715	0.865938	-0.207665	0.847717	-0.238346	11480	13.4839	11398	13.4765	828	0.102099	11638	13.4929	11914	13.5376	1738	0.220855	9940	13.2766	10285	13.3284	663	0.0981371	9866	13.2325	9294	13.1822	2543	0.355064
ENSMUSG00000070372.12	Capza1	chr3	104730095	104771821	-	41727	0	NA	0.0167744	0.295692	0.865906	-0.207718	0.850045	-0.234388	8750	13.0922	8742	13.0933	624	0.10192	8835	13.1013	8941	13.1264	997	0.167033	7576	12.8855	7676	12.9063	442	0.0844223	7510	12.8414	7086	12.791	1820	0.346937
ENSMUSG00000035150.16	Eif2s3x	chrX	93232313	93256468	-	24156	0	NA	0.0401077	0.342262	0.865899	-0.20773	0.850042	-0.234395	5338	12.379	5234	12.3533	397	0.103941	5402	12.3881	5332	12.3798	765	0.198988	4622	12.1631	4510	12.1392	642	0.203814	4592	12.119	4466	12.1251	1224	0.422288
ENSMUSG00000021824.14	Ap3m1	chr14	21081510	21102576	-	21067	0	NA	0.0116391	0.284545	0.865803	-0.20789	0.847	-0.239566	5337	12.3802	5323	12.3781	301	0.0810352	5402	12.3892	5594	12.45	698	0.18972	4621	12.173	4713	12.2027	209	0.0665581	4575	12.1289	4574	12.1596	1056	0.336314
ENSMUSG00000025862.15	Stag2	chrX	41238194	41366062	+	127869	0	NA	0.0243644	0.307781	0.865576	-0.208267	0.850292	-0.23397	9546	13.2152	9586	13.2249	913	0.140192	9624	13.2243	9400	13.1982	1125	0.169623	8263	13.0117	8347	13.0272	325	0.0567759	8183	12.9675	7779	12.9256	1926	0.333484
ENSMUSG00000021843.18	Ktn1	chr14	47885905	47977351	+	91447	0	NA	0.0162979	0.294833	0.865527	-0.208349	0.835516	-0.259261	4242	12.0485	4168	12.0255	261	0.0869314	4294	12.0575	4292	12.0673	582	0.193827	3671	11.8389	3512	11.7785	286	0.110916	3587	11.7948	3446	11.7511	588	0.223734
ENSMUSG00000063480.9	Snu13	chr15	81924726	81931799	-	7074	0	NA	0.0475388	0.35243	0.86547	-0.208444	0.844613	-0.243638	3156	11.6146	3172	11.6315	396	0.182326	3216	11.6238	3359	11.7138	672	0.315465	2731	11.4144	2769	11.4357	134	0.0706993	2716	11.3702	2558	11.3214	718	0.364916
ENSMUSG00000027746.14	Ufm1	chr3	53760797	53771251	-	10455	0	NA	0.0314261	0.32552	0.864842	-0.209492	0.834078	-0.261746	5235	12.3471	5320	12.3771	570	0.159864	5328	12.3561	5670	12.4692	1023	0.290409	4528	12.1439	4576	12.1602	182	0.0594805	4444	12.0997	4481	12.1299	791	0.256073
ENSMUSG00000037720.17	Tmem33	chr5	67417908	67448804	+	30897	0	NA	0.0238362	0.305715	0.864694	-0.209739	0.846485	-0.240444	4161	12.0211	4140	12.015	242	0.0835503	4221	12.0301	4316	12.0718	629	0.218891	3598	11.8063	3564	11.7997	404	0.159422	3573	11.7621	3539	11.7895	923	0.392934
ENSMUSG00000031782.16	Coq9	chr8	95564949	95581523	+	16575	0	NA	0.0447763	0.348997	0.864649	-0.209814	0.844519	-0.243798	4574	12.1513	4485	12.1312	540	0.170875	4655	12.1603	4643	12.1769	924	0.293443	3955	11.9461	3947	11.9469	319	0.117375	3931	11.902	3412	11.7368	1074	0.365851
ENSMUSG00000038619.13	Ensa	chr3	95532304	95539413	+	7110	0	NA	0.00925146	0.278262	0.864635	-0.209837	0.843715	-0.245173	9163	13.1603	9307	13.184	463	0.0735474	9276	13.1693	9596	13.2283	1179	0.188903	7923	12.9513	7845	12.9377	277	0.0493191	7826	12.9071	7590	12.8901	1738	0.309567
ENSMUSG00000023110.13	Prmt5	chr14	54744644	54754982	-	10339	0	NA	0.0485063	0.354607	0.864443	-0.210157	0.844676	-0.243531	1298	10.3408	1272	10.3145	90	0.097707	1312	10.3498	1265	10.3048	165	0.174532	1122	10.1228	1060	10.0512	156	0.193537	1108	10.0787	1091	10.0928	269	0.371464
ENSMUSG00000031333.8	Abcb7	chrX	103324263	103457462	-	133200	0	NA	0.00901758	0.27708	0.864235	-0.210505	0.845698	-0.241786	3714	11.858	3696	11.8519	147	0.0569795	3758	11.8671	3880	11.9223	459	0.180507	3209	11.6471	3262	11.672	151	0.0692986	3178	11.603	3148	11.6207	740	0.339182
ENSMUSG00000020664.11	Dld	chr12	31381276	31401452	-	20177	0	NA	0.0235907	0.305191	0.863955	-0.210972	0.848417	-0.237154	12669	13.6252	12882	13.6532	1024	0.117472	12877	13.6343	13452	13.7154	2199	0.255266	10946	13.4144	11188	13.4498	882	0.117282	10925	13.3703	10110	13.3036	3144	0.399877
ENSMUSG00000026384.14	Ptpn4	chr1	119580197	119765343	-	185147	0	NA	0.0396865	0.34203	0.863843	-0.211159	0.839814	-0.251858	1274	10.3114	1238	10.2748	118	0.129247	1290	10.3203	1239	10.2761	201	0.218548	1100	10.1016	1086	10.0861	89	0.112156	1083	10.0573	1002	9.97011	229	0.300365
ENSMUSG00000071654.7	Uqcc3	chr19	8857378	8858287	-	910	0	NA	0.0326143	0.330301	0.863643	-0.211493	0.834963	-0.260217	1098	10.0985	1072	10.0679	83	0.106174	1111	10.1074	1096	10.0975	153	0.195924	948	9.88729	955	9.90087	67	0.104584	927	9.8432	937	9.87344	147	0.236574
ENSMUSG00000075486.11	Commd6	chr14	101870417	101878122	-	7706	0	NA	0.035037	0.336921	0.863586	-0.211588	0.839782	-0.251913	2163	11.0722	2226	11.1205	236	0.160676	2201	11.0811	2359	11.2026	418	0.291191	1868	10.867	1890	10.8849	74	0.0573902	1848	10.8228	1854	10.8572	422	0.329079
ENSMUSG00000030035.15	Wbp1	chr6	83096025	83098540	-	2516	0	NA	0.0231443	0.30448	0.863439	-0.211833	0.839662	-0.25212	3566	11.7948	3667	11.8408	340	0.139652	3604	11.8039	3538	11.7881	509	0.205512	3079	11.5876	3139	11.6165	121	0.0569633	3026	11.5436	3038	11.5694	575	0.269398
ENSMUSG00000079418.6	Atg4a	chrX	139857656	139947266	+	89611	0	NA	0.0221818	0.30448	0.863396	-0.211906	0.843657	-0.245271	1562	10.6072	1510	10.5612	105	0.0935927	1580	10.6161	1669	10.7056	200	0.18958	1348	10.396	1337	10.3859	78	0.0829718	1332	10.3519	1267	10.3083	312	0.31777
ENSMUSG00000020843.16	Timm22	chr11	76297778	76307118	+	9341	0	NA	0.0260201	0.312969	0.863307	-0.212054	0.839878	-0.251749	1292	10.3356	1282	10.3253	58	0.0622267	1308	10.3446	1358	10.4068	163	0.184678	1115	10.1194	1091	10.0928	107	0.137023	1098	10.0751	1183	10.2095	236	0.317303
ENSMUSG00000031767.14	Nudt7	chr8	114860297	114881479	+	21183	0	NA	0.0472651	0.35243	0.863276	-0.212106	0.841751	-0.248534	1480	10.5268	1446	10.4992	151	0.14156	1506	10.536	1494	10.5463	288	0.274456	1278	10.3144	1317	10.3641	130	0.150401	1268	10.2703	1179	10.2046	359	0.359143
ENSMUSG00000068749.10	Psma5	chr3	108164242	108187290	+	23049	0	NA	0.0236374	0.305319	0.863206	-0.212223	0.840389	-0.25087	3948	11.9417	3944	11.946	375	0.13916	4007	11.9508	4171	12.0248	665	0.252513	3408	11.7336	3383	11.7245	171	0.0710865	3367	11.6895	3325	11.6996	740	0.320187
ENSMUSG00000041124.12	Msantd4	chr9	4376562	4386870	+	10309	0	NA	0.0113213	0.284545	0.863108	-0.212386	0.842273	-0.247641	3256	11.6677	3280	11.6797	165	0.0730959	3290	11.6768	3332	11.7026	368	0.163607	2810	11.455	2721	11.4105	162	0.0819785	2771	11.4109	2715	11.4073	583	0.308047
ENSMUSG00000050890.16	Pdik1l	chr4	134002313	134015206	-	12894	0	NA	0.0351326	0.337183	0.863018	-0.212538	0.848069	-0.237746	1375	10.4222	1355	10.405	121	0.122996	1384	10.4314	1398	10.4501	125	0.128588	1187	10.2123	1212	10.2444	66	0.0810301	1174	10.1681	1189	10.2167	266	0.334788
ENSMUSG00000038274.14	Fau	chr19	6107874	6109554	+	1681	0	NA	0.043344	0.348395	0.862857	-0.212807	0.832943	-0.26371	27615	14.7468	27824	14.7636	2810	0.150967	28074	14.7558	29384	14.8426	5112	0.274998	23828	14.5348	23669	14.5308	2337	0.143241	23384	14.4906	23222	14.5033	4767	0.282059
ENSMUSG00000021238.12	Aldh6a1	chr12	84477491	84497778	-	20288	0	NA	0.0289132	0.318028	0.862771	-0.212951	0.847098	-0.239398	2055	11.0007	1998	10.9645	190	0.13165	2076	11.0098	2000	10.9661	278	0.184637	1773	10.791	1777	10.796	99	0.080099	1758	10.7469	1635	10.676	444	0.341473
ENSMUSG00000008690.16	Ncaph2	chr15	89239922	89257029	+	17108	0	NA	0.014506	0.285437	0.862698	-0.213073	0.837892	-0.255163	4324	12.0766	4344	12.0849	248	0.0842273	4364	12.0857	4296	12.0693	439	0.144661	3731	11.8621	3679	11.8455	290	0.111729	3656	11.818	3705	11.8556	645	0.261651
ENSMUSG00000045205.17	Dpy19l4	chr4	11261315	11322137	-	60823	0	NA	0.0460577	0.350132	0.86255	-0.21332	0.846308	-0.240745	1991	10.9524	2062	11.0108	219	0.164908	2006	10.9614	2034	10.9903	246	0.180565	1717	10.7436	1696	10.7288	128	0.103891	1697	10.6995	1651	10.69	388	0.333516
ENSMUSG00000048755.10	Mcat	chr15	83430998	83447988	-	16991	0	NA	0.0437227	0.348395	0.861964	-0.2143	0.846368	-0.240643	758	9.56668	763	9.57743	18	0.033859	765	9.57582	774	9.59801	76	0.144906	653	9.34798	667	9.3837	59	0.131147	648	9.30403	594	9.21675	177	0.353446
ENSMUSG00000054648.9	Zfp869	chr8	70155306	70169633	-	14328	0	NA	0.0207125	0.302648	0.861906	-0.214398	0.822259	-0.282335	2692	11.3938	2737	11.4189	130	0.0705306	2730	11.4029	2828	11.4659	386	0.210923	2320	11.1722	2412	11.2366	278	0.178506	2245	11.128	2180	11.0908	213	0.135421
ENSMUSG00000026393.11	Nek7	chr1	138410613	138547879	-	137267	0	NA	0.0263833	0.313811	0.861555	-0.214985	0.839453	-0.252479	6196	12.5902	5995	12.5498	680	0.157541	6287	12.5993	6430	12.6503	1088	0.260057	5338	12.3817	5281	12.3669	194	0.0519362	5277	12.3375	5337	12.3821	1180	0.318918
ENSMUSG00000060510.15	Zfp266	chr9	20406364	20432713	-	26350	0	NA	0.0448706	0.348997	0.861444	-0.21517	0.827915	-0.272445	2018	10.9722	1935	10.9189	230	0.156887	2031	10.9813	2115	11.0471	216	0.167343	1738	10.7551	1722	10.7507	220	0.183334	1682	10.7107	1689	10.7228	171	0.14312
ENSMUSG00000003970.10	Rpl8	chr15	76788278	76790514	+	2237	0	NA	0.0227686	0.30448	0.861154	-0.215657	0.834571	-0.260894	31714	14.9495	31622	14.948	2399	0.108079	32196	14.9585	33498	15.0276	5160	0.23842	27310	14.7333	27385	14.7412	2289	0.118704	26869	14.6891	26425	14.6897	5378	0.303426
ENSMUSG00000022884.17	Eif4a2	chr16	22926194	22932886	+	6693	0	NA	0.041581	0.343399	0.861059	-0.215816	0.836394	-0.257745	33791	15.0401	34819	15.0875	2808	0.122812	34358	15.0492	36222	15.1446	5938	0.26228	29096	14.8182	28611	14.8043	3919	0.193294	28737	14.774	26654	14.7021	7289	0.362075
ENSMUSG00000054312.7	Mrps21	chr3	95769946	95778831	-	8886	0	NA	0.038521	0.34116	0.860785	-0.216275	0.830434	-0.268063	3239	11.6529	3354	11.7119	382	0.176715	3302	11.6618	3518	11.7785	683	0.316966	2788	11.4429	2754	11.4278	186	0.0954282	2742	11.3988	2874	11.4893	541	0.289034
ENSMUSG00000062647.17	Rpl7a	chr2	26800776	26803330	+	2555	0	NA	0.0190735	0.298715	0.860621	-0.21655	0.833265	-0.263153	35082	15.0959	35788	15.1269	2249	0.0950275	35620	15.105	37128	15.1788	5553	0.234506	30193	14.8785	29134	14.8305	2365	0.111237	29681	14.8343	28670	14.8073	5826	0.290651
ENSMUSG00000010290.8	AI597479	chr1	43137870	43155107	+	17238	0	NA	0.0295777	0.320587	0.860592	-0.216598	0.839171	-0.252963	1473	10.5226	1508	10.5587	106	0.107176	1495	10.5315	1544	10.5895	233	0.233984	1268	10.3043	1221	10.255	118	0.133142	1254	10.2601	1342	10.3912	293	0.356863
ENSMUSG00000003623.5	Crot	chr5	9016033	9047324	-	31292	0	NA	0.0393787	0.341779	0.860393	-0.216932	0.828564	-0.271316	3621	11.8136	3698	11.8522	431	0.177336	3682	11.8227	4003	11.9672	697	0.296204	3115	11.6023	3087	11.5925	238	0.109074	3051	11.5581	3029	11.5651	517	0.252474
ENSMUSG00000032757.7	Bet1	chr6	4076899	4086972	-	10074	0	NA	0.0496862	0.357187	0.860184	-0.217283	0.843809	-0.245011	2226	11.1124	2254	11.1392	252	0.17139	2262	11.1214	2437	11.2511	414	0.287205	1914	10.8977	1986	10.9564	187	0.143538	1908	10.8534	2011	10.9744	528	0.40949
ENSMUSG00000028568.17	Btf3l4	chr4	108671492	108690811	-	19320	0	NA	0.0337122	0.332496	0.859878	-0.217796	0.825978	-0.275825	1911	10.897	1906	10.8953	150	0.112108	1929	10.906	1926	10.9121	223	0.16988	1643	10.6712	1691	10.7245	231	0.205487	1593	10.6271	1652	10.6909	224	0.202514
ENSMUSG00000031422.17	Morf4l2	chrX	135633691	135644439	-	10749	0	NA	0.0467733	0.351788	0.859771	-0.217976	0.827452	-0.273253	10250	13.3137	10281	13.3251	1291	0.18622	10424	13.3228	10790	13.3973	2050	0.300424	8813	13.1015	8701	13.0871	742	0.119674	8626	13.0574	8735	13.0928	1457	0.252241
ENSMUSG00000022051.16	Bnip3l	chr14	67222688	67246326	-	23639	0	NA	0.0219573	0.30448	0.859559	-0.218331	0.843926	-0.244811	7980	12.9604	7866	12.9416	454	0.0814537	8073	12.9695	8330	13.0243	1007	0.183373	6859	12.7352	6661	12.7017	848	0.178539	6813	12.691	6019	12.5555	1914	0.389904
ENSMUSG00000028847.9	Trappc3	chr4	126156118	126169676	+	13559	0	NA	0.0153306	0.288441	0.859397	-0.218603	0.835324	-0.259592	3244	11.6596	3256	11.668	274	0.123704	3292	11.6688	3474	11.7624	530	0.243382	2788	11.4446	2768	11.4351	101	0.0509932	2750	11.4004	2725	11.4126	582	0.301981
ENSMUSG00000118664.1	Tusc3	chr8	39472999	39619367	+	146369	0	NA	0.0139645	0.285437	0.858965	-0.21933	0.838553	-0.254027	2948	11.5225	2946	11.5236	219	0.107552	2984	11.5316	3072	11.5846	411	0.203818	2532	11.305	2562	11.3236	128	0.073216	2502	11.2609	2263	11.1447	577	0.314489
ENSMUSG00000032030.18	Cul5	chr9	53525882	53581314	-	55433	0	NA	0.0191345	0.298715	0.858822	-0.21957	0.84001	-0.251521	1939	10.9185	1928	10.9132	150	0.112002	1968	10.9276	2059	11.0084	315	0.238695	1665	10.7008	1640	10.6804	92	0.0784446	1653	10.6569	1583	10.6294	424	0.351134
ENSMUSG00000032399.9	Rpl4	chr9	64080657	64085948	+	5292	0	NA	0.0200767	0.302091	0.858686	-0.219797	0.830261	-0.268362	56952	15.7943	57432	15.8096	4021	0.105673	57712	15.8034	58842	15.8445	8274	0.217536	48904	15.5751	49242	15.5876	3239	0.0967246	47916	15.5309	47517	15.5362	8227	0.25096
ENSMUSG00000063362.14	Alg11	chr8	22550737	22561643	+	10907	0	NA	0.0363983	0.338418	0.85839	-0.220294	0.847243	-0.239152	1511	10.5596	1475	10.5275	98	0.0891908	1532	10.5687	1544	10.5924	226	0.211221	1297	10.3328	1315	10.3619	160	0.179315	1297	10.2885	1188	10.2155	404	0.439359
ENSMUSG00000031479.10	Vps36	chr8	22682825	22710859	+	28035	0	NA	0.0213919	0.30448	0.858287	-0.220468	0.840442	-0.250781	3669	11.8379	3578	11.8055	300	0.112579	3713	11.847	3922	11.9379	507	0.204828	3149	11.6159	3122	11.6087	299	0.13981	3120	11.5718	3063	11.5812	749	0.370549
ENSMUSG00000028419.6	Chmp5	chr4	40948407	40965303	+	16897	0	NA	0.00823639	0.27708	0.858204	-0.220607	0.836003	-0.25842	9581	13.2239	9624	13.2314	585	0.088197	9711	13.233	10266	13.3257	1366	0.211964	8223	13.0049	8279	13.0154	274	0.0486247	8118	12.9607	7881	12.9443	1809	0.302892
ENSMUSG00000022427.5	Tomm22	chr15	79555062	79557601	+	2540	0	NA	0.0462486	0.350412	0.85809	-0.220799	0.833504	-0.262738	5670	12.458	5998	12.5501	748	0.200644	5781	12.4671	6422	12.6491	1223	0.333318	4865	12.2462	4972	12.2799	300	0.0900258	4819	12.2021	4533	12.1466	1173	0.339533
ENSMUSG00000027900.16	Dram2	chr3	106455114	106483206	+	28093	0	NA	0.0252106	0.310633	0.85809	-0.2208	0.843132	-0.246169	11255	13.4514	11609	13.5029	1200	0.157	11378	13.4605	11778	13.5215	1639	0.221972	9658	13.2359	9601	13.2291	530	0.0794902	9593	13.1917	8612	13.0723	2540	0.351956
ENSMUSG00000028797.21	Tmem234	chr4	129494461	129517852	+	23392	0	NA	0.0168859	0.295769	0.858034	-0.220893	0.836157	-0.258154	6315	12.6191	6240	12.6061	618	0.139648	6401	12.6282	6571	12.6809	1027	0.237877	5418	12.4034	5367	12.3902	154	0.0407469	5352	12.3593	5107	12.3185	1173	0.308974
ENSMUSG00000003161.16	Sri	chr5	8096078	8119379	+	23302	0	NA	0.0212633	0.304289	0.858012	-0.220931	0.84533	-0.242413	28976	14.8183	28421	14.7946	2506	0.121504	29363	14.8274	31470	14.9416	4394	0.226918	24862	14.598	24289	14.5681	2029	0.115347	24821	14.5538	21890	14.4181	7473	0.3918
ENSMUSG00000066798.4	Zbtb6	chr2	37315512	37333183	-	17672	0	NA	0.0230234	0.30448	0.857745	-0.22138	0.833799	-0.262229	1946	10.9213	1974	10.9466	182	0.136809	1970	10.9302	1924	10.9106	294	0.224267	1669	10.7037	1710	10.7406	87	0.0751907	1642	10.6595	1675	10.7108	319	0.289091
ENSMUSG00000067995.5	Gtf2f2	chr14	76134377	76248305	-	113929	0	NA	0.0258617	0.312969	0.857263	-0.222191	0.832474	-0.264523	1191	10.2165	1191	10.2184	82	0.0992374	1208	10.2253	1260	10.3002	183	0.226666	1021	9.99294	1017	9.99152	89	0.123025	1006	9.94884	934	9.86882	218	0.307423
ENSMUSG00000040331.17	Nsmce4a	chr7	130134256	130174848	-	40593	0	NA	0.016761	0.295692	0.857199	-0.222297	0.826297	-0.275268	3538	11.7848	3628	11.8253	287	0.120947	3594	11.7939	3818	11.8991	595	0.25361	3032	11.5636	3096	11.5967	218	0.104607	2969	11.5196	2988	11.5454	506	0.24735
ENSMUSG00000008892.14	Vdac3	chr8	23067102	23083774	-	16673	0	NA	0.0317026	0.326794	0.857063	-0.222527	0.828639	-0.271184	19002	14.2063	18646	14.1866	2154	0.162943	19299	14.2154	19714	14.2669	3554	0.271387	16286	13.9885	16111	13.9758	1176	0.103215	15992	13.9443	16035	13.969	2992	0.276131
ENSMUSG00000025510.15	Cd151	chr7	141047305	141051386	+	4082	0	NA	0.014735	0.285602	0.856843	-0.222897	0.838651	-0.253858	10578	13.3643	10539	13.3636	922	0.126046	10702	13.3734	10444	13.3502	1535	0.205679	9063	13.1446	9208	13.1688	441	0.0705169	8975	13.1004	8352	13.0281	2226	0.326617
ENSMUSG00000029269.12	Sult1b1	chr5	87661198	87686054	-	24857	0	NA	0.0448035	0.348997	0.8566	-0.223306	0.835401	-0.259459	22961	14.4785	23328	14.5075	2681	0.173409	23343	14.4875	25260	14.6236	4373	0.29063	19668	14.2571	20148	14.2984	2028	0.156816	19501	14.2129	18207	14.1523	5212	0.365821
ENSMUSG00000028608.16	Czib	chr4	107747010	107756581	+	9572	0	NA	0.0404569	0.342947	0.856086	-0.224172	0.830551	-0.267859	1865	10.8559	1938	10.9211	234	0.18791	1902	10.8648	2026	10.9849	403	0.324393	1597	10.6401	1611	10.6546	81	0.075359	1579	10.5961	1490	10.5421	380	0.321175
ENSMUSG00000006519.12	Cyba	chr8	123151515	123159669	-	8155	0	NA	0.0362101	0.338418	0.855861	-0.224551	0.828455	-0.271505	4101	11.9911	3939	11.944	588	0.189627	4160	12.0002	4096	11.9993	825	0.276681	3510	11.7759	3534	11.7875	183	0.0750301	3446	11.7318	3467	11.7599	652	0.260604
ENSMUSG00000071072.13	Ptges3	chr10	127894823	127913141	+	18319	0	NA	0.0427089	0.346182	0.855455	-0.225237	0.821585	-0.283519	5465	12.4084	5456	12.4139	612	0.168142	5558	12.4175	5702	12.4746	1053	0.289106	4675	12.1821	4857	12.2461	571	0.182232	4567	12.1379	4765	12.2186	774	0.274157
ENSMUSG00000029191.17	Rfc1	chr5	65419193	65493013	-	73821	0	NA	0.0204291	0.302648	0.855394	-0.225339	0.831468	-0.266267	2352	11.1951	2349	11.1984	219	0.132668	2376	11.204	2280	11.1551	336	0.190415	2012	10.9726	2065	11.0126	126	0.0913439	1975	10.9285	2026	10.9851	360	0.274061
ENSMUSG00000030729.18	Pgm2l1	chr7	99876601	99928075	+	51475	0	NA	0.0370897	0.33897	0.855112	-0.225815	0.834108	-0.261694	1251	10.2842	1220	10.2541	127	0.140876	1262	10.2932	1322	10.369	148	0.181709	1070	10.0591	1007	9.97728	102	0.134541	1052	10.0148	1048	10.0348	216	0.310448
ENSMUSG00000028179.13	Cth	chr3	157599885	157630714	-	30830	0	NA	0.0325019	0.329638	0.854798	-0.226344	0.843096	-0.24623	4605	12.1621	4675	12.1911	483	0.161635	4675	12.1711	4794	12.2271	812	0.270923	3936	11.9373	4031	11.9773	387	0.142867	3942	11.8932	3890	11.9259	1217	0.42628
ENSMUSG00000044573.17	Acp1	chr12	30943325	30961588	-	18264	0	NA	0.0223466	0.30448	0.854636	-0.226619	0.832137	-0.265107	3828	11.8959	3826	11.9014	405	0.154169	3891	11.905	4142	12.0164	703	0.275529	3271	11.6741	3282	11.6808	194	0.08702	3237	11.6298	3167	11.6294	741	0.339585
ENSMUSG00000059119.10	Nap1l4	chr7	143067316	143102843	-	35528	0	NA	0.0144774	0.285437	0.854058	-0.227594	0.837089	-0.256547	5343	12.381	5438	12.409	349	0.0944701	5413	12.3901	5508	12.4205	767	0.207986	4563	12.1505	4569	12.158	437	0.141927	4531	12.1064	4385	12.0987	1147	0.385607
ENSMUSG00000013622.16	Atraid	chr5	31205656	31211967	+	6312	0	NA	0.0347507	0.335621	0.853865	-0.227921	0.829177	-0.270248	2910	11.4964	2994	11.5451	387	0.196082	2965	11.5054	3166	11.6289	623	0.322229	2485	11.2792	2488	11.2814	50	0.028411	2458	11.2348	2368	11.2101	578	0.317414
ENSMUSG00000030301.18	Ccdc91	chr6	147377326	147534110	+	156785	0	NA	0.0437472	0.348395	0.853771	-0.228079	0.838481	-0.254151	2710	11.3969	2625	11.3586	327	0.161804	2750	11.4061	2734	11.4139	504	0.260182	2314	11.1673	2402	11.2306	291	0.186939	2306	11.1233	2373	11.2131	648	0.426195
ENSMUSG00000022292.17	Rrm2b	chr15	37924196	37961562	-	37367	0	NA	0.0425952	0.345594	0.853726	-0.228156	0.824765	-0.277944	1052	10.0357	1046	10.0327	97	0.13594	1065	10.045	1084	10.0828	149	0.21747	898	9.80303	901	9.81698	118	0.187915	878	9.75869	884	9.78953	161	0.285485
ENSMUSG00000062169.14	Cnih4	chr1	180972258	180996559	+	24302	0	NA	0.0270104	0.314233	0.853199	-0.229046	0.842734	-0.246851	5490	12.4167	5237	12.3548	573	0.145868	5573	12.4257	5466	12.4154	983	0.255082	4684	12.1874	4869	12.2497	490	0.153617	4696	12.1432	4400	12.1036	1476	0.439972
ENSMUSG00000091537.3	Tma7	chr9	108903636	108911655	-	8020	0	NA	0.0253926	0.311281	0.853006	-0.229371	0.815271	-0.294648	6008	12.548	6118	12.5789	538	0.131792	6115	12.5572	6325	12.6261	1118	0.274807	5125	12.3159	5262	12.3617	568	0.169966	4985	12.2718	5271	12.3641	693	0.211258
ENSMUSG00000030604.10	Zfp626	chr7	27506621	27522341	+	15721	0	NA	0.0256437	0.312359	0.852541	-0.230159	0.820276	-0.285818	1278	10.3149	1340	10.3883	124	0.144232	1301	10.3242	1387	10.4388	241	0.283564	1089	10.0866	1082	10.0808	93	0.119452	1067	10.0428	1044	10.0293	196	0.249781
ENSMUSG00000056515.10	Rab31	chr17	65958724	66079747	-	121024	0	NA	0.0334886	0.332496	0.852253	-0.230647	0.82505	-0.277447	1986	10.9496	2019	10.9789	202	0.150671	2014	10.9585	2010	10.97	337	0.252309	1692	10.7169	1759	10.7814	199	0.17764	1661	10.6726	1699	10.7313	362	0.304805
ENSMUSG00000027274.17	Mkks	chr2	136715700	136733309	-	17610	0	NA	0.0392935	0.341769	0.852217	-0.230708	0.842498	-0.247254	1826	10.8296	1789	10.8056	181	0.139198	1856	10.8385	1882	10.876	343	0.266832	1556	10.5961	1580	10.6266	187	0.175476	1564	10.552	1525	10.5755	511	0.462998
ENSMUSG00000022474.16	Pmm1	chr15	81835309	81845131	-	9823	0	NA	0.0446645	0.348997	0.852115	-0.23088	0.815333	-0.294538	1374	10.4144	1389	10.438	185	0.195648	1403	10.4236	1460	10.5055	317	0.336934	1171	10.1878	1160	10.1812	129	0.155028	1144	10.1436	1058	10.0485	213	0.243797
ENSMUSG00000026078.11	Pdcl3	chr1	39024689	39036319	+	11631	0	NA	0.0192734	0.298715	0.852016	-0.231048	0.828237	-0.271885	4753	12.2074	4778	12.2202	526	0.160626	4834	12.2165	5040	12.2993	916	0.285944	4049	11.9829	4079	11.9944	155	0.0550863	4004	11.9388	3820	11.8997	915	0.318856
ENSMUSG00000021660.15	Btf3	chr13	98446404	98453514	-	7111	0	NA	0.0410582	0.343273	0.851938	-0.23118	0.818472	-0.288995	16648	14.0134	17470	14.0926	2071	0.186891	16962	14.0224	18994	14.2133	3436	0.317972	14183	13.7867	13503	13.7211	1374	0.137555	13883	13.7425	12628	13.6245	2539	0.256572
ENSMUSG00000108621.3	Gm33989	chr7	39193826	39230013	+	36188	0	NA	0.0413576	0.343273	0.851769	-0.231466	0.831356	-0.266462	2354	11.1903	2475	11.2723	316	0.201173	2384	11.1995	2474	11.2707	424	0.272918	2005	10.9684	1990	10.9593	115	0.0802097	1982	10.9244	1920	10.9076	454	0.323272
ENSMUSG00000029247.18	Paics	chr5	77099154	77115356	+	16203	0	NA	0.0280111	0.316671	0.851663	-0.231645	0.822322	-0.282225	4473	12.1209	4476	12.1285	464	0.149198	4536	12.1299	4484	12.1307	773	0.246432	3809	11.8881	3669	11.8416	440	0.164344	3730	11.8439	3612	11.819	693	0.282395
ENSMUSG00000039065.12	Atpsckmt	chr15	31601998	31621373	+	19376	0	NA	0.0476724	0.352519	0.851605	-0.231744	0.81425	-0.296456	794	9.62533	804	9.65038	95	0.172664	808	9.63467	806	9.64875	167	0.301349	676	9.39406	627	9.29462	83	0.168513	658	9.34988	615	9.26679	108	0.22298
ENSMUSG00000050668.11	Gpatch11	chr17	79142996	79155737	+	12742	0	NA	0.0394263	0.341779	0.851473	-0.231967	0.833898	-0.262057	1566	10.6063	1528	10.5782	179	0.162033	1592	10.6153	1568	10.6129	306	0.277834	1333	10.3765	1293	10.3376	132	0.140448	1327	10.3324	1269	10.3106	376	0.388388
ENSMUSG00000031984.9	2810004N23Rik	chr8	125563684	125589859	-	26176	0	NA	0.0299048	0.321593	0.851331	-0.232208	0.826161	-0.275505	1326	10.3698	1376	10.4278	111	0.127175	1344	10.379	1410	10.4628	202	0.233459	1129	10.1348	1150	10.1687	127	0.162754	1111	10.0909	1156	10.1762	226	0.327253
ENSMUSG00000063800.6	Prpf38a	chr4	108420369	108436533	-	16165	0	NA	0.0166026	0.295692	0.850962	-0.232834	0.827241	-0.27362	2495	11.2805	2476	11.2745	227	0.129879	2537	11.2895	2621	11.354	456	0.264575	2123	11.0496	2088	11.0286	156	0.102486	2098	11.0054	2015	10.9773	475	0.33383
ENSMUSG00000029623.15	Pdap1	chr5	145065579	145077048	-	11470	0	NA	0.028655	0.317797	0.850853	-0.233018	0.827756	-0.272722	3038	11.5643	3050	11.5753	272	0.132691	3083	11.5734	3224	11.6542	502	0.249209	2585	11.3264	2682	11.3896	333	0.190942	2552	11.2822	2588	11.3382	581	0.375418
ENSMUSG00000057440.9	Mpp7	chr18	7347959	7626866	-	278908	0	NA	0.0136759	0.285437	0.849858	-0.234706	0.822253	-0.282345	1642	10.6789	1618	10.6608	129	0.109529	1665	10.6879	1672	10.7078	257	0.219678	1396	10.4453	1399	10.4512	91	0.0937262	1369	10.4013	1350	10.3998	250	0.253555
ENSMUSG00000021716.15	Srek1ip1	chr13	104928992	104975782	+	46791	0	NA	0.0191366	0.298715	0.849856	-0.23471	0.825969	-0.27584	1677	10.7087	1698	10.7304	132	0.11851	1701	10.7178	1818	10.8292	258	0.235452	1425	10.4731	1362	10.4126	134	0.131492	1405	10.4291	1465	10.5177	304	0.322605
ENSMUSG00000032171.8	Pin1	chr9	20563391	20577880	+	14490	0	NA	0.0284831	0.317709	0.84965	-0.235059	0.824148	-0.279024	1642	10.6749	1638	10.6782	186	0.162386	1672	10.6842	1734	10.7574	326	0.292072	1395	10.444	1353	10.403	109	0.11171	1378	10.3998	1363	10.4136	306	0.329343
ENSMUSG00000085882.3	2610507I01Rik	chr11	59087691	59093263	-	5573	0	NA	0.0424207	0.344676	0.849526	-0.235271	0.820879	-0.284758	719	9.4873	692	9.43718	67	0.128576	727	9.49669	709	9.47012	100	0.195451	611	9.25064	624	9.28771	64	0.151377	597	9.20674	628	9.29692	99	0.245357
ENSMUSG00000058704.10	Memo1	chr17	74506031	74602516	-	96486	0	NA	0.0139297	0.285437	0.849471	-0.235364	0.830255	-0.268374	2267	11.1446	2338	11.1917	146	0.0952647	2302	11.1536	2419	11.2404	359	0.235208	1926	10.9066	1835	10.8424	186	0.136557	1911	10.8625	1737	10.7632	512	0.364764
ENSMUSG00000035840.8	Lysmd3	chr13	81805782	81820990	+	15209	0	NA	0.0174482	0.297118	0.849353	-0.235563	0.832721	-0.264096	3414	11.7316	3444	11.7505	342	0.144792	3444	11.7405	3481	11.7657	423	0.189672	2899	11.4993	2863	11.4838	201	0.0988356	2868	11.4552	2721	11.4105	696	0.328999
ENSMUSG00000037058.17	Paip2	chr18	35731670	35750240	+	18571	0	NA	0.029313	0.320232	0.848983	-0.236193	0.821381	-0.283877	7930	12.9427	8149	12.9923	994	0.196545	8047	12.9517	8578	13.0664	1437	0.291754	6732	12.7163	6738	12.7183	240	0.0512031	6609	12.6722	6368	12.6369	1216	0.25328
ENSMUSG00000030094.9	Xpc	chr6	91466287	91492870	-	26584	0	NA	0.0350454	0.336921	0.848865	-0.236393	0.828322	-0.271737	1093	10.0885	1102	10.1063	118	0.157655	1105	10.0976	1122	10.1337	160	0.226296	928	9.85622	891	9.8009	68	0.10382	915	9.81211	912	9.83447	197	0.320367
ENSMUSG00000030264.15	Thumpd3	chr6	113023186	113045234	+	22049	0	NA	0.0232632	0.30448	0.848726	-0.236629	0.817657	-0.290432	2341	11.1856	2306	11.1719	275	0.16702	2374	11.1948	2427	11.2452	409	0.258789	1987	10.9543	1986	10.9564	136	0.100784	1941	10.9101	1938	10.9211	293	0.216538
ENSMUSG00000040396.13	Abhd13	chr8	10027707	10042155	+	14449	0	NA	0.0103074	0.283331	0.848636	-0.236783	0.829497	-0.269692	4483	12.1284	4500	12.1362	259	0.0838492	4544	12.1375	4534	12.147	652	0.209834	3804	11.8883	3795	11.8903	363	0.140356	3769	11.8441	3723	11.8626	905	0.371103
ENSMUSG00000015804.15	Med28	chr5	45677571	45686618	+	9048	0	NA	0.0220008	0.30448	0.848513	-0.236991	0.826308	-0.275249	3412	11.7286	3454	11.7533	392	0.1731	3468	11.7376	3738	11.8684	639	0.288563	2895	11.4987	2924	11.5142	139	0.069505	2866	11.4547	2602	11.346	688	0.324557
ENSMUSG00000020744.14	Slc25a19	chr11	115505004	115519121	-	14118	0	NA	0.0201878	0.302091	0.848414	-0.237159	0.829559	-0.269584	1171	10.1919	1178	10.2039	77	0.0958385	1181	10.2008	1210	10.2411	116	0.146594	993	9.95334	963	9.91289	87	0.118819	979	9.90961	945	9.8857	215	0.316538
ENSMUSG00000020644.10	Id2	chr12	25143798	25147139	-	3342	0	NA	0.0302856	0.32296	0.848231	-0.237471	0.832592	-0.264319	1374	10.4203	1413	10.4651	124	0.138118	1392	10.4294	1484	10.5366	203	0.232463	1166	10.1823	1152	10.1712	119	0.144318	1159	10.138	1130	10.1434	316	0.385688
ENSMUSG00000022450.7	Ndufa6	chr15	82234341	82238523	-	4183	0	NA	0.0487331	0.355033	0.84795	-0.237948	0.841969	-0.248161	15123	13.8733	15282	13.8972	2044	0.198063	15369	13.8824	15456	13.9136	3098	0.299987	12823	13.6348	12158	13.5697	1908	0.202034	12940	13.5907	10943	13.4179	4921	0.475394
ENSMUSG00000025898.7	Cwf19l2	chr9	3403592	3479236	+	75645	0	NA	0.0325802	0.330184	0.84782	-0.23817	0.816795	-0.291954	1390	10.4349	1377	10.4283	152	0.160255	1408	10.4442	1423	10.4756	227	0.242762	1179	10.1958	1135	10.1497	145	0.171143	1150	10.1516	1114	10.1228	200	0.247429
ENSMUSG00000003923.15	Tfam	chr10	71061294	71074110	-	12817	0	NA	0.00773496	0.27708	0.847814	-0.23818	0.825911	-0.275942	2195	11.0988	2176	11.0873	125	0.0803914	2222	11.1079	2168	11.0827	295	0.189021	1861	10.8604	1866	10.8665	112	0.0870432	1835	10.8164	1831	10.8392	380	0.310226
ENSMUSG00000038174.15	Hycc2	chr1	58561965	58625482	-	63518	0	NA	0.0353058	0.337635	0.847775	-0.238247	0.830874	-0.267299	1905	10.8872	1850	10.8544	248	0.17445	1916	10.8962	2004	10.9693	225	0.176804	1615	10.6532	1632	10.6733	150	0.13462	1592	10.6093	1621	10.6636	335	0.329525
ENSMUSG00000024248.15	Cox7a2l	chr17	83809347	83824759	-	15413	0	NA	0.0126471	0.284545	0.847264	-0.239117	0.825211	-0.277166	13072	13.6699	13231	13.6915	1112	0.122838	13292	13.679	13668	13.7386	2344	0.261819	11075	13.4317	11550	13.4957	845	0.111694	10969	13.3876	9683	13.2414	2795	0.339321
ENSMUSG00000038127.16	Ccdc50	chr16	27207619	27270968	+	63350	0	NA	0.0408066	0.343273	0.847246	-0.239146	0.817678	-0.290396	6206	12.5869	6517	12.67	878	0.214324	6312	12.5959	6200	12.5933	1324	0.317729	5258	12.3572	5171	12.3365	399	0.110889	5161	12.313	4990	12.2851	1024	0.26727
ENSMUSG00000027854.13	Sike1	chr3	102903024	102915775	+	12752	0	NA	0.0107135	0.283331	0.847019	-0.239534	0.815876	-0.293579	4116	12.0029	4142	12.0161	364	0.125796	4177	12.012	4126	12.0098	698	0.24081	3487	11.7656	3393	11.7288	230	0.0941194	3408	11.7214	3300	11.6887	546	0.218919
ENSMUSG00000029038.10	Ssu72	chr4	155789257	155818336	+	29080	0	NA	0.00870954	0.27708	0.846922	-0.239698	0.821135	-0.284309	3275	11.6734	3352	11.711	279	0.124414	3330	11.6825	3552	11.7931	576	0.262039	2774	11.4376	2742	11.4215	91	0.04622	2734	11.3933	2681	11.3891	568	0.293824
ENSMUSG00000066232.5	Ipo7	chr7	109617481	109655816	+	38336	0	NA	0.0317497	0.326881	0.846718	-0.240046	0.825008	-0.27752	7876	12.9378	7814	12.9314	772	0.139783	7994	12.9468	7999	12.9636	1379	0.250584	6669	12.6902	6840	12.74	986	0.22093	6595	12.646	7046	12.7828	1595	0.40644
ENSMUSG00000051285.18	Pcmtd1	chr1	7159144	7243852	+	84709	0	NA	0.00721785	0.27708	0.846554	-0.240326	0.818237	-0.289409	6148	12.5851	6090	12.5721	266	0.0619327	6224	12.5942	6400	12.6435	781	0.185247	5205	12.3408	5232	12.3534	479	0.13625	5093	12.2966	5327	12.3794	861	0.259387
ENSMUSG00000003423.16	Pih1d1	chr7	44803727	44809489	+	5763	0	NA	0.00975866	0.281508	0.846518	-0.240388	0.831729	-0.265814	1739	10.7638	1707	10.7381	71	0.0575313	1762	10.7728	1764	10.7853	236	0.194681	1472	10.5207	1411	10.4635	120	0.113984	1465	10.4769	1353	10.403	426	0.368176
ENSMUSG00000021607.10	Mrpl36	chr13	73476632	73480297	+	3666	0	NA	0.0170818	0.295769	0.846088	-0.24112	0.820426	-0.285555	2144	11.0598	2054	11.004	238	0.154976	2182	11.0689	2105	11.0369	436	0.284494	1814	10.8248	1791	10.8074	75	0.0586774	1790	10.7806	1795	10.8106	388	0.306328
ENSMUSG00000071662.5	Polr2g	chr19	8770491	8775941	-	5451	0	NA	0.0272383	0.314233	0.845949	-0.241358	0.818042	-0.289753	1536	10.5777	1554	10.6016	171	0.165541	1562	10.5866	1660	10.6974	298	0.290604	1299	10.339	1321	10.3685	123	0.135734	1278	10.2949	1134	10.1485	287	0.293673
ENSMUSG00000079658.10	Eloc	chr1	16711949	16727266	-	15318	0	NA	0.0293082	0.320232	0.8457	-0.241782	0.822273	-0.282311	3402	11.7221	3407	11.7346	439	0.195337	3459	11.7311	3772	11.8816	669	0.306562	2877	11.4885	2842	11.4732	189	0.0946325	2844	11.4443	2731	11.4157	676	0.323413
ENSMUSG00000059475.14	Zfp426	chr9	20379845	20404042	-	24198	0	NA	0.0114578	0.284545	0.845568	-0.242007	0.824256	-0.278835	1278	10.3191	1258	10.2973	61	0.0668683	1294	10.3283	1304	10.3487	167	0.185376	1080	10.0755	1087	10.0875	77	0.101999	1066	10.0312	1088	10.0888	229	0.32429
ENSMUSG00000032534.19	Cep63	chr9	102461787	102503733	-	41947	0	NA	0.039857	0.34203	0.84541	-0.242277	0.817596	-0.290539	2454	11.2496	2550	11.3165	329	0.206425	2500	11.2585	2714	11.4069	519	0.329975	2074	11.0136	2013	10.9758	205	0.138994	2043	10.9695	1936	10.9196	449	0.318016
ENSMUSG00000027680.16	Fxr1	chr3	34074092	34124471	+	50380	0	NA	0.0286668	0.317797	0.845186	-0.24266	0.816593	-0.292311	3108	11.5933	3197	11.6424	368	0.175458	3169	11.6024	3392	11.7246	657	0.316318	2626	11.353	2534	11.3078	281	0.151161	2588	11.3088	2747	11.4242	556	0.33229
ENSMUSG00000027835.12	Pdcd10	chr3	75423797	75464163	-	40367	0	NA	0.0207067	0.302648	0.844907	-0.243136	0.814922	-0.295267	5668	12.461	5631	12.4594	643	0.167291	5727	12.4701	5914	12.5303	801	0.225036	4789	12.222	4752	12.2146	392	0.118438	4667	12.1778	4522	12.1431	648	0.193658
ENSMUSG00000074884.13	Serf2	chr2	121279676	121288794	+	9119	0	NA	0.0306343	0.323711	0.844647	-0.243579	0.808474	-0.306728	3911	11.9248	3992	11.9629	457	0.180868	3972	11.9339	4102	12.0012	721	0.285752	3303	11.6825	3206	11.647	377	0.167412	3211	11.6384	3094	11.5957	445	0.198596
ENSMUSG00000026005.16	Rpe	chr1	66739990	66758964	+	18975	0	NA	0.0110094	0.284545	0.844127	-0.244467	0.825336	-0.276947	2756	11.4239	2872	11.4886	247	0.134538	2791	11.4329	2876	11.4905	408	0.225778	2326	11.1833	2331	11.1874	108	0.0664053	2303	11.139	2193	11.0993	539	0.334034
ENSMUSG00000023806.11	Rsph3b	chr17	7171812	7216081	-	44270	0	NA	0.0330182	0.330809	0.843588	-0.24539	0.806877	-0.30958	846	9.71915	806	9.65497	99	0.160398	862	9.72822	833	9.70207	178	0.290832	714	9.47558	692	9.43671	72	0.145016	695	9.43114	655	9.35755	103	0.208669
ENSMUSG00000024097.12	Srsf7	chr17	80507509	80514736	-	7228	0	NA	0.0249714	0.308668	0.843488	-0.24556	0.815513	-0.294219	5142	12.3181	5050	12.3023	662	0.190988	5212	12.3272	5217	12.3493	930	0.273451	4337	12.0804	4504	12.1373	284	0.0954665	4250	12.0362	4149	12.0189	751	0.248213
ENSMUSG00000025531.15	Chm	chrX	111950290	112095214	-	144925	0	NA	0.046111	0.350325	0.84345	-0.245625	0.82761	-0.272977	1698	10.7169	1644	10.6838	253	0.212786	1718	10.7259	1611	10.6529	335	0.270179	1432	10.4823	1399	10.4512	88	0.0869936	1422	10.438	1350	10.3998	385	0.35009
ENSMUSG00000041712.8	Ubr7	chr12	102724226	102743966	+	19741	0	NA	0.00907865	0.27708	0.843263	-0.245946	0.829625	-0.269468	1666	10.7009	1671	10.7074	106	0.0927978	1680	10.7099	1670	10.7059	156	0.133952	1405	10.4564	1390	10.4419	58	0.0593285	1394	10.4123	1309	10.3554	350	0.340126
ENSMUSG00000026775.10	Yme1l1	chr2	23046381	23089272	+	42892	0	NA	0.00538981	0.270259	0.843204	-0.246046	0.829127	-0.270334	9342	13.1878	9450	13.206	519	0.0807716	9445	13.1969	9468	13.2088	1117	0.172805	7877	12.9407	8082	12.9807	558	0.103928	7831	12.8965	7648	12.9011	2039	0.373402
ENSMUSG00000031848.16	Lsm4	chr8	71125898	71131402	+	5505	0	NA	0.027855	0.316156	0.843146	-0.246145	0.831424	-0.266344	2618	11.3451	2546	11.3149	335	0.182352	2655	11.3543	2748	11.4244	482	0.272408	2207	11.1054	2202	11.1053	166	0.107722	2207	11.0614	2125	11.0539	658	0.40707
ENSMUSG00000000827.19	Tpd52l2	chr2	181138935	181159759	+	20825	0	NA	0.0105462	0.283331	0.843048	-0.246313	0.824524	-0.278366	3686	11.843	3740	11.8678	340	0.137274	3729	11.8522	3936	11.9431	510	0.215767	3108	11.6003	3044	11.5722	175	0.0791688	3074	11.5561	2949	11.5265	719	0.329269
ENSMUSG00000001383.10	Zmat2	chr18	36926929	36932719	+	5791	0	NA	0.0454758	0.349043	0.842983	-0.246425	0.811128	-0.301999	4666	12.1725	4764	12.2175	748	0.23496	4756	12.1816	5275	12.3646	1071	0.353449	3933	11.9388	3901	11.93	291	0.105518	3857	11.8945	3760	11.8769	698	0.265146
ENSMUSG00000016495.13	Plgrkt	chr19	29325999	29344790	-	18792	0	NA	0.0268856	0.314233	0.842592	-0.247094	0.818491	-0.288961	6442	12.642	6329	12.625	893	0.198639	6550	12.6511	6832	12.7369	1329	0.307283	5427	12.404	5548	12.438	337	0.0917226	5361	12.3599	4794	12.2273	1254	0.313753
ENSMUSG00000090935.11	Synj2bp	chr12	81544715	81579685	-	34971	0	NA	0.00998655	0.282943	0.842583	-0.247109	0.814848	-0.295397	5821	12.5033	5908	12.5286	464	0.120532	5903	12.5124	6239	12.607	893	0.23447	4905	12.2563	4941	12.2709	410	0.11872	4810	12.2122	4848	12.2435	863	0.273486
ENSMUSG00000036299.6	BC031181	chr18	75138939	75143223	+	4285	0	NA	0.0293549	0.320232	0.842561	-0.247146	0.815431	-0.294365	6667	12.6907	7102	12.7939	918	0.210482	6804	12.6998	7534	12.8794	1489	0.345361	5617	12.4548	5701	12.4773	248	0.0643115	5548	12.4106	5346	12.3845	1263	0.307377
ENSMUSG00000042682.11	Selenok	chr14	29690265	29697619	+	7355	0	NA	0.0141995	0.285437	0.842242	-0.247693	0.815206	-0.294764	6440	12.6455	6438	12.6514	716	0.16107	6545	12.6546	7024	12.7777	1197	0.279734	5424	12.4036	5473	12.4184	296	0.0781219	5335	12.3594	5281	12.3669	1056	0.281955
ENSMUSG00000022300.11	Dcaf13	chr15	38976260	39010251	+	33992	0	NA	0.0185602	0.298715	0.842117	-0.247907	0.819901	-0.286479	3296	11.6799	3330	11.7014	353	0.158004	3352	11.689	3606	11.8163	621	0.284388	2776	11.4342	2858	11.4813	253	0.13298	2748	11.3901	2465	11.268	735	0.338983
ENSMUSG00000032047.6	Acat1	chr9	53491822	53521682	-	29861	0	NA	0.0174988	0.297118	0.842109	-0.247921	0.826535	-0.274852	9824	13.2582	9626	13.2313	814	0.118722	9983	13.2673	10224	13.3135	1714	0.252302	8273	13.0048	8198	13.0012	1044	0.187799	8251	12.9607	7999	12.9658	2354	0.433245
ENSMUSG00000034424.6	Gcsh	chr8	117708549	117720276	-	11728	0	NA	0.0366614	0.338418	0.841514	-0.248941	0.82033	-0.285725	1756	10.7665	1786	10.8037	247	0.207896	1790	10.7757	1741	10.7599	397	0.327653	1477	10.5279	1505	10.5565	85	0.083963	1468	10.4837	1477	10.5294	372	0.364316
ENSMUSG00000028252.21	Ccnc	chr4	21727701	21759922	+	32222	0	NA	0.00788118	0.27708	0.841384	-0.249163	0.818225	-0.28943	1863	10.8612	1894	10.8874	129	0.100535	1883	10.8702	1920	10.9072	230	0.180355	1567	10.6129	1600	10.6448	91	0.0841363	1540	10.5686	1501	10.5527	304	0.275151
ENSMUSG00000036093.8	Arl5a	chr2	52287963	52314913	-	26951	0	NA	0.0107186	0.283331	0.841289	-0.249326	0.817632	-0.290477	4420	12.1062	4526	12.1441	346	0.117797	4476	12.1153	4738	12.2105	625	0.217385	3718	11.8556	3623	11.8234	356	0.136961	3659	11.8114	3685	11.8478	746	0.31674
ENSMUSG00000071708.12	Sms	chrX	156226851	156275283	-	48433	0	NA	0.0481475	0.353211	0.841243	-0.249405	0.806067	-0.311028	1029	9.99644	1060	10.0518	138	0.203576	1043	10.0054	1100	10.1034	188	0.287329	865	9.74906	909	9.82972	106	0.189768	840	9.70482	892	9.80252	114	0.212865
ENSMUSG00000020952.11	Scfd1	chr12	51424293	51496884	+	72592	0	NA	0.0207612	0.302648	0.841237	-0.249417	0.820385	-0.285627	3832	11.8954	3884	11.9235	470	0.174869	3878	11.9046	3934	11.9415	629	0.244734	3224	11.6511	3158	11.6253	271	0.115898	3181	11.6069	3138	11.6161	708	0.323681
ENSMUSG00000002017.11	Fam98a	chr17	75844081	75858941	-	14861	0	NA	0.0137772	0.285437	0.841186	-0.249504	0.821334	-0.283959	2613	11.349	2582	11.3342	189	0.103214	2655	11.3581	2669	11.3811	442	0.243873	2198	11.0946	2169	11.0835	255	0.172029	2181	11.0505	2255	11.1396	548	0.395147
ENSMUSG00000041028.17	Ghitm	chr14	36842049	36857229	-	15181	0	NA	0.0218485	0.30448	0.841119	-0.249619	0.821968	-0.282846	27067	14.7176	27661	14.7553	2720	0.155381	27533	14.7267	28598	14.8024	5050	0.284219	22766	14.4683	22899	14.4831	2317	0.153997	22631	14.4241	22475	14.4561	5846	0.399118
ENSMUSG00000014177.11	Tvp23b	chr11	62770281	62807606	+	37326	0	NA	0.0106963	0.283331	0.841075	-0.249694	0.81728	-0.291097	4651	12.1767	4658	12.1817	496	0.153964	4717	12.1857	4834	12.2374	808	0.254503	3911	11.9333	3907	11.9322	120	0.0438403	3855	11.8892	3770	11.8807	801	0.290198
ENSMUSG00000053453.10	Thoc7	chr14	8507911	8520751	+	12841	0	NA	0.0136504	0.285437	0.840531	-0.250628	0.815991	-0.293375	1695	10.7219	1715	10.744	165	0.143824	1717	10.731	1764	10.7845	262	0.234718	1424	10.4755	1437	10.4898	77	0.0773798	1401	10.4312	1385	10.4367	278	0.276511
ENSMUSG00000068882.14	Ssb	chr2	69691906	69702190	+	10285	0	NA	0.027425	0.314233	0.840414	-0.250827	0.812668	-0.299262	5357	12.3778	5446	12.4112	662	0.184407	5435	12.3869	5568	12.4428	989	0.278134	4502	12.1293	4262	12.0577	525	0.159101	4417	12.0851	4379	12.0967	871	0.29982
ENSMUSG00000041777.13	Cir1	chr2	73113449	73143045	-	29597	0	NA	0.0459267	0.349871	0.840102	-0.251364	0.814255	-0.296447	1377	10.4134	1337	10.3848	226	0.226047	1397	10.4224	1422	10.4734	291	0.309588	1157	10.175	1164	10.1861	71	0.0881461	1138	10.1309	1138	10.1536	219	0.285802
ENSMUSG00000015536.15	Mocs2	chr13	114954772	114968811	+	14040	0	NA	0.0133423	0.285437	0.839964	-0.251601	0.808902	-0.305963	2756	11.4235	2748	11.4236	265	0.140777	2800	11.4325	2954	11.5269	484	0.262033	2315	11.1732	2371	11.2119	198	0.126353	2265	11.1291	2338	11.1917	370	0.249429
ENSMUSG00000075467.5	Dnlz	chr2	26238133	26242122	-	3990	0	NA	0.0270519	0.314233	0.839944	-0.251635	0.813413	-0.29794	1074	10.066	1068	10.0614	85	0.116377	1088	10.0749	1064	10.049	163	0.213434	902	9.80703	906	9.82496	129	0.199129	884	9.763	896	9.80896	183	0.321511
ENSMUSG00000028383.18	Hsdl2	chr4	59581563	59618689	+	37127	0	NA	0.0263672	0.313811	0.839936	-0.251649	0.817064	-0.29148	2171	11.0765	2207	11.1085	248	0.171173	2210	11.0856	2332	11.1869	436	0.300907	1823	10.8258	1774	10.7936	208	0.160008	1806	10.7818	1824	10.8337	453	0.370445
ENSMUSG00000038646.14	Ramac	chr7	81412673	81419239	+	6567	0	NA	0.0135131	0.285437	0.839908	-0.251697	0.809517	-0.304866	4327	12.0745	4360	12.0896	394	0.133435	4391	12.0836	4723	12.2057	708	0.248252	3634	11.8217	3528	11.785	378	0.14956	3554	11.7775	3713	11.8588	609	0.261696
ENSMUSG00000042396.11	Rbm7	chr9	48400001	48406599	-	6599	0	NA	0.0137159	0.285437	0.839895	-0.25172	0.822165	-0.2825	4559	12.1465	4601	12.1675	529	0.172604	4607	12.1555	4851	12.2443	653	0.232558	3829	11.9029	3830	11.9035	82	0.0309638	3787	11.8588	3640	11.8301	884	0.314034
ENSMUSG00000062949.14	Atp11c	chrX	59268650	59636304	-	367655	0	NA	0.0152542	0.288441	0.83988	-0.251744	0.823359	-0.280407	1671	10.7035	1702	10.7341	128	0.112137	1697	10.7124	1785	10.8025	280	0.248988	1403	10.4494	1389	10.4409	143	0.145786	1397	10.4055	1363	10.4136	391	0.396657
ENSMUSG00000022752.10	Tomm70a	chr16	56942066	56977068	+	35003	0	NA	0.00545016	0.270259	0.83984	-0.251814	0.821221	-0.284158	5121	12.32	5115	12.3208	333	0.0936513	5195	12.3291	5288	12.3673	786	0.222846	4301	12.0678	4357	12.0895	298	0.103547	4266	12.0237	4275	12.062	1035	0.362512
ENSMUSG00000025362.7	Rps26	chr10	128460403	128462616	-	2214	0	NA	0.0368605	0.338418	0.839335	-0.252681	0.816793	-0.291957	23949	14.5347	24813	14.5986	3433	0.214536	24450	14.5438	26274	14.6808	5516	0.350223	20101	14.2904	20308	14.3098	1824	0.129331	19970	14.2462	18352	14.1637	5254	0.376646
ENSMUSG00000022681.16	Ntan1	chr16	13636709	13653315	+	16607	0	NA	0.00604682	0.271599	0.839297	-0.252748	0.818574	-0.288814	1875	10.8716	1855	10.858	112	0.0849608	1898	10.8806	1894	10.8882	247	0.18849	1574	10.6193	1558	10.6064	85	0.0785648	1553	10.5752	1476	10.5285	342	0.307842
ENSMUSG00000021377.16	Dek	chr13	47238251	47259677	-	21427	0	NA	0.0185035	0.298715	0.839259	-0.252812	0.814335	-0.296305	4129	12.0079	4076	11.9931	338	0.116361	4161	12.017	4146	12.0177	409	0.147134	3465	11.7466	3446	11.7511	513	0.211238	3388	11.7024	3595	11.8122	641	0.30948
ENSMUSG00000028251.6	Tstd3	chr4	21757382	21767212	-	9831	0	NA	0.0423604	0.344676	0.839067	-0.253142	0.814454	-0.296094	878	9.76892	858	9.74387	119	0.189472	889	9.77789	848	9.73046	168	0.260291	736	9.52321	719	9.49185	55	0.104963	724	9.47946	742	9.53722	140	0.288148
ENSMUSG00000021072.13	Tmx1	chr12	70499869	70514814	+	14946	0	NA	0.021335	0.30448	0.838919	-0.253397	0.817868	-0.290061	5528	12.4241	5330	12.3796	680	0.173274	5614	12.4332	5466	12.4165	1084	0.274234	4638	12.1738	4507	12.1383	461	0.143985	4592	12.1296	4554	12.1532	1097	0.365288
ENSMUSG00000052419.8	Smim30	chr6	13867734	13871517	-	3784	0	NA	0.0179843	0.298327	0.838726	-0.253728	0.823227	-0.280637	2480	11.2725	2448	11.2563	204	0.117713	2516	11.2816	2588	11.3385	402	0.237945	2080	11.013	2115	11.0471	261	0.192245	2071	10.9689	2122	11.0519	564	0.430675
ENSMUSG00000028822.12	Tmem50a	chr4	134625160	134642335	-	17176	0	NA	0.024426	0.307781	0.838648	-0.253863	0.816973	-0.29164	5190	12.3302	5218	12.3496	700	0.202494	5278	12.3392	5568	12.4427	1059	0.313491	4352	12.0857	4305	12.0721	266	0.0864962	4312	12.0415	4154	12.0206	1029	0.345394
ENSMUSG00000030753.16	Thap12	chr7	98352310	98367269	+	14960	0	NA	0.0129867	0.285437	0.838537	-0.254053	0.812987	-0.298696	3800	11.8862	3810	11.8957	364	0.143677	3864	11.8953	3938	11.9427	703	0.274974	3186	11.6332	3063	11.5812	293	0.130268	3142	11.589	3061	11.5803	694	0.324503
ENSMUSG00000051154.13	Commd3	chr2	18677234	18681042	+	3809	0	NA	0.0249297	0.308668	0.838509	-0.254101	0.80712	-0.309144	2736	11.4068	2874	11.4893	366	0.204652	2789	11.4159	3123	11.609	587	0.333955	2294	11.1617	2258	11.1415	156	0.0958388	2251	11.1176	2113	11.0458	440	0.255975
ENSMUSG00000025626.17	Phf6	chrX	52001143	52045820	+	44678	0	NA	0.0432267	0.348395	0.838189	-0.254652	0.819882	-0.286513	1280	10.3182	1264	10.3027	120	0.133815	1293	10.3273	1312	10.359	170	0.194812	1073	10.0464	975	9.93074	213	0.283481	1060	10.0023	1162	10.1836	286	0.439058
ENSMUSG00000053347.16	Zfp943	chr17	22181533	22290149	+	108617	0	NA	0.0180173	0.298327	0.83812	-0.254771	0.808651	-0.306411	1638	10.6716	1664	10.7014	171	0.152925	1656	10.6807	1686	10.7195	239	0.221044	1372	10.4187	1387	10.4388	123	0.133382	1339	10.3745	1370	10.421	196	0.223396
ENSMUSG00000027305.10	Ndufaf1	chr2	119485927	119493308	-	7382	0	NA	0.0341209	0.332672	0.838049	-0.254893	0.800346	-0.321304	758	9.56234	771	9.59246	69	0.132009	769	9.5713	768	9.58326	131	0.249936	635	9.29766	656	9.35975	101	0.232401	615	9.25326	624	9.28771	97	0.229983
ENSMUSG00000027944.14	Hax1	chr3	89902753	89906087	-	3335	0	NA	0.0164629	0.294992	0.837673	-0.255541	0.820944	-0.284645	1804	10.8118	1830	10.8377	175	0.145808	1836	10.8211	1892	10.885	339	0.279593	1511	10.5587	1554	10.6027	117	0.115029	1507	10.5147	1500	10.5517	414	0.398107
ENSMUSG00000003199.17	Mpnd	chr17	56312711	56323790	+	11080	0	NA	0.0322577	0.329529	0.83754	-0.255769	0.815096	-0.294959	3048	11.5593	2862	11.4816	492	0.224129	3104	11.5683	2962	11.5325	728	0.32941	2553	11.3175	2534	11.3078	103	0.0576878	2530	11.2733	2364	11.2076	635	0.32954
ENSMUSG00000048047.4	Zbtb33	chrX	37278670	37285923	+	7254	0	NA	0.0201482	0.302091	0.837092	-0.256541	0.819869	-0.286535	1987	10.9532	1974	10.9474	157	0.114063	2009	10.9623	2008	10.9725	257	0.194532	1663	10.6882	1685	10.7194	237	0.212734	1647	10.6441	1758	10.7805	407	0.409417
ENSMUSG00000047446.19	Arl4a	chr12	40055446	40088024	-	32579	0	NA	0.023308	0.30448	0.837046	-0.256621	0.808642	-0.306427	4840	12.2301	4929	12.2671	643	0.195646	4936	12.2392	5268	12.3627	1067	0.329719	4051	11.9806	3923	11.9381	342	0.115921	3991	11.9365	3811	11.8963	850	0.310749
ENSMUSG00000035443.11	Thyn1	chr9	26911006	26918632	+	7627	0	NA	0.033074	0.330809	0.836863	-0.256937	0.813106	-0.298485	1408	10.4499	1482	10.5347	176	0.195141	1434	10.4587	1577	10.6238	288	0.320024	1178	10.1971	1151	10.1699	127	0.148268	1165	10.153	1129	10.1421	286	0.356328
ENSMUSG00000025967.17	Eef1b2	chr1	63215984	63219645	+	3662	0	NA	0.023525	0.305191	0.836807	-0.257034	0.800482	-0.321059	27012	14.7125	27544	14.7494	3234	0.177138	27518	14.7215	29515	14.8487	5557	0.309846	22604	14.4591	21803	14.4123	2160	0.137555	22028	14.4149	20806	14.3448	3257	0.207584
ENSMUSG00000076432.14	Ywhaq	chr12	21440072	21467638	-	27567	0	NA	0.0181602	0.298715	0.836777	-0.257085	0.807212	-0.308981	7861	12.9332	7958	12.9575	855	0.16329	7995	12.9422	8420	13.0397	1495	0.287384	6578	12.6774	6895	12.7515	672	0.150617	6454	12.6332	6893	12.7511	1202	0.297037
ENSMUSG00000054079.13	Utp18	chr11	93750069	93776592	-	26524	0	NA	0.0285923	0.317797	0.836621	-0.257353	0.817439	-0.290817	893	9.79774	866	9.76063	93	0.143821	905	9.80699	862	9.75222	154	0.234772	747	9.54225	748	9.54882	65	0.123209	740	9.49812	691	9.43463	181	0.353425
ENSMUSG00000025817.14	Nudt5	chr2	5849830	5876706	+	26877	0	NA	0.0406025	0.342958	0.836559	-0.25746	0.802286	-0.317812	1144	10.1489	1148	10.1652	160	0.211103	1166	10.1578	1140	10.1556	254	0.330605	957	9.89495	935	9.87036	124	0.176069	935	9.85067	918	9.84392	169	0.269876
ENSMUSG00000001833.18	Septin7	chr9	25163735	25219867	+	56133	0	NA	0.0272383	0.314233	0.836334	-0.257849	0.811144	-0.30197	10107	13.2917	10292	13.3286	1351	0.203377	10271	13.3008	10866	13.4069	1998	0.306934	8453	13.0408	8730	13.0919	745	0.128918	8331	12.9966	8565	13.0644	1729	0.326373
ENSMUSG00000079480.4	Pin4	chrX	101163053	101171275	+	8223	0	NA	0.0499815	0.357337	0.836231	-0.258026	0.800338	-0.321318	1740	10.7479	1761	10.7726	293	0.248337	1772	10.7568	1882	10.8733	414	0.358357	1455	10.5006	1487	10.5392	157	0.156982	1418	10.4567	1344	10.3934	225	0.227516
ENSMUSG00000067424.14	Zfp563	chr17	33308284	33329679	+	21396	0	NA	0.0330607	0.330809	0.836227	-0.258033	0.813931	-0.297022	577	9.17052	576	9.1706	48	0.117342	583	9.17944	585	9.19465	74	0.187855	482	8.91296	487	8.93074	38	0.112781	474	8.86919	486	8.92778	92	0.295141
ENSMUSG00000028394.10	Pole3	chr4	62440886	62443305	-	2420	0	NA	0.0224126	0.30448	0.836186	-0.258103	0.807532	-0.308409	1504	10.5481	1532	10.5821	171	0.162634	1530	10.5572	1626	10.667	292	0.289209	1258	10.2908	1260	10.3004	137	0.157353	1236	10.2464	1240	10.2773	245	0.315666
ENSMUSG00000022312.12	Eif3h	chr15	51649954	51728919	-	78966	0	NA	0.00722546	0.27708	0.836068	-0.258308	0.820037	-0.286239	12374	13.5901	12188	13.5733	1157	0.13129	12486	13.5991	13005	13.6668	1445	0.181738	10345	13.3349	10287	13.3287	588	0.0831999	10239	13.2908	9245	13.1746	2542	0.323881
ENSMUSG00000068823.11	Csde1	chr3	102927742	102965502	+	37761	0	NA	0.00589231	0.270259	0.835961	-0.258492	0.810935	-0.302341	19590	14.2545	20264	14.3066	1458	0.11083	19898	14.2635	21299	14.3781	3210	0.246415	16377	13.9974	16967	14.0505	961	0.0855181	16136	13.9533	16606	14.0195	3254	0.304089
ENSMUSG00000019837.9	Gtf3c6	chr10	40123699	40134104	-	10406	0	NA	0.0436614	0.348395	0.835799	-0.258772	0.812643	-0.299306	2018	10.9662	2113	11.0455	290	0.214529	2061	10.9754	2236	11.1248	469	0.352442	1686	10.7098	1667	10.7039	225	0.196996	1674	10.6658	1767	10.7879	439	0.413862
ENSMUSG00000085438.3	Oip5os1	chr2	119424757	119437983	+	13227	0	NA	0.00768965	0.27708	0.835796	-0.258777	0.815277	-0.294638	16084	13.9693	16355	13.9973	1322	0.12134	16329	13.9783	16500	14.01	2677	0.244437	13443	13.7115	13289	13.6981	995	0.108265	13312	13.6673	13226	13.6912	3125	0.35166
ENSMUSG00000042198.13	Chchd7	chr4	3938888	3951046	+	12159	0	NA	0.0382566	0.341098	0.835769	-0.258823	0.822919	-0.281178	2008	10.9607	1984	10.9541	281	0.200917	2047	10.9697	2094	11.0328	447	0.327625	1678	10.7058	1589	10.6348	198	0.166026	1684	10.6618	1532	10.5821	564	0.439231
ENSMUSG00000046949.17	Nqo2	chr13	34148670	34172426	+	23757	0	NA	0.0369887	0.338418	0.835756	-0.258846	0.819916	-0.286452	1705	10.7236	1582	10.6287	259	0.207305	1740	10.7325	1636	10.6753	416	0.334524	1425	10.4739	1396	10.4481	117	0.113502	1426	10.43	1362	10.4126	444	0.407839
ENSMUSG00000034345.15	Gtf2h5	chr17	6130061	6136792	+	6732	0	NA	0.0230752	0.30448	0.835628	-0.259068	0.80807	-0.307447	1893	10.8751	2002	10.9674	259	0.205646	1932	10.8841	2114	11.0462	428	0.344189	1581	10.6277	1573	10.6202	29	0.0261301	1561	10.5838	1513	10.5641	337	0.298881
ENSMUSG00000027236.9	Eif3j1	chr2	121859027	121887079	+	28053	0	NA	0.0249621	0.308668	0.83545	-0.259375	0.802576	-0.31729	2711	11.3937	2630	11.3582	375	0.197389	2768	11.4027	2722	11.4051	638	0.335959	2265	11.141	2307	11.1724	205	0.130799	2221	11.0967	2263	11.1447	405	0.282616
ENSMUSG00000019738.16	Polr2i	chr7	29931373	29932815	+	1443	0	NA	0.04069	0.343024	0.835331	-0.259579	0.803672	-0.315322	997	9.94924	1038	10.0201	141	0.227689	1016	9.95847	1089	10.0859	215	0.343539	833	9.70042	839	9.71425	62	0.106313	816	9.65643	823	9.6865	149	0.252561
ENSMUSG00000025742.6	Prps2	chrX	166129318	166165745	-	36428	0	NA	0.0366845	0.338418	0.835177	-0.259847	0.806139	-0.3109	1852	10.8432	1900	10.8896	261	0.215157	1878	10.8523	1908	10.8981	346	0.294951	1547	10.589	1535	10.585	172	0.161754	1514	10.5448	1506	10.5575	267	0.275366
ENSMUSG00000021807.7	Rtraf	chr14	19861419	19873892	-	12474	0	NA	0.0157738	0.291641	0.835012	-0.260131	0.80868	-0.306358	6442	12.6437	6794	12.7301	807	0.188071	6566	12.6527	7336	12.8409	1344	0.320787	5379	12.3924	5397	12.3982	235	0.0635538	5309	12.3483	4848	12.2435	1179	0.302346
ENSMUSG00000022674.16	Ube2v2	chr16	15369941	15413637	-	43697	0	NA	0.0411929	0.343273	0.834973	-0.260199	0.804619	-0.313622	1097	10.0917	1118	10.1268	130	0.178342	1110	10.101	1144	10.1606	175	0.251886	916	9.82232	871	9.76818	166	0.2539	893	9.77798	979	9.93664	185	0.314727
ENSMUSG00000034292.14	Traf3ip1	chr1	91422369	91457029	+	34661	0	NA	0.0423404	0.344676	0.834932	-0.260269	0.807514	-0.308441	638	9.31552	637	9.31737	59	0.130034	647	9.32485	596	9.22268	103	0.218951	533	9.0447	496	8.9571	89	0.234658	522	9.00095	546	9.0954	115	0.333034
ENSMUSG00000019054.14	Fis1	chr5	136982129	136995088	+	12960	0	NA	0.00836296	0.27708	0.834931	-0.260271	0.81268	-0.299241	5456	12.4074	5659	12.4663	552	0.149923	5551	12.4165	6046	12.5619	1021	0.283915	4555	12.1521	4420	12.1102	226	0.0709329	4511	12.1079	4204	12.0379	1134	0.326323
ENSMUSG00000040550.18	Otud6b	chr4	14809498	14826587	-	17090	0	NA	0.00898951	0.27708	0.834765	-0.260558	0.811682	-0.301014	3414	11.7325	3480	11.7643	312	0.13693	3469	11.7417	3708	11.857	591	0.261869	2850	11.4739	2829	11.4666	220	0.108925	2815	11.4298	2776	11.4393	625	0.332834
ENSMUSG00000036398.14	Ppp1r11	chr17	37259248	37262633	-	3386	0	NA	0.01625	0.294309	0.834484	-0.261044	0.806831	-0.309661	2907	11.4955	2890	11.4959	378	0.188193	2956	11.5046	3138	11.6158	584	0.30206	2425	11.2435	2418	11.2402	107	0.0630092	2385	11.1993	2304	11.1706	459	0.274465
ENSMUSG00000023106.16	Denr	chr5	124045238	124066898	+	21661	0	NA	0.00729601	0.27708	0.834373	-0.261235	0.808768	-0.306203	2018	10.9749	2062	11.0101	174	0.12577	2052	10.984	2186	11.0921	359	0.26442	1684	10.7167	1659	10.697	87	0.0731381	1659	10.6726	1680	10.7151	340	0.300459
ENSMUSG00000003429.12	Rps11	chr7	44771803	44773863	-	2061	0	NA	0.0332696	0.33178	0.834317	-0.261332	0.795091	-0.330808	15787	13.9388	16007	13.9645	1775	0.163842	16092	13.9479	16701	14.0228	3285	0.305392	13171	13.6691	13901	13.763	2112	0.245915	12795	13.625	13287	13.6978	2170	0.264913
ENSMUSG00000007739.11	Cct4	chr11	22940519	22953780	+	13262	0	NA	0.0182525	0.298715	0.834174	-0.26158	0.806794	-0.309728	9954	13.2726	10037	13.2927	1168	0.17386	10136	13.2817	10624	13.3749	2016	0.303382	8303	13.014	8292	13.0177	822	0.141676	8177	12.9699	8001	12.9661	1705	0.324513
ENSMUSG00000025487.16	Psmd13	chr7	140461881	140478556	+	16676	0	NA	0.0185013	0.298715	0.834173	-0.261582	0.802956	-0.316607	6386	12.6302	6330	12.6278	854	0.192559	6494	12.6393	7010	12.7748	1283	0.304812	5327	12.3768	5497	12.4247	351	0.0959871	5214	12.3327	5106	12.3183	878	0.236233
ENSMUSG00000039163.11	Cmc1	chr9	117893590	117979245	-	85656	0	NA	0.0127677	0.285437	0.83417	-0.261587	0.812146	-0.300189	1759	10.776	1834	10.8419	159	0.135826	1788	10.7852	1938	10.9213	312	0.26904	1467	10.5151	1505	10.5565	127	0.130369	1452	10.471	1414	10.4666	363	0.345298
ENSMUSG00000027285.14	Haus2	chr2	120439864	120452041	+	12178	0	NA	0.0146761	0.285437	0.834131	-0.261655	0.816448	-0.292568	1079	10.0729	1070	10.0644	91	0.118725	1089	10.0819	1074	10.0692	131	0.172768	900	9.81324	885	9.79116	56	0.0872378	889	9.76948	835	9.70736	205	0.316106
ENSMUSG00000037772.14	Mrpl23	chr7	142086423	142094484	+	8062	0	NA	0.0191545	0.298715	0.833754	-0.262306	0.807979	-0.307611	1411	10.4543	1390	10.4412	178	0.179084	1436	10.4633	1468	10.52	291	0.302135	1176	10.2001	1163	10.1849	57	0.06858	1160	10.1558	1109	10.1163	252	0.299433
ENSMUSG00000020814.14	Mxra7	chr11	116693888	116718872	-	24985	0	NA	0.0361513	0.338418	0.833697	-0.262404	0.804722	-0.313438	1449	10.491	1414	10.466	201	0.193426	1467	10.5	1471	10.5216	269	0.262871	1208	10.2285	1136	10.151	169	0.199068	1181	10.1845	1241	10.2784	221	0.288872
ENSMUSG00000029767.17	Calu	chr6	29348068	29377109	+	29042	0	NA	0.0403532	0.342784	0.833366	-0.262977	0.807531	-0.308411	15152	13.872	15318	13.901	2435	0.230165	15446	13.881	16210	13.9846	3555	0.349281	12627	13.6171	12217	13.5767	1430	0.160334	12473	13.5729	12930	13.6585	2909	0.356082
ENSMUSG00000038323.4	1700066M21Rik	chr1	57416779	57424582	+	7804	0	NA	0.0420736	0.344676	0.833363	-0.262983	0.815174	-0.294821	562	9.13162	554	9.11761	60	0.151725	570	9.14051	593	9.21407	93	0.249398	469	8.87206	470	8.87958	35	0.108816	465	8.82903	481	8.91289	110	0.356216
ENSMUSG00000031683.17	Lsm6	chr8	79531494	79547769	-	16276	0	NA	0.0255668	0.312078	0.833165	-0.263325	0.809477	-0.304939	1521	10.5652	1574	10.6211	152	0.14866	1547	10.5742	1701	10.7328	280	0.280433	1267	10.2954	1362	10.4126	183	0.217842	1252	10.2514	1314	10.3608	295	0.398758
ENSMUSG00000004070.16	Hmox2	chr16	4544225	4584606	+	40382	0	NA	0.0435432	0.348395	0.833081	-0.263472	0.806411	-0.310413	1450	10.4929	1473	10.5255	182	0.18805	1476	10.5019	1490	10.5359	299	0.306705	1208	10.2208	1269	10.3106	212	0.261938	1190	10.1767	1292	10.3365	281	0.408996
ENSMUSG00000005846.13	Rsl1d1	chr16	11010834	11021195	-	10362	0	NA	0.0289028	0.318028	0.832841	-0.263888	0.807454	-0.308547	2220	11.1025	2162	11.0782	361	0.21797	2262	11.1116	2156	11.0673	544	0.328218	1849	10.8512	1823	10.8329	104	0.0803964	1826	10.807	1854	10.8572	399	0.322214
ENSMUSG00000038160.8	Atg5	chr10	44144354	44240287	+	95934	0	NA	0.00449417	0.270259	0.832838	-0.263893	0.814042	-0.296825	3294	11.6823	3251	11.6669	261	0.11461	3341	11.6914	3512	11.7787	517	0.233311	2743	11.421	2789	11.446	121	0.0649977	2720	11.3769	2647	11.3707	655	0.344682
ENSMUSG00000058503.12	Fam133b	chr5	3593833	3620238	+	26406	0	NA	0.0145984	0.285437	0.832787	-0.263981	0.810531	-0.303061	1128	10.1346	1145	10.162	108	0.139406	1138	10.1439	1154	10.1739	145	0.192489	939	9.87411	909	9.82972	58	0.0867069	923	9.83005	863	9.75489	184	0.270745
ENSMUSG00000027763.14	Mbnl1	chr3	60380251	60537171	+	156921	0	NA	0.0386368	0.341258	0.832669	-0.264185	0.8073	-0.308823	12764	13.6237	13144	13.6823	2039	0.23981	12902	13.6328	13444	13.7146	2328	0.291452	10628	13.3713	10156	13.3102	939	0.12518	10416	13.3271	9634	13.2341	1956	0.262673
ENSMUSG00000026958.14	Dpp7	chr2	25242288	25246371	-	4084	0	NA	0.0143846	0.285437	0.83247	-0.264529	0.818642	-0.288695	1048	10.0322	1031	10.0108	72	0.0980369	1065	10.0413	1066	10.0577	174	0.23802	872	9.76693	887	9.79442	70	0.113042	871	9.72299	802	9.64926	259	0.397916
ENSMUSG00000042410.17	Agps	chr2	75662521	75761694	+	99174	0	NA	0.0349728	0.336921	0.832434	-0.264592	0.812506	-0.29955	5386	12.3798	5396	12.3979	887	0.230107	5484	12.3888	5164	12.3329	1305	0.333155	4484	12.1256	4498	12.1354	416	0.137949	4456	12.0814	4340	12.0838	1247	0.371967
ENSMUSG00000050608.12	Micos10	chr4	138829125	138858424	-	29300	0	NA	0.028655	0.317797	0.832432	-0.264596	0.816837	-0.29188	8937	13.1122	8858	13.1128	1334	0.21591	9126	13.1213	9367	13.1919	2132	0.350316	7439	12.8559	7394	12.8523	715	0.136529	7454	12.8118	6682	12.7063	2358	0.424495
ENSMUSG00000031703.9	Itfg1	chr8	86444207	86567550	-	123344	0	NA	0.00802285	0.27708	0.83238	-0.264685	0.817312	-0.291041	6493	12.6598	6568	12.6813	585	0.133829	6596	12.6688	7112	12.7961	1114	0.259662	5404	12.3963	5547	12.4378	427	0.119687	5390	12.3521	5258	12.3606	1488	0.402413
ENSMUSG00000001482.16	Def8	chr8	124150266	124190009	+	39744	0	NA	0.0230723	0.30448	0.832297	-0.26483	0.798356	-0.324897	1157	10.1742	1154	10.1728	85	0.10583	1175	10.1834	1201	10.2264	189	0.236198	963	9.89497	957	9.90388	171	0.250709	938	9.85098	944	9.88417	186	0.293893
ENSMUSG00000032239.11	Rp9	chr9	22322343	22381039	-	58697	0	NA	0.0091853	0.277836	0.83175	-0.265778	0.814641	-0.295764	2571	11.3245	2526	11.3021	217	0.120948	2613	11.3335	2672	11.38	450	0.253973	2138	11.0577	2109	11.043	205	0.1385	2128	11.0136	2035	10.9915	569	0.396179
ENSMUSG00000027555.9	Car13	chr3	14706787	14728062	+	21276	0	NA	0.0178222	0.298327	0.831459	-0.266282	0.816608	-0.292285	1716	10.7369	1726	10.7513	203	0.17033	1737	10.7459	1710	10.7406	296	0.246689	1426	10.4767	1369	10.42	91	0.090758	1418	10.4324	1327	10.375	388	0.364451
ENSMUSG00000029614.14	Rpl6	chr5	121342544	121347304	+	4761	0	NA	0.0113201	0.284545	0.831426	-0.266341	0.801244	-0.319687	31948	14.9574	31648	14.9498	3158	0.146715	32476	14.9664	33547	15.032	5851	0.27197	26562	14.6934	26592	14.6988	2147	0.116119	26021	14.6492	25191	14.6207	4566	0.258406
ENSMUSG00000036968.16	Cnpy4	chr5	138185747	138192180	+	6434	0	NA	0.0280349	0.316704	0.831325	-0.266515	0.810917	-0.302374	1106	10.103	1149	10.1674	128	0.181797	1123	10.112	1206	10.2364	199	0.286931	919	9.84036	903	9.82018	87	0.136149	910	9.79632	900	9.81538	220	0.362942
ENSMUSG00000029571.15	Tmem106b	chr6	13069758	13089268	+	19511	0	NA	0.00304714	0.270259	0.831255	-0.266638	0.818624	-0.288727	8872	13.1135	8838	13.1091	480	0.0777321	8966	13.1226	9004	13.134	1012	0.165687	7375	12.8456	7610	12.8939	524	0.106696	7340	12.8014	7491	12.8711	1922	0.384344
ENSMUSG00000053565.11	Eif3k	chr7	28670797	28681289	-	10493	0	NA	0.00955942	0.281508	0.831228	-0.266684	0.801517	-0.319195	5699	12.4688	5934	12.5346	634	0.169145	5801	12.4778	6281	12.6167	1111	0.299005	4737	12.2091	4743	12.2119	192	0.0585042	4649	12.1649	4653	12.1843	845	0.253548
ENSMUSG00000040464.16	Gtpbp10	chr5	5587454	5609538	-	22085	0	NA	0.0122838	0.284545	0.831146	-0.266826	0.817265	-0.291124	1429	10.4785	1424	10.4764	105	0.103632	1447	10.4875	1470	10.5231	207	0.207318	1187	10.2088	1139	10.1548	122	0.146086	1182	10.1646	1117	10.1267	339	0.393663
ENSMUSG00000037971.11	Cfap68	chr9	50674128	50686820	-	12693	0	NA	0.0116317	0.284545	0.831141	-0.266835	0.815005	-0.29512	1780	10.7925	1752	10.7755	183	0.14481	1807	10.8017	1897	10.8902	312	0.258288	1479	10.5295	1474	10.5265	94	0.091154	1473	10.4855	1354	10.4041	398	0.374847
ENSMUSG00000021592.19	Arsk	chr13	76208541	76246779	-	38239	0	NA	0.0328803	0.330809	0.831085	-0.266931	0.815047	-0.295045	632	9.30405	642	9.32967	29	0.0662826	637	9.31307	642	9.32867	55	0.122058	525	9.0241	488	8.93369	86	0.222636	519	8.97991	485	8.92481	136	0.399943
ENSMUSG00000031533.5	Mrps31	chr8	22901377	22919681	+	18305	0	NA	0.0171296	0.295769	0.831084	-0.266934	0.808431	-0.306804	2103	11.0322	2056	11.0059	224	0.152062	2134	11.0411	2172	11.0833	373	0.257851	1748	10.764	1683	10.7177	208	0.169121	1725	10.7199	1869	10.8688	392	0.357161
ENSMUSG00000051469.15	Zfp24	chr18	24142759	24153867	-	11109	0	NA	0.00280077	0.270114	0.831079	-0.266943	0.812571	-0.299433	2534	11.3067	2548	11.3157	120	0.0696883	2566	11.3157	2622	11.3566	323	0.188316	2106	11.0392	2116	11.0478	122	0.0840256	2085	10.995	2066	11.0133	481	0.338493
ENSMUSG00000071267.12	Zfp942	chr17	22145941	22181445	-	35505	0	NA	0.0453831	0.349007	0.831065	-0.266966	0.802716	-0.317038	1506	10.5401	1533	10.5782	246	0.245149	1521	10.549	1516	10.5661	295	0.279475	1251	10.2855	1257	10.2969	112	0.128402	1221	10.2412	1213	10.2456	185	0.22081
ENSMUSG00000028189.13	Ctbs	chr3	146155550	146171604	+	16055	0	NA	0.0354412	0.337889	0.8309	-0.267254	0.810134	-0.303768	588	9.19539	593	9.21432	62	0.154124	598	9.20463	608	9.24952	110	0.273439	488	8.93189	468	8.87344	36	0.103073	484	8.88796	459	8.84549	122	0.344533
ENSMUSG00000019373.12	Cops3	chr11	59708621	59730664	-	22044	0	NA	0.0266225	0.314233	0.830762	-0.267493	0.818089	-0.28967	2030	10.981	1982	10.953	217	0.151745	2063	10.9901	2084	11.0248	383	0.27139	1686	10.7066	1786	10.8033	249	0.226641	1687	10.6626	1752	10.7756	516	0.474055
ENSMUSG00000046034.9	Otulin	chr15	27542721	27630779	-	88059	0	NA	0.0214707	0.30448	0.830572	-0.267823	0.806175	-0.310834	1403	10.4459	1413	10.4634	179	0.184099	1424	10.455	1488	10.5381	262	0.279328	1165	10.1841	1165	10.1874	94	0.115973	1148	10.1399	1030	10.0098	255	0.299546
ENSMUSG00000019877.11	Serinc1	chr10	57391870	57408626	-	16757	0	NA	0.00837675	0.27708	0.830547	-0.267867	0.804788	-0.313319	10230	13.3152	10498	13.358	970	0.138508	10414	13.3243	10906	13.412	1940	0.28001	8497	13.0487	8510	13.0551	726	0.12162	8381	13.0045	8457	13.0461	1793	0.32726
ENSMUSG00000029535.5	Triap1	chr5	115479284	115481628	+	2345	0	NA	0.0170917	0.295769	0.830467	-0.268005	0.809913	-0.30416	1936	10.9167	1957	10.9351	124	0.0939444	1963	10.9257	2112	11.0446	286	0.221608	1607	10.6344	1617	10.66	283	0.242676	1589	10.5904	1361	10.4115	451	0.39773
ENSMUSG00000024646.15	Cyb5a	chr18	84856829	84897996	+	41168	0	NA	0.0187079	0.298715	0.830054	-0.268723	0.801531	-0.31917	5354	12.3753	5548	12.4379	697	0.203764	5442	12.3843	5770	12.4946	1057	0.309696	4444	12.1152	4287	12.0661	307	0.0984452	4362	12.071	4173	12.0272	844	0.26302
ENSMUSG00000027805.17	Pfn2	chr3	57749316	57755500	-	6185	0	NA	0.046871	0.351788	0.829522	-0.269648	0.808555	-0.306583	665	9.36838	666	9.38154	92	0.198708	677	9.37745	706	9.46409	141	0.315268	552	9.10527	581	9.18488	50	0.133501	547	9.06113	525	9.03892	145	0.361888
ENSMUSG00000006412.11	Pfdn2	chr1	171173238	171186822	+	13585	0	NA	0.0338389	0.332496	0.829482	-0.269717	0.809572	-0.304768	1254	10.2854	1247	10.2854	145	0.168225	1274	10.2944	1298	10.342	233	0.276625	1040	10.0091	1102	10.1072	161	0.233388	1031	9.96499	1081	10.0795	263	0.428947
ENSMUSG00000026377.13	Nifk	chr1	118249569	118261552	+	11984	0	NA	0.0424197	0.344676	0.829162	-0.270274	0.79794	-0.325647	1426	10.4634	1421	10.473	228	0.225619	1456	10.4727	1504	10.5554	352	0.353479	1182	10.196	1170	10.1935	177	0.204493	1161	10.1518	1154	10.1737	257	0.341219
ENSMUSG00000029836.16	Cbx3	chr6	51447340	51460684	+	13345	0	NA	0.0184857	0.298715	0.828992	-0.27057	0.801894	-0.318516	2025	10.98	2079	11.0222	165	0.124469	2040	10.989	2028	10.984	207	0.145526	1678	10.6998	1783	10.8009	253	0.227383	1636	10.6557	1721	10.7499	287	0.286266
ENSMUSG00000022890.14	Atp5pf	chr16	84624754	84632513	-	7760	0	NA	0.0232589	0.30448	0.828918	-0.270699	0.803295	-0.315998	16319	13.9802	16600	14.0162	2470	0.222913	16651	13.9893	17504	14.0952	3813	0.350481	13527	13.7227	13673	13.7391	535	0.0578178	13375	13.6785	13495	13.7202	2981	0.323953
ENSMUSG00000025260.11	Hsd17b10	chrX	150784841	150787438	+	2598	0	NA	0.0199936	0.302091	0.828775	-0.270948	0.805424	-0.31218	2900	11.4905	2981	11.5409	393	0.203558	2961	11.4996	3084	11.5879	666	0.343875	2403	11.2282	2412	11.2366	172	0.104104	2385	11.1841	2312	11.1755	589	0.364935
ENSMUSG00000026411.18	Tmem9	chr1	135935888	135963080	+	27193	0	NA	0.0382013	0.341098	0.82862	-0.271218	0.797697	-0.326087	886	9.78063	892	9.80057	131	0.211739	896	9.7896	890	9.78995	163	0.26295	734	9.51651	726	9.50581	74	0.146358	715	9.47264	687	9.42626	99	0.196496
ENSMUSG00000071172.14	Srsf3	chr17	29251602	29262347	+	10746	0	NA	0.0274208	0.314233	0.828587	-0.271275	0.79397	-0.332844	12490	13.5961	13352	13.7046	1719	0.212568	12658	13.6052	12812	13.6445	2294	0.290222	10349	13.3306	10089	13.3006	1109	0.155018	10050	13.2865	9898	13.2731	1248	0.173851
ENSMUSG00000025351.15	Cd63	chr10	128736858	128748691	+	11834	0	NA	0.018124	0.298715	0.828382	-0.271632	0.799379	-0.323048	31761	14.9433	31854	14.9586	4408	0.201457	32335	14.9524	34962	15.0933	6737	0.320714	26310	14.6824	26198	14.6772	1093	0.0598442	25848	14.6382	25238	14.6234	4847	0.264167
ENSMUSG00000002808.8	Epdr1	chr13	19775876	19804097	-	28222	0	NA	0.0454717	0.349043	0.828096	-0.272131	0.788294	-0.343194	690	9.42518	663	9.37493	72	0.146806	700	9.43382	684	9.42016	123	0.252908	571	9.13248	582	9.18735	117	0.321397	551	9.08795	526	9.04166	104	0.278863
ENSMUSG00000021606.9	Ndufs6	chr13	73467957	73476661	-	8705	0	NA	0.0397349	0.34203	0.827921	-0.272435	0.809703	-0.304535	5173	12.3186	5407	12.4005	864	0.260218	5289	12.3276	5723	12.4794	1301	0.392355	4283	12.0617	4203	12.0375	315	0.102321	4283	12.0176	4056	11.9862	1291	0.401947
ENSMUSG00000042208.17	Sanbr	chr11	23514961	23583631	-	68671	0	NA	0.0103304	0.283331	0.827897	-0.272476	0.812938	-0.298783	1462	10.5118	1450	10.5023	93	0.091215	1483	10.5209	1484	10.5354	227	0.22429	1210	10.2347	1236	10.2726	134	0.159011	1205	10.1905	1088	10.0888	372	0.389544
ENSMUSG00000063785.13	Utp14a	chrX	47345739	47371330	+	25592	0	NA	0.0419285	0.344578	0.82787	-0.272524	0.807208	-0.308988	996	9.94891	1014	9.98392	147	0.215472	1007	9.95821	1003	9.97153	178	0.261291	825	9.68386	822	9.68475	84	0.144224	813	9.63977	843	9.7211	173	0.330795
ENSMUSG00000028223.9	Decr1	chr4	15917240	15945507	-	28268	0	NA	0.0119021	0.284545	0.827852	-0.272555	0.801907	-0.318494	4592	12.1549	4870	12.2502	589	0.193139	4684	12.164	5152	12.3311	991	0.330438	3802	11.8927	3803	11.8933	40	0.0150757	3756	11.8486	3612	11.819	843	0.305588
ENSMUSG00000030983.5	Bccip	chr7	133311062	133322874	+	11813	0	NA	0.0309498	0.324195	0.827835	-0.272585	0.79712	-0.327131	2190	11.0853	2366	11.2085	299	0.212717	2222	11.0944	2308	11.1716	408	0.296955	1813	10.8143	1829	10.8376	248	0.198075	1771	10.7702	1898	10.891	330	0.275443
ENSMUSG00000028398.9	Dmac1	chr4	75195591	75196542	-	952	0	NA	0.0462254	0.350404	0.827768	-0.272702	0.813703	-0.297426	947	9.87635	975	9.92934	134	0.215542	967	9.88515	1008	9.97619	221	0.350922	784	9.6113	755	9.56224	78	0.135529	787	9.56736	741	9.53528	259	0.429074
ENSMUSG00000045438.13	Cox19	chr5	139321944	139337173	-	15230	0	NA	0.0470857	0.35243	0.827762	-0.272713	0.813704	-0.297423	1375	10.4104	1378	10.4278	221	0.23671	1400	10.4193	1369	10.4166	321	0.342435	1138	10.1486	1149	10.1674	106	0.134229	1139	10.1044	1127	10.1396	351	0.419218
ENSMUSG00000025794.10	Rpl14	chr9	120400510	120403720	+	3211	0	NA	0.0243457	0.307781	0.827692	-0.272835	0.788518	-0.342785	22454	14.451	22706	14.4706	1743	0.113704	22822	14.4601	23857	14.5398	3862	0.253746	18584	14.1613	19513	14.2522	3337	0.279387	17996	14.1171	18065	14.141	3088	0.262077
ENSMUSG00000068798.11	Rap1a	chr3	105634583	105708652	-	74070	0	NA	0.00542544	0.270259	0.82761	-0.272977	0.807369	-0.3087	8317	13.0162	8252	13.0098	816	0.142167	8412	13.0253	8726	13.0913	1196	0.218355	6883	12.7476	6737	12.7181	347	0.0717243	6792	12.7035	6673	12.7043	1459	0.30811
ENSMUSG00000057409.8	Zfp53	chr17	21709260	21730735	+	21476	0	NA	0.0153335	0.288441	0.827586	-0.273018	0.807306	-0.308813	768	9.58434	761	9.57324	40	0.0733471	775	9.59381	785	9.61792	73	0.139059	635	9.30681	628	9.29692	66	0.147492	625	9.26312	593	9.21432	137	0.313779
ENSMUSG00000002661.15	Alkbh7	chr17	57304339	57306322	+	1984	0	NA	0.046767	0.351788	0.827559	-0.273067	0.81877	-0.288469	1000	9.95679	950	9.89175	139	0.195123	1018	9.96579	997	9.96287	218	0.309753	828	9.68618	800	9.64566	104	0.175357	834	9.64201	772	9.59432	294	0.462096
ENSMUSG00000051185.10	Fam174a	chr1	95241348	95263009	+	21662	0	NA	0.0150179	0.28843	0.827011	-0.274021	0.811719	-0.300947	1534	10.5783	1575	10.6221	145	0.146714	1558	10.5873	1650	10.6878	261	0.262709	1269	10.3043	1237	10.2738	129	0.144558	1264	10.2602	1107	10.1137	387	0.384322
ENSMUSG00000040390.14	Map3k10	chr7	27355800	27374023	-	18224	0	NA	0.0392648	0.341769	0.826967	-0.274098	0.815627	-0.294019	990	9.94375	993	9.95265	124	0.181398	1006	9.95264	1037	10.0171	192	0.285746	819	9.67002	807	9.65821	104	0.181035	820	9.62573	707	9.46761	278	0.430157
ENSMUSG00000001999.16	Blvra	chr2	126912585	126939004	+	26420	0	NA	0.043945	0.348959	0.826821	-0.274353	0.801452	-0.319312	1036	10	1046	10.0319	168	0.252671	1055	10.009	1144	10.1601	237	0.36264	856	9.74222	845	9.72451	35	0.0577494	845	9.69848	842	9.71939	184	0.3067
ENSMUSG00000006289.15	Osgep	chr14	51143935	51162350	-	18416	0	NA	0.00903309	0.27708	0.826258	-0.275336	0.806613	-0.310052	1629	10.6673	1596	10.6407	124	0.107999	1652	10.6765	1668	10.7042	255	0.226329	1346	10.3888	1324	10.3718	146	0.153029	1333	10.3446	1299	10.3443	323	0.37084
ENSMUSG00000029649.11	Pomp	chr5	147797271	147813266	+	15996	0	NA	0.0452768	0.348997	0.82613	-0.275559	0.801366	-0.319467	5962	12.5196	6174	12.5898	1114	0.280052	6101	12.5287	6512	12.6689	1605	0.410911	4925	12.2652	4986	12.284	197	0.0589233	4889	12.2211	4777	12.2222	1214	0.350766
ENSMUSG00000013662.7	Atad1	chr19	32649038	32717186	-	68149	0	NA	0.00402861	0.270259	0.826097	-0.275618	0.804347	-0.31411	8069	12.9762	8119	12.9872	483	0.0859451	8188	12.9853	8426	13.0407	1237	0.223691	6666	12.6972	6925	12.7578	645	0.142077	6586	12.653	6746	12.72	1471	0.352383
ENSMUSG00000002768.9	Mea1	chr17	46989719	46994037	+	4319	0	NA	0.0121018	0.284545	0.82601	-0.275768	0.798858	-0.32399	2870	11.4777	2761	11.4307	364	0.179545	2917	11.4867	2855	11.4797	581	0.287977	2370	11.2089	2358	11.204	155	0.0946638	2330	11.1648	2450	11.2592	442	0.28423
ENSMUSG00000087260.6	Lamtor5	chr3	107186174	107191398	+	5225	0	NA	0.0056807	0.270259	0.825488	-0.276681	0.809795	-0.304372	2947	11.5204	2970	11.5364	272	0.131955	2994	11.5294	3144	11.6186	514	0.258999	2432	11.2463	2438	11.2521	160	0.0945846	2424	11.2022	2353	11.2009	676	0.381771
ENSMUSG00000109324.3	Prmt1	chr7	44625413	44635992	-	10580	0	NA	0.0167394	0.295692	0.825439	-0.276767	0.79676	-0.327782	2392	11.2167	2288	11.1597	278	0.16108	2427	11.2258	2394	11.2255	442	0.262715	1974	10.9376	2046	10.9993	257	0.190945	1934	10.8935	2039	10.9944	365	0.310548
ENSMUSG00000022111.10	Uchl3	chr14	101891403	101933561	+	42159	0	NA	0.0134352	0.285437	0.825434	-0.276775	0.800746	-0.320584	1496	10.5401	1500	10.5512	162	0.162694	1518	10.549	1593	10.6384	267	0.271131	1234	10.2664	1200	10.23	111	0.123165	1216	10.2223	1190	10.218	262	0.307962
ENSMUSG00000057572.16	Zbtb8os	chr4	129229488	129248340	+	18853	0	NA	0.0401008	0.342262	0.825434	-0.276775	0.786876	-0.345792	2447	11.2378	2450	11.2588	440	0.262797	2493	11.247	2712	11.4058	586	0.370633	2020	10.9749	2036	10.9922	198	0.146356	1962	10.9308	1965	10.941	227	0.167373
ENSMUSG00000033813.16	Tcea1	chr1	4928037	4968132	+	40096	0	NA	0.00808152	0.27708	0.825247	-0.277103	0.804806	-0.313287	3294	11.6804	3374	11.719	322	0.142923	3328	11.6896	3330	11.7016	444	0.200635	2719	11.4044	2702	11.4003	248	0.130784	2678	11.3602	2651	11.3729	556	0.322283
ENSMUSG00000022035.7	Ccdc25	chr14	66074751	66104056	+	29306	0	NA	0.0173444	0.296891	0.825131	-0.277305	0.803881	-0.314947	3440	11.7382	3504	11.7754	434	0.192467	3504	11.7473	3720	11.8615	717	0.317982	2838	11.4655	2785	11.444	286	0.142276	2816	11.4214	2517	11.2981	743	0.370828
ENSMUSG00000014074.18	Rnf168	chr16	32096277	32120252	+	23976	0	NA	0.00211633	0.267738	0.824824	-0.277842	0.804059	-0.314627	1916	10.9035	1898	10.891	99	0.0722068	1937	10.9126	1950	10.9289	221	0.165271	1581	10.6266	1595	10.6402	52	0.0470925	1557	10.5825	1483	10.5353	324	0.286414
ENSMUSG00000049872.9	Calhm5	chr10	33963811	33972515	-	8705	0	NA	0.0473121	0.35243	0.824717	-0.278028	0.78482	-0.349566	662	9.36373	664	9.37708	86	0.189342	675	9.37308	704	9.45965	144	0.319044	546	9.07012	553	9.11374	115	0.306553	530	9.02605	544	9.09011	112	0.306999
ENSMUSG00000020267.7	Hint1	chr11	54757209	54761327	+	4119	0	NA	0.0211514	0.304239	0.824679	-0.278096	0.804641	-0.313584	20821	14.3328	21203	14.3663	3012	0.214311	21204	14.3419	22345	14.4463	4548	0.330605	17171	14.0641	17695	14.1111	1349	0.114551	17061	14.02	14963	13.8692	4705	0.360905
ENSMUSG00000067194.7	Eif1ax	chrX	158155174	158172924	+	17751	0	NA	0.0105371	0.283331	0.824671	-0.27811	0.795821	-0.329485	3869	11.9111	3932	11.9407	407	0.156149	3923	11.9202	3946	11.9462	653	0.254023	3190	11.6333	3092	11.5948	351	0.152932	3122	11.5891	3165	11.6284	553	0.271172
ENSMUSG00000006717.8	Acot13	chr13	25001931	25015523	-	13593	0	NA	0.0428778	0.346717	0.823908	-0.279445	0.803024	-0.316485	1979	10.9328	2030	10.9834	341	0.254676	2027	10.9418	2102	11.0307	532	0.398274	1630	10.666	1693	10.7262	155	0.146149	1628	10.622	1634	10.6751	458	0.421043
ENSMUSG00000059423.14	Zfp933	chr4	147907443	147932823	-	25381	0	NA	0.0422558	0.344676	0.823908	-0.279446	0.804835	-0.313236	663	9.36576	664	9.37642	79	0.172808	675	9.37456	701	9.45523	136	0.302416	546	9.08203	547	9.09803	81	0.216803	543	9.03816	546	9.0954	150	0.432414
ENSMUSG00000004285.13	Atp6v1f	chr6	29467717	29470511	+	2795	0	NA	0.0223244	0.30448	0.823872	-0.279508	0.802106	-0.318136	3811	11.8824	4124	12.0104	554	0.22513	3893	11.8914	4274	12.061	890	0.362258	3140	11.6138	3235	11.66	225	0.104193	3122	11.5698	3143	11.6184	815	0.376362
ENSMUSG00000021892.15	Sh3bp5	chr14	31081837	31158035	-	76199	0	NA	0.0325032	0.329638	0.823829	-0.279583	0.792394	-0.33571	1334	10.3731	1292	10.3371	164	0.176431	1349	10.382	1376	10.4272	218	0.243744	1098	10.0834	1221	10.255	192	0.267507	1069	10.0391	1103	10.1085	199	0.306046
ENSMUSG00000032959.13	Pebp1	chr5	117420719	117425690	-	4972	0	NA	0.0129577	0.285437	0.823694	-0.27982	0.795869	-0.329396	6459	12.6457	6462	12.6562	905	0.200229	6584	12.6548	6850	12.7353	1439	0.327521	5320	12.3762	5216	12.349	253	0.0680981	5240	12.3321	5117	12.3214	1053	0.292459
ENSMUSG00000054226.14	Tprkb	chr6	85888847	85907266	+	18420	0	NA	0.00751185	0.27708	0.823664	-0.279872	0.807036	-0.309295	1486	10.534	1528	10.5774	130	0.12815	1506	10.5429	1506	10.5565	227	0.222345	1224	10.2571	1193	10.2216	68	0.0792173	1215	10.2131	1129	10.1421	310	0.347078
ENSMUSG00000044150.13	Bclaf3	chrX	158309684	158376077	+	66394	0	NA	0.0317441	0.326881	0.823615	-0.279958	0.784263	-0.350591	730	9.50353	752	9.55516	96	0.191819	740	9.51303	733	9.51704	139	0.269229	601	9.22348	610	9.25503	79	0.19909	580	9.17896	598	9.22641	51	0.127242
ENSMUSG00000028693.16	Nasp	chr4	116458249	116485138	-	26890	0	NA	0.0323511	0.329529	0.82355	-0.280071	0.794077	-0.33265	2250	11.1194	2233	11.1241	364	0.243978	2295	11.1286	2362	11.2064	539	0.363417	1852	10.8507	1876	10.8742	178	0.137574	1822	10.8066	1866	10.8665	364	0.31365
ENSMUSG00000023892.9	Zfp51	chr17	21670636	21685849	+	15214	0	NA	0.0244046	0.307781	0.823264	-0.280573	0.797049	-0.32726	870	9.75955	885	9.79096	94	0.160138	880	9.76889	904	9.82079	126	0.229016	716	9.47581	663	9.37504	98	0.192672	701	9.43158	761	9.57365	137	0.303016
ENSMUSG00000029089.9	5730480H06Rik	chr5	48485294	48571636	+	86343	0	NA	0.0382983	0.341098	0.823227	-0.280637	0.795193	-0.330623	570	9.14829	550	9.10717	73	0.180164	582	9.15716	569	9.1541	128	0.317367	469	8.86795	461	8.85175	60	0.181834	462	8.82459	417	8.70736	117	0.320012
ENSMUSG00000038622.9	Med30	chr15	52575804	52593960	+	18157	0	NA	0.039243	0.341769	0.822857	-0.281286	0.820714	-0.285048	926	9.85115	946	9.88687	93	0.14526	932	9.86013	908	9.82718	95	0.144947	762	9.5619	784	9.61655	116	0.227979	765	9.51775	712	9.47776	272	0.463093
ENSMUSG00000063200.5	Nol7	chr13	43551866	43560573	+	8708	0	NA	0.00825178	0.27708	0.822796	-0.281394	0.799367	-0.32307	3430	11.7365	3544	11.7914	371	0.166888	3474	11.7456	3680	11.8461	543	0.253454	2822	11.4602	2770	11.4362	192	0.0971889	2777	11.416	2766	11.4341	550	0.296813
ENSMUSG00000063052.10	Lrrc40	chr3	157742299	157774124	+	31826	0	NA	0.011886	0.284545	0.822756	-0.281463	0.794774	-0.331383	1247	10.279	1234	10.2704	131	0.148079	1262	10.2881	1263	10.3023	197	0.224691	1026	9.99987	1035	10.0168	86	0.12196	1003	9.95579	982	9.94105	162	0.238199
ENSMUSG00000063253.12	Scoc	chr8	84156713	84185020	-	28308	0	NA	0.0116166	0.284545	0.822746	-0.281482	0.792331	-0.335824	1280	10.3161	1306	10.3514	133	0.156185	1303	10.3253	1349	10.3986	248	0.290417	1053	10.0371	1043	10.0279	93	0.124107	1032	9.99309	1031	10.0112	185	0.272548
ENSMUSG00000021476.10	Habp4	chr13	64309638	64334351	+	24714	0	NA	0.0147998	0.285827	0.822554	-0.281818	0.789051	-0.34181	1430	10.4751	1436	10.4883	157	0.159843	1454	10.484	1552	10.5998	274	0.28717	1176	10.1926	1219	10.2527	136	0.173073	1147	10.1484	1196	10.2252	185	0.253604
ENSMUSG00000026966.7	Ssna1	chr2	25161051	25162450	-	1400	0	NA	0.0194167	0.299767	0.822335	-0.282202	0.801167	-0.319826	1739	10.7544	1669	10.7056	232	0.190986	1771	10.7636	1744	10.767	373	0.30966	1430	10.4771	1467	10.5196	140	0.145414	1418	10.4331	1326	10.374	396	0.35492
ENSMUSG00000044795.13	Cyb5d1	chr11	69282751	69286457	-	3707	0	NA	0.0428242	0.346606	0.822268	-0.28232	0.789244	-0.341458	649	9.32979	654	9.35425	101	0.215579	662	9.33866	677	9.40474	160	0.346396	533	9.05164	528	9.04712	70	0.185388	522	9.0073	551	9.10852	100	0.308811
ENSMUSG00000039069.20	Mtg2	chr2	179712381	179727695	+	15315	0	NA	0.0174359	0.297118	0.821531	-0.283612	0.803296	-0.315997	658	9.36311	663	9.37502	39	0.0863004	666	9.37265	677	9.40498	84	0.189041	541	9.07551	552	9.11114	55	0.150264	535	9.03122	477	8.90087	139	0.34946
ENSMUSG00000054302.17	Eapp	chr12	54717125	54742682	-	25558	0	NA	0.00267718	0.270114	0.82152	-0.283632	0.798807	-0.324082	2858	11.4777	2958	11.5306	223	0.114845	2904	11.4867	3138	11.6156	477	0.25081	2348	11.1968	2375	11.2143	101	0.062621	2319	11.1526	2115	11.0471	537	0.306791
ENSMUSG00000045435.10	Tmem60	chr5	21087189	21091868	+	4680	0	NA	0.0342237	0.333014	0.821488	-0.283689	0.8	-0.321928	604	9.23228	610	9.25479	71	0.173624	614	9.24138	600	9.22777	121	0.293369	496	8.95131	520	9.02514	49	0.146771	491	8.90747	465	8.86419	133	0.34819
ENSMUSG00000048222.4	Mfap1b	chr2	121290716	121304548	-	13833	0	NA	0.0271426	0.314233	0.821429	-0.283793	0.785661	-0.348022	1175	10.1897	1186	10.2125	150	0.186916	1198	10.1989	1226	10.2597	258	0.323162	965	9.89938	934	9.86882	169	0.240042	941	9.85506	901	9.81698	199	0.299604
ENSMUSG00000032253.14	Phip	chr9	82748212	82857569	-	109358	0	NA	0.0229147	0.30448	0.821322	-0.283981	0.80747	-0.308519	3363	11.7028	3260	11.6708	506	0.214082	3390	11.7119	3580	11.8057	503	0.243463	2762	11.4253	2741	11.421	297	0.157976	2737	11.3812	2778	11.4404	668	0.380723
ENSMUSG00000038009.8	Dnajc22	chr15	98991051	99002618	+	11568	0	NA	0.0220101	0.30448	0.821266	-0.284079	0.788554	-0.342719	2516	11.2812	2398	11.2265	437	0.233741	2568	11.2902	2531	11.3047	651	0.351219	2066	11.0121	2092	11.0314	103	0.073065	2024	10.9679	2052	11.0035	341	0.240235
ENSMUSG00000121789.1	ENSMUSG00000121789	chr17	3150061	3165159	-	15099	0	NA	0.0359973	0.338418	0.82124	-0.284125	0.790586	-0.339006	956	9.89563	928	9.86029	109	0.15596	969	9.90505	952	9.89506	171	0.23771	785	9.59087	800	9.64566	169	0.32217	766	9.54722	785	9.61839	186	0.365117
ENSMUSG00000024132.7	Eci1	chr17	24645615	24658322	+	12708	0	NA	0.0059983	0.270864	0.821187	-0.284217	0.794774	-0.331384	2268	11.1418	2320	11.1804	219	0.142782	2308	11.1508	2462	11.2625	428	0.281621	1862	10.8605	1807	10.8202	135	0.100845	1834	10.8166	1734	10.7607	381	0.301195
ENSMUSG00000003948.18	Mmd	chr11	90140282	90169415	+	29134	0	NA	0.0234329	0.305191	0.82116	-0.284264	0.782209	-0.354373	1370	10.412	1333	10.3804	163	0.171388	1393	10.4213	1408	10.4604	272	0.289674	1124	10.1147	1061	10.0526	220	0.277055	1089	10.0706	1070	10.0647	196	0.27359
ENSMUSG00000013701.14	Timm23	chr14	31902119	31923855	-	21737	0	NA	0.0116387	0.284545	0.821079	-0.284408	0.813191	-0.298334	2846	11.4711	2886	11.495	226	0.115671	2890	11.4802	2930	11.5111	480	0.244851	2336	11.1783	2305	11.1712	329	0.214276	2350	11.1343	2215	11.1137	772	0.490507
ENSMUSG00000060147.16	Serpinb6a	chr13	34101901	34186777	-	84877	0	NA	0.0195402	0.300684	0.821067	-0.284428	0.799856	-0.322188	41786	15.3381	41979	15.3514	6010	0.210642	42551	15.3472	44866	15.4507	9158	0.326631	34309	15.0626	34371	15.0689	2726	0.11709	34035	15.0184	31060	14.9228	8851	0.355848
ENSMUSG00000045441.6	Gprin3	chr6	59324211	59403279	-	79069	0	NA	0.0278448	0.316156	0.821053	-0.284453	0.821061	-0.284439	2554	11.3133	2570	11.3266	256	0.145112	2579	11.3223	2470	11.2708	356	0.190083	2097	11.0141	2141	11.0647	374	0.28326	2117	10.9701	2029	10.9873	744	0.549536
ENSMUSG00000079427.11	Mthfsl	chr9	88570655	88602349	-	31695	0	NA	0.0256475	0.312359	0.820899	-0.284724	0.791251	-0.337793	615	9.26348	611	9.25701	40	0.0933706	624	9.27286	638	9.31365	96	0.22501	504	8.96221	488	8.93369	91	0.264619	493	8.91889	471	8.88264	112	0.336521
ENSMUSG00000031176.9	Dynlt3	chrX	9520506	9529242	-	8737	0	NA	0.00987708	0.28287	0.820896	-0.284728	0.79823	-0.325123	6594	12.6779	6674	12.7029	795	0.179506	6667	12.687	6918	12.7562	1018	0.243911	5412	12.3988	5207	12.3465	424	0.111509	5322	12.3547	5395	12.3977	1038	0.293929
ENSMUSG00000031696.10	Vps35	chr8	85987021	86026431	-	39411	0	NA	0.00221916	0.267738	0.820872	-0.284771	0.807588	-0.308308	10709	13.3842	10780	13.3961	677	0.0913846	10840	13.3933	11037	13.4302	1437	0.196275	8790	13.099	8795	13.1026	612	0.103606	8754	13.0548	8480	13.05	2356	0.385139
ENSMUSG00000067931.7	Zfp948	chr17	21787270	21808961	+	21692	0	NA	0.0399074	0.34203	0.820675	-0.285117	0.787333	-0.344954	1031	9.99457	1022	9.99285	171	0.238695	1046	10.0038	1016	9.98846	229	0.316009	846	9.71497	918	9.84392	114	0.200711	824	9.67118	851	9.73471	139	0.243193
ENSMUSG00000120113.1	Fam120aos	chr13	49121810	49123386	+	1577	0	NA	0.0148012	0.285827	0.820604	-0.285241	0.803537	-0.315564	821	9.67898	811	9.66518	66	0.113286	828	9.68777	854	9.73885	91	0.17129	673	9.39231	692	9.43671	62	0.138902	665	9.34808	655	9.35755	164	0.333994
ENSMUSG00000031232.18	Magt1	chrX	105011690	105055512	-	43823	0	NA	0.0118997	0.284545	0.820541	-0.285353	0.804305	-0.314186	7175	12.8014	7074	12.7868	822	0.160964	7309	12.8105	7358	12.841	1495	0.295871	5887	12.5151	6149	12.5864	695	0.178103	5879	12.4709	5557	12.4404	1685	0.435912
ENSMUSG00000029486.15	Mrpl1	chr5	96357352	96414586	+	57235	0	NA	0.0215842	0.30448	0.820521	-0.285389	0.796592	-0.328086	1542	10.5805	1618	10.6613	199	0.203032	1564	10.5894	1635	10.6759	280	0.293091	1265	10.2996	1212	10.2444	139	0.154092	1246	10.2558	1321	10.3685	263	0.327786
ENSMUSG00000049421.14	Zfp260	chr7	29794202	29807047	+	12846	0	NA	0.00946725	0.281508	0.820077	-0.286169	0.792411	-0.33568	2998	11.5413	2944	11.5239	365	0.17364	3038	11.5504	3112	11.6042	524	0.262503	2458	11.26	2402	11.2306	202	0.116988	2407	11.216	2431	11.2479	413	0.257642
ENSMUSG00000022706.17	Mrpl40	chr16	18690768	18695612	-	4845	0	NA	0.0105851	0.283331	0.819924	-0.286438	0.804076	-0.314596	1528	10.573	1586	10.6325	140	0.141136	1553	10.5822	1644	10.6841	266	0.266503	1253	10.2865	1227	10.2621	124	0.141029	1248	10.2423	1109	10.1163	381	0.383688
ENSMUSG00000019791.13	Hint3	chr10	30484137	30505628	-	21492	0	NA	0.0075896	0.27708	0.819834	-0.286596	0.800275	-0.321433	2150	11.0633	2120	11.0483	244	0.161707	2182	11.0724	2288	11.1602	386	0.267815	1763	10.7826	1778	10.7969	97	0.07902	1746	10.7384	1607	10.6511	446	0.331231
ENSMUSG00000001524.15	Gtf2h4	chr17	35978622	35984631	-	6010	0	NA	0.0375751	0.339995	0.819799	-0.286658	0.814144	-0.296645	595	9.21394	606	9.24505	55	0.135287	602	9.22296	606	9.24213	91	0.219947	488	8.92444	455	8.83289	60	0.168511	490	8.88072	433	8.76155	170	0.447377
ENSMUSG00000010376.17	Nedd8	chr14	55899720	55909581	-	9862	0	NA	0.0106207	0.283331	0.819599	-0.28701	0.798303	-0.324992	5863	12.5067	5947	12.5382	785	0.197009	5970	12.5157	6585	12.6852	1224	0.319802	4805	12.2292	4890	12.2559	246	0.0739593	4766	12.185	4464	12.1244	1224	0.339424
ENSMUSG00000037075.8	Rnf139	chr15	58761078	58778906	+	17829	0	NA	0.0136081	0.285437	0.819286	-0.287561	0.812266	-0.299975	1769	10.7832	1744	10.7672	181	0.146913	1782	10.7922	1778	10.7955	197	0.16362	1449	10.4944	1475	10.5275	165	0.164638	1447	10.4503	1333	10.3815	425	0.424148
ENSMUSG00000033904.17	Ccp110	chr7	118311775	118336247	+	24473	0	NA	0.0369584	0.338418	0.819126	-0.287843	0.778808	-0.36066	567	9.13977	557	9.12353	76	0.188692	578	9.14855	578	9.17088	126	0.314335	464	8.8486	467	8.87036	69	0.228105	450	8.80437	458	8.84235	63	0.21207
ENSMUSG00000035133.10	Arhgap5	chr12	52550755	52618758	+	68004	0	NA	0.00310599	0.270259	0.819122	-0.28785	0.805823	-0.311465	12191	13.5707	11908	13.5398	871	0.099718	12272	13.5797	12462	13.6052	906	0.111423	9986	13.2813	10274	13.3269	858	0.128361	9889	13.2372	9914	13.2754	2313	0.362612
ENSMUSG00000028495.15	Rps6	chr4	86772897	86775649	-	2753	0	NA	0.0109451	0.284545	0.81886	-0.288312	0.793643	-0.333439	28674	14.7987	29787	14.8624	3386	0.176834	29235	14.8078	31580	14.9446	6003	0.316401	23480	14.5151	23709	14.5332	1999	0.121997	23202	14.4709	22878	14.4817	5194	0.342074
ENSMUSG00000058355.9	Abce1	chr8	80410091	80438369	-	28279	0	NA	0.0192954	0.298715	0.818512	-0.288924	0.788784	-0.342297	4374	12.083	4380	12.0968	614	0.207801	4451	12.0921	4525	12.1439	939	0.317647	3580	11.798	3335	11.7039	435	0.171881	3511	11.7539	3719	11.8611	688	0.30155
ENSMUSG00000033735.10	Spr	chr6	85107158	85114748	-	7591	0	NA	0.0174042	0.297017	0.818307	-0.289285	0.804559	-0.313731	4267	12.0454	4412	12.1049	635	0.221616	4328	12.0545	4190	12.0331	863	0.300866	3491	11.7673	3394	11.7292	243	0.0989769	3482	11.7231	3330	11.7017	997	0.385247
ENSMUSG00000021917.17	Spcs1	chr14	30721783	30723629	-	1847	0	NA	0.0113745	0.284545	0.818255	-0.289378	0.799975	-0.321973	5221	12.3391	5400	12.3988	712	0.20001	5317	12.3481	5834	12.5106	1099	0.322702	4272	12.0588	4183	12.0307	274	0.0894896	4253	12.0146	3982	11.9596	1207	0.367143
ENSMUSG00000040370.14	Etfrf1	chr6	145156860	145162665	+	5806	0	NA	0.00766213	0.27708	0.81815	-0.289562	0.788818	-0.342235	2298	11.1603	2286	11.1596	239	0.154601	2336	11.1693	2394	11.2229	425	0.27601	1880	10.8722	1767	10.7879	182	0.136606	1843	10.8282	1705	10.7364	350	0.267241
ENSMUSG00000041153.10	Osgin2	chr4	15997121	16013888	-	16768	0	NA	0.0363673	0.338418	0.818145	-0.289572	0.799597	-0.322655	488	8.92624	490	8.93947	50	0.150963	496	8.93505	486	8.92775	91	0.269799	399	8.63614	407	8.67243	43	0.161666	396	8.59186	356	8.47978	113	0.373528
ENSMUSG00000028243.6	Ubxn2b	chr4	6191098	6221688	+	30591	0	NA	0.0125304	0.284545	0.818098	-0.289654	0.795164	-0.330675	868	9.76045	846	9.72689	66	0.106672	881	9.76967	890	9.79468	141	0.232652	710	9.46662	720	9.49386	82	0.163854	701	9.42244	711	9.47573	156	0.350596
ENSMUSG00000028180.19	Zranb2	chr3	157239797	157254047	+	14251	0	NA	0.00411686	0.270259	0.817953	-0.289911	0.796269	-0.328673	4916	12.2575	5110	12.3195	478	0.14585	4984	12.2665	4988	12.2833	807	0.245923	4021	11.9716	3949	11.9476	238	0.0837273	3968	11.9274	3971	11.9556	867	0.314098
ENSMUSG00000003531.16	Dgcr6	chr16	17870724	17889496	+	18773	0	NA	0.0474464	0.35243	0.817711	-0.290336	0.780833	-0.356915	1738	10.7404	1648	10.6833	350	0.284218	1776	10.7494	1737	10.7624	491	0.400305	1421	10.4653	1398	10.4502	175	0.17258	1387	10.421	1294	10.3387	242	0.251922
ENSMUSG00000057143.16	Trim12c	chr7	103987961	104002569	-	14609	0	NA	0.0170199	0.295769	0.817679	-0.290393	0.786334	-0.346787	4701	12.1852	4804	12.229	709	0.220811	4789	12.1943	5282	12.3666	1040	0.339524	3844	11.9051	3982	11.9596	304	0.115358	3766	11.8609	3598	11.8134	679	0.254425
ENSMUSG00000021243.15	Fcf1	chr12	85017671	85030077	+	12407	0	NA	0.0134457	0.285437	0.817517	-0.290679	0.794154	-0.332509	2050	10.9915	2096	11.0343	270	0.196715	2086	11.0005	2298	11.1667	415	0.313615	1676	10.7083	1651	10.69	132	0.109624	1656	10.6643	1620	10.6627	387	0.32944
ENSMUSG00000078970.6	Dnaaf10	chr11	17132107	17183796	+	51690	0	NA	0.00689851	0.27708	0.817517	-0.29068	0.801969	-0.318381	970	9.92101	974	9.92848	50	0.0739057	981	9.93017	986	9.94203	121	0.178611	792	9.62838	792	9.63118	62	0.1128	786	9.58454	797	9.64024	195	0.366532
ENSMUSG00000060743.13	H3f3a	chr1	180628397	180641508	-	13112	0	NA	0.0049734	0.270259	0.81751	-0.290692	0.799139	-0.323482	22326	14.4396	22867	14.4801	2333	0.156643	22596	14.4486	23620	14.5276	3390	0.236529	18251	14.1548	18223	14.1536	770	0.0603267	18057	14.1106	17000	14.0533	4237	0.322706
ENSMUSG00000021737.5	Psmd6	chr14	8348779	8357589	+	8811	0	NA	0.0203217	0.302264	0.81745	-0.290798	0.794013	-0.332766	3873	11.9061	4060	11.9863	563	0.219402	3952	11.9152	4294	12.0684	882	0.350026	3166	11.6223	3125	11.6101	335	0.154495	3138	11.5781	3225	11.6555	770	0.378646
ENSMUSG00000034353.15	Ramp1	chr1	91107544	91152918	+	45375	0	NA	0.0408187	0.343273	0.817306	-0.291052	0.787435	-0.344767	3196	11.6297	3412	11.7364	453	0.21528	3262	11.6388	3632	11.8268	722	0.34902	2612	11.3225	2751	11.4263	574	0.327231	2568	11.2784	2428	11.2461	760	0.416418
ENSMUSG00000031174.18	Rpgr	chrX	9939860	10083159	-	143300	0	NA	0.0440644	0.348959	0.817253	-0.291146	0.778482	-0.361264	459	8.83389	428	8.74649	66	0.191303	467	8.84274	432	8.75986	104	0.300347	375	8.53738	411	8.6865	62	0.246651	363	8.49344	371	8.53916	58	0.235936
ENSMUSG00000064370.1	mt-Cytb	chrM	14145	15288	+	1144	0	NA	0.00959326	0.281508	0.81723	-0.291186	0.79749	-0.326461	490601	18.8993	504015	18.9421	43753	0.130974	498959	18.9084	522387	18.9945	88605	0.26859	400934	18.6101	409416	18.6432	28318	0.103963	397915	18.5659	388267	18.5667	99257	0.363686
ENSMUSG00000016534.16	Lamp2	chrX	37490234	37545331	-	55098	0	NA	0.00902467	0.27708	0.817091	-0.291432	0.792944	-0.334709	14978	13.8595	14787	13.8517	2032	0.196633	15229	13.8686	15634	13.9321	3113	0.303812	12238	13.579	12240	13.5794	233	0.0273123	12076	13.5349	11633	13.5061	2611	0.295823
ENSMUSG00000027447.7	Cst3	chr2	148713642	148717612	-	3971	0	NA	0.0290883	0.318977	0.816913	-0.291745	0.798515	-0.324609	11808	13.5088	12428	13.5997	2028	0.259411	12075	13.5178	13141	13.6819	3009	0.392163	9646	13.2324	9290	13.1816	768	0.111126	9642	13.1882	9075	13.1478	2933	0.399014
ENSMUSG00000113555.2	Gm10095	chr12	86892552	86893241	-	690	0	NA	0.0480119	0.353139	0.816689	-0.292141	0.800399	-0.321208	498	8.95055	472	8.88554	80	0.207427	500	8.95967	505	8.98299	60	0.178853	407	8.66814	404	8.66178	33	0.112632	400	8.62398	398	8.64024	81	0.292247
ENSMUSG00000024997.8	Prdx3	chr19	60852489	60862994	-	10506	0	NA	0.0158574	0.292866	0.816617	-0.292269	0.791446	-0.337436	6587	12.6723	6674	12.7045	968	0.215337	6733	12.6813	6896	12.7516	1601	0.357593	5379	12.3893	5636	12.4607	434	0.120939	5329	12.3451	5495	12.4242	1254	0.362344
ENSMUSG00000026817.15	Ak1	chr2	32511770	32525070	+	13301	0	NA	0.0388183	0.341769	0.816445	-0.292572	0.783867	-0.351319	826	9.67569	780	9.60997	139	0.232604	842	9.68493	825	9.68928	201	0.346416	674	9.38741	681	9.41363	97	0.205376	660	9.34322	668	9.38586	136	0.301358
ENSMUSG00000030291.13	Med21	chr6	146544045	146552230	+	8186	0	NA	0.0340949	0.332672	0.816364	-0.292716	0.803125	-0.316304	1889	10.8686	1963	10.9394	285	0.243254	1919	10.8778	2018	10.9772	382	0.334611	1542	10.5834	1484	10.5362	187	0.172842	1541	10.5391	1378	10.4294	483	0.420977
ENSMUSG00000052428.11	Tmco1	chr1	167135947	167161547	+	25601	0	NA	0.00474396	0.270259	0.816095	-0.293192	0.798983	-0.323763	4058	11.9803	4172	12.0269	417	0.154943	4130	11.9894	4420	12.1092	772	0.287523	3312	11.6918	3278	11.679	195	0.0849248	3300	11.6476	3163	11.6275	905	0.37978
ENSMUSG00000036503.14	Rnf13	chr3	57643483	57742654	+	99172	0	NA	0.00418677	0.270259	0.816051	-0.293269	0.800162	-0.321636	4896	12.2531	5084	12.3118	419	0.127669	4942	12.2622	5014	12.2887	594	0.178188	3995	11.9595	3954	11.9495	371	0.132945	3954	11.9153	4059	11.9873	945	0.355714
ENSMUSG00000020057.3	Dram1	chr10	88158666	88214942	-	56277	0	NA	0.0317745	0.326936	0.816019	-0.293326	0.780436	-0.357648	428	8.73496	430	8.75148	51	0.175954	435	8.74411	441	8.78787	86	0.29648	349	8.44416	349	8.45121	37	0.149069	339	8.39951	315	8.30378	51	0.200329
ENSMUSG00000009863.15	Sdhb	chr4	140688514	140706504	+	17991	0	NA	0.0366071	0.338418	0.815765	-0.293775	0.793301	-0.33406	13206	13.6652	12692	13.6317	2689	0.28345	13524	13.6743	13422	13.7108	3869	0.41219	10772	13.3938	10603	13.3723	542	0.0711642	10728	13.3496	10138	13.3076	2943	0.370417
ENSMUSG00000029462.19	Vps29	chr5	122492432	122503047	+	10616	0	NA	0.0285018	0.317709	0.815708	-0.293876	0.789616	-0.340776	3450	11.7341	3596	11.8117	559	0.263472	3504	11.7431	3781	11.8849	728	0.353326	2814	11.4553	2847	11.4757	217	0.111561	2767	11.4111	2526	11.3032	598	0.281978
ENSMUSG00000059070.17	Rpl18	chr7	45364881	45370260	+	5380	0	NA	0.0100501	0.282968	0.81535	-0.294509	0.790722	-0.338758	27196	14.7205	27752	14.76	3568	0.193044	27749	14.7296	29376	14.839	6027	0.331504	22174	14.4348	22134	14.434	1253	0.0809685	21941	14.3906	21717	14.4066	5132	0.331787
ENSMUSG00000016018.5	Mtrex	chr13	113003952	113063932	-	59981	0	NA	0.0140704	0.285437	0.815058	-0.295026	0.795052	-0.330879	2988	11.5356	3041	11.5706	374	0.183932	3044	11.5446	3236	11.6603	632	0.314415	2435	11.2417	2520	11.2998	284	0.17813	2420	11.1976	2457	11.2633	625	0.411241
ENSMUSG00000027566.16	Psma7	chr2	179678167	179684226	-	6060	0	NA	0.0139343	0.285437	0.815048	-0.295043	0.790309	-0.339511	6538	12.6607	6688	12.7071	973	0.225243	6644	12.6697	6903	12.7522	1366	0.323161	5329	12.3789	5367	12.3902	212	0.0577521	5251	12.3348	4974	12.2805	1096	0.290098
ENSMUSG00000026037.15	Orc2	chr1	58501930	58544268	-	42339	0	NA	0.033796	0.332496	0.814999	-0.29513	0.785794	-0.347777	710	9.46727	722	9.49875	75	0.153726	717	9.47647	729	9.51164	96	0.202431	579	9.15388	564	9.14211	120	0.301695	563	9.11001	589	9.20457	119	0.343843
ENSMUSG00000020485.15	Supt4a	chr11	87628378	87634449	+	6072	0	NA	0.0185537	0.298715	0.814963	-0.295194	0.791826	-0.336745	2204	11.0933	2332	11.1874	318	0.221657	2250	11.1024	2462	11.2664	503	0.353245	1796	10.8073	1722	10.7507	162	0.124055	1781	10.7632	1626	10.668	452	0.36105
ENSMUSG00000024614.8	Tmx3	chr18	90528278	90561391	+	33114	0	NA	0.0133552	0.285437	0.814935	-0.295243	0.789632	-0.340748	4650	12.1715	4589	12.1642	640	0.205757	4699	12.1805	4972	12.2799	738	0.261375	3789	11.8832	3760	11.8769	360	0.132344	3710	11.839	3666	11.8404	662	0.26179
ENSMUSG00000020186.8	Csrp2	chr10	110755650	110775483	+	19834	0	NA	0.032059	0.328533	0.814935	-0.295243	0.790803	-0.33861	8909	13.103	8516	13.0554	1636	0.244392	9067	13.112	8992	13.1345	2203	0.344164	7260	12.8145	7171	12.8082	1027	0.202337	7170	12.7704	7540	12.8805	1804	0.371235
ENSMUSG00000035268.15	Pkig	chr2	163500306	163568078	+	67773	0	NA	0.00586958	0.270259	0.814729	-0.295609	0.789243	-0.341458	2289	11.1538	2258	11.1411	264	0.159347	2329	11.1628	2374	11.2139	463	0.284919	1865	10.8635	1847	10.8517	119	0.0892228	1838	10.8194	1714	10.744	393	0.301042
ENSMUSG00000074749.11	Kiz	chr2	146697784	146812017	+	114234	0	NA	0.0120512	0.284545	0.814623	-0.295796	0.798037	-0.325472	1271	10.3107	1270	10.3123	77	0.0856112	1290	10.3198	1313	10.3594	196	0.222279	1035	10.0017	1048	10.0348	173	0.233169	1029	9.95776	957	9.90388	303	0.429617
ENSMUSG00000071266.14	Zfp946	chr17	22643203	22675670	+	32468	0	NA	0.0131	0.285437	0.81449	-0.296032	0.786596	-0.346306	1821	10.821	1812	10.8242	232	0.192511	1844	10.83	1948	10.9286	308	0.270638	1483	10.5294	1528	10.5784	150	0.144972	1450	10.4854	1499	10.5507	256	0.253929
ENSMUSG00000020180.11	Snrpd3	chr10	75353385	75373215	+	19831	0	NA	0.0209536	0.303205	0.814357	-0.296266	0.785419	-0.348466	2497	11.2736	2562	11.3233	362	0.214491	2546	11.2826	2809	11.4562	554	0.340497	2033	10.98	2003	10.9687	283	0.190335	1999	10.9357	2001	10.9672	438	0.337854
ENSMUSG00000066880.16	Zfp617	chr8	72662479	72688473	+	25995	0	NA	0.010068	0.282968	0.814336	-0.296303	0.789659	-0.340697	1836	10.8341	1839	10.8455	220	0.177772	1869	10.8433	1838	10.8446	376	0.299404	1495	10.5425	1472	10.5245	131	0.121145	1475	10.4987	1472	10.5245	333	0.325196
ENSMUSG00000011179.9	Odc1	chr12	17594795	17601506	+	6712	0	NA	0.0180349	0.298327	0.81418	-0.29658	0.784978	-0.349275	7794	12.915	7756	12.9207	1146	0.21614	7965	12.9241	8020	12.9678	1892	0.355845	6345	12.6245	6193	12.5967	712	0.161524	6252	12.5803	6330	12.6282	1343	0.340796
ENSMUSG00000030759.17	Far1	chr7	113113041	113170718	+	57678	0	NA	0.00681586	0.27708	0.814034	-0.296839	0.78761	-0.344448	13357	13.6964	13154	13.6818	1653	0.176312	13579	13.7055	12848	13.6492	2719	0.286417	10873	13.4062	10811	13.4003	708	0.0919382	10695	13.3621	10607	13.3729	2162	0.284021
ENSMUSG00000044501.18	Zfp758	chr17	22580434	22596262	+	15829	0	NA	0.0182867	0.298715	0.813863	-0.297142	0.792813	-0.334948	1115	10.1117	1070	10.0646	165	0.199358	1121	10.1209	1150	10.168	146	0.204148	907	9.82275	895	9.80735	75	0.116499	889	9.77848	826	9.69174	163	0.259351
ENSMUSG00000039756.13	Dnttip2	chr3	122068037	122078920	+	10884	0	NA	0.00492202	0.270259	0.813595	-0.297617	0.789921	-0.340221	2637	11.3576	2663	11.3794	296	0.164938	2684	11.3666	2818	11.461	524	0.294379	2145	11.0669	2162	11.0788	79	0.0529713	2120	11.0228	2147	11.0688	466	0.318114
ENSMUSG00000031246.15	Sh3bgrl	chrX	108138971	108241479	+	102509	0	NA	0.0152566	0.288441	0.813455	-0.297865	0.789941	-0.340183	18470	14.1589	19226	14.2306	2715	0.22546	18696	14.168	19430	14.2458	3338	0.291241	15025	13.8732	14951	13.8681	881	0.0843903	14768	13.829	14207	13.7944	2857	0.277083
ENSMUSG00000006333.15	Rps9	chr7	3706992	3709896	+	2905	0	NA	0.00506479	0.270259	0.813444	-0.297885	0.782513	-0.353813	38902	15.2416	39955	15.2861	3734	0.146949	39526	15.2507	42339	15.3689	6816	0.269449	31644	14.9472	31244	14.9313	2063	0.094415	30929	14.9031	30149	14.8799	4868	0.219621
ENSMUSG00000039599.17	Fam149b	chr14	20398230	20433559	+	35330	0	NA	0.0113822	0.284545	0.813334	-0.29808	0.781489	-0.355702	2334	11.1776	2336	11.1867	321	0.199908	2376	11.1866	2521	11.2985	499	0.318248	1898	10.8875	1890	10.8849	149	0.114013	1857	10.8435	1890	10.8849	299	0.241932
ENSMUSG00000020116.8	Pno1	chr11	17153198	17161568	-	8371	0	NA	0.0473193	0.35243	0.813329	-0.29809	0.798488	-0.324656	1424	10.4604	1393	10.444	235	0.244539	1454	10.4693	1469	10.5157	354	0.36946	1158	10.1613	1198	10.2276	202	0.255666	1161	10.1173	1156	10.1762	391	0.487738
ENSMUSG00000020514.9	Mrpl22	chr11	58062487	58070391	+	7905	0	NA	0.0187281	0.298715	0.813115	-0.298469	0.792119	-0.33621	822	9.67631	834	9.70421	101	0.181621	836	9.68546	869	9.76045	163	0.29677	669	9.38427	667	9.3837	48	0.101802	662	9.33966	606	9.24555	168	0.343911
ENSMUSG00000048280.19	Zfp738	chr13	67806804	67835190	-	28387	0	NA	0.0188407	0.298715	0.813046	-0.298592	0.785943	-0.347503	1312	10.3478	1330	10.3786	171	0.201755	1332	10.357	1336	10.3852	244	0.293127	1067	10.0508	1086	10.0861	137	0.187007	1046	10.0069	959	9.90689	236	0.294589
ENSMUSG00000053768.14	Chchd3	chr6	32767911	33037195	-	269285	0	NA	0.0179177	0.298327	0.812976	-0.298715	0.78949	-0.341008	11630	13.4917	11711	13.5151	1798	0.219763	11873	13.5007	12438	13.6025	2822	0.349854	9455	13.2004	9608	13.2302	1002	0.154621	9373	13.1563	9118	13.1547	2420	0.371437
ENSMUSG00000039236.19	Isg20	chr7	78563172	78570144	+	6973	0	NA	0.0157311	0.291492	0.812896	-0.298857	0.782391	-0.354039	940	9.86772	944	9.87719	122	0.187155	957	9.87676	956	9.89666	200	0.306863	764	9.57499	801	9.64746	63	0.119955	748	9.53103	778	9.60548	136	0.258015
ENSMUSG00000057561.12	Eif1a	chr18	46730768	46749523	+	18756	0	NA	0.0107489	0.283331	0.812848	-0.298943	0.79385	-0.333061	4897	12.2462	4950	12.2732	688	0.202586	4997	12.2553	5241	12.3554	1122	0.335459	3981	11.956	3915	11.9352	294	0.106955	3966	11.9119	3763	11.8781	1091	0.387591
ENSMUSG00000029209.16	Gnpda2	chr5	69730451	69749683	-	19233	0	NA	0.0349644	0.336921	0.81273	-0.299152	0.774184	-0.369252	669	9.37573	704	9.46247	97	0.214767	678	9.38516	710	9.46727	127	0.284537	544	9.07455	569	9.15482	85	0.238092	525	9.03028	551	9.10852	60	0.174185
ENSMUSG00000028234.7	Rps20	chr4	3831334	3835665	-	4332	0	NA	0.0220825	0.30448	0.812727	-0.299157	0.796239	-0.328726	29846	14.8506	31494	14.9428	4435	0.231206	30452	14.8597	34206	15.0618	6795	0.358671	24257	14.5591	24438	14.5769	2706	0.159159	24247	14.5149	21596	14.3985	7810	0.409768
ENSMUSG00000038268.5	Ovca2	chr11	75066768	75069661	-	2894	0	NA	0.0303453	0.323086	0.812613	-0.299359	0.777101	-0.363827	533	9.05046	521	9.02778	68	0.184525	540	9.05933	555	9.1186	99	0.278605	433	8.74969	456	8.83605	60	0.203186	420	8.7059	421	8.7211	58	0.201711
ENSMUSG00000075702.11	Selenom	chr11	3464684	3467351	+	2668	0	NA	0.0391016	0.341769	0.812513	-0.299537	0.780653	-0.357247	4032	11.9579	4183	12.0287	721	0.264042	4120	11.967	4430	12.1135	1032	0.390207	3276	11.6635	3184	11.6371	522	0.230814	3216	11.6194	2738	11.4194	777	0.336687
ENSMUSG00000062248.6	Cks2	chr13	51799268	51804696	+	5429	0	NA	0.0219261	0.30448	0.81238	-0.299774	0.785512	-0.348295	1491	10.5286	1463	10.5134	227	0.222172	1518	10.5378	1568	10.6144	332	0.331364	1211	10.2356	1133	10.1472	139	0.161093	1192	10.1915	1275	10.3174	257	0.327268
ENSMUSG00000031347.13	Cetn2	chrX	71957138	71962017	-	4880	0	NA	0.0356351	0.338418	0.812356	-0.299816	0.783315	-0.352336	1909	10.8764	2006	10.9653	357	0.288908	1945	10.8854	2034	10.9854	475	0.388962	1551	10.5989	1570	10.6175	53	0.0502009	1523	10.5548	1530	10.5803	280	0.261345
ENSMUSG00000030706.18	Mrpl48	chr7	100194958	100257508	-	62551	0	NA	0.0249372	0.308668	0.812316	-0.299887	0.797129	-0.327116	2548	11.3008	2596	11.3429	408	0.229172	2599	11.3098	2751	11.425	604	0.352369	2070	11.0072	2077	11.021	256	0.179093	2072	10.9631	1877	10.875	647	0.439789
ENSMUSG00000007039.13	Ddah2	chr17	35278011	35281071	+	3061	0	NA	0.0156529	0.290702	0.812185	-0.300119	0.779732	-0.35895	880	9.77247	859	9.74748	117	0.187536	894	9.78145	951	9.894	172	0.29223	714	9.47751	686	9.42417	69	0.134272	697	9.43353	673	9.3966	108	0.210695
ENSMUSG00000016833.15	Mrps18c	chr5	100946493	100952337	+	5845	0	NA	0.0353039	0.337635	0.811922	-0.300588	0.785099	-0.349053	1011	9.96388	1040	10.023	178	0.262035	1032	9.97299	1151	10.1699	251	0.385433	821	9.67887	806	9.65642	67	0.116693	810	9.63452	804	9.65284	185	0.328224
ENSMUSG00000057286.7	St6galnac2	chr11	116566129	116585694	-	19566	0	NA	0.0427674	0.346378	0.81187	-0.300679	0.772881	-0.371681	1280	10.3002	1239	10.2737	255	0.273637	1307	10.3094	1273	10.3098	359	0.385456	1039	10.0076	958	9.90539	167	0.224316	1010	9.96339	918	9.84392	181	0.252097
ENSMUSG00000035227.8	Spcs2	chr7	99486776	99512669	-	25894	0	NA	0.00831433	0.27708	0.811667	-0.301041	0.787741	-0.344207	7079	12.7799	7286	12.831	887	0.183144	7210	12.789	7776	12.9239	1465	0.311947	5746	12.484	5941	12.5367	499	0.12873	5679	12.4398	5829	12.5093	1269	0.349254
ENSMUSG00000022193.8	Psmb5	chr14	54851576	54855479	-	3904	0	NA	0.0232045	0.30448	0.81143	-0.301462	0.788105	-0.34354	2845	11.4557	2866	11.4851	499	0.260145	2902	11.4648	3173	11.6321	691	0.376635	2309	11.1724	2264	11.1453	99	0.0610633	2287	11.1282	2175	11.0875	555	0.332847
ENSMUSG00000021290.7	Atp5mj	chr12	111927809	111933411	-	5603	0	NA	0.0355272	0.337889	0.811387	-0.301538	0.787475	-0.344693	13939	13.7434	14761	13.8466	2657	0.290338	14270	13.7525	15563	13.9256	3797	0.421422	11310	13.4637	11629	13.5056	606	0.0790145	11237	13.4195	10673	13.3818	2867	0.362138
ENSMUSG00000021832.9	Psmc6	chr14	45567245	45587162	+	19918	0	NA	0.00560922	0.270259	0.811298	-0.301697	0.788892	-0.342101	7594	12.8823	7934	12.9537	864	0.174815	7705	12.8913	8081	12.9802	1337	0.274649	6160	12.5866	6098	12.5744	406	0.0923239	6078	12.5425	5987	12.5479	1309	0.315416
ENSMUSG00000021981.11	Cab39l	chr14	59678421	59823213	+	144793	0	NA	0.00191221	0.267738	0.811015	-0.302199	0.786896	-0.345754	3201	11.6412	3240	11.6619	237	0.108565	3250	11.6503	3430	11.7442	521	0.241548	2596	11.3397	2578	11.3326	180	0.0988057	2557	11.2955	2605	11.3476	523	0.307417
ENSMUSG00000039795.15	Zfand1	chr3	10405013	10416377	-	11365	0	NA	0.00542943	0.270259	0.810767	-0.302641	0.783913	-0.351234	1844	10.8428	1824	10.834	195	0.153625	1872	10.8519	1924	10.9096	330	0.262263	1495	10.5436	1536	10.5859	112	0.109855	1467	10.4993	1388	10.4398	287	0.269639
ENSMUSG00000027500.11	Stmn2	chr3	8574420	8626666	+	52247	0	NA	0.04033	0.342784	0.810714	-0.302736	0.800627	-0.320798	945	9.87228	943	9.88147	141	0.213716	956	9.88125	912	9.82991	186	0.273346	766	9.56987	704	9.46148	118	0.212698	766	9.52586	670	9.39017	245	0.446838
ENSMUSG00000027082.16	Tfpi	chr2	84263199	84307119	-	43921	0	NA	0.0414593	0.343273	0.810678	-0.302799	0.787074	-0.34543	1098	10.0821	1126	10.137	195	0.263969	1113	10.091	1098	10.093	253	0.324416	890	9.79274	885	9.79116	91	0.151096	876	9.74898	899	9.81378	193	0.311172
ENSMUSG00000028470.11	Hint2	chr4	43654227	43656466	-	2240	0	NA	0.037038	0.338681	0.810427	-0.303246	0.773565	-0.370405	1815	10.8015	1808	10.8195	362	0.297513	1858	10.8107	1908	10.8986	512	0.422619	1471	10.5203	1461	10.5137	106	0.101577	1437	10.4759	1358	10.4083	232	0.217673
ENSMUSG00000027938.12	Creb3l4	chr3	90144807	90150819	-	6013	0	NA	0.0323967	0.329529	0.810374	-0.303339	0.777592	-0.362914	1027	9.99867	1004	9.97226	115	0.156751	1037	10.0074	985	9.94543	159	0.204067	832	9.66582	860	9.74987	214	0.361478	806	9.62238	815	9.67243	203	0.350893
ENSMUSG00000026097.10	Ormdl1	chr1	53336254	53349468	+	13215	0	NA	0.00593676	0.270259	0.810276	-0.303516	0.790043	-0.339996	1251	10.2843	1302	10.3475	123	0.144957	1264	10.2935	1283	10.3252	172	0.207644	1014	9.98564	1007	9.97728	44	0.0613352	999	9.94166	1005	9.97441	205	0.292493
ENSMUSG00000031266.8	Gla	chrX	133488898	133501874	-	12977	0	NA	0.0189003	0.298715	0.810253	-0.303555	0.779159	-0.360011	1026	9.99247	1034	10.0152	147	0.205708	1045	10.0013	1120	10.1301	221	0.325695	831	9.6942	836	9.70908	93	0.157008	814	9.65011	766	9.58308	153	0.273224
ENSMUSG00000022751.10	Nit2	chr16	56977028	56987704	-	10677	0	NA	0.0307677	0.323919	0.809949	-0.304097	0.776261	-0.365386	877	9.76039	922	9.84682	145	0.249433	898	9.76957	958	9.89832	227	0.390661	710	9.4673	720	9.49386	76	0.151349	697	9.42306	716	9.48583	132	0.298535
ENSMUSG00000033200.18	Tpsg1	chr17	25588235	25593417	+	5183	0	NA	0.0169747	0.295769	0.809906	-0.304173	0.786251	-0.346939	1708	10.7282	1722	10.7507	230	0.195907	1735	10.7372	1774	10.7932	336	0.295246	1383	10.4247	1337	10.3859	190	0.190886	1364	10.3806	1425	10.4778	313	0.359987
ENSMUSG00000003380.12	Rabac1	chr7	24669177	24672179	-	3003	0	NA	0.0188542	0.298715	0.809892	-0.304199	0.786885	-0.345775	4757	12.2021	4709	12.1998	730	0.220702	4848	12.2111	4968	12.2787	1095	0.340441	3853	11.9024	4096	12.0004	489	0.187209	3815	11.8582	3330	11.7017	1048	0.369307
ENSMUSG00000031697.13	Orc6	chr8	86026261	86034907	+	8647	0	NA	0.0319077	0.327796	0.809682	-0.304572	0.799501	-0.322827	660	9.35833	672	9.39191	84	0.190321	668	9.36745	693	9.43845	107	0.256825	534	9.05785	544	9.09011	55	0.148665	534	9.01413	518	9.01959	162	0.408998
ENSMUSG00000032180.12	Tmed1	chr9	21418849	21421548	-	2700	0	NA	0.0199222	0.302091	0.809541	-0.304824	0.786396	-0.346673	467	8.86593	459	8.8454	44	0.130029	474	8.87554	486	8.92547	79	0.246838	378	8.56353	374	8.55075	26	0.0949981	373	8.51971	338	8.40514	83	0.304097
ENSMUSG00000025353.6	Ormdl2	chr10	128653771	128657514	-	3744	0	NA	0.0180137	0.298327	0.809373	-0.305123	0.786969	-0.345621	1770	10.7744	1714	10.7436	299	0.231358	1800	10.7834	1782	10.7997	410	0.328293	1432	10.4833	1425	10.4778	82	0.0832224	1416	10.4392	1380	10.4315	317	0.330239
ENSMUSG00000021213.13	Akr1c13	chr13	4241149	4255595	+	14447	0	NA	0.0102521	0.283331	0.809305	-0.305245	0.787435	-0.344767	12509	13.5981	12638	13.6254	1760	0.212764	12706	13.6072	12978	13.6637	2526	0.308869	10123	13.3035	10020	13.2907	604	0.0856314	10005	13.2593	9375	13.1948	2417	0.31369
ENSMUSG00000022204.10	Ngdn	chr14	55252911	55261594	+	8684	0	NA	0.0240777	0.306912	0.809281	-0.305288	0.78614	-0.347141	1931	10.8993	1894	10.8871	321	0.242969	1966	10.9085	2096	11.034	441	0.349597	1563	10.6041	1557	10.6055	168	0.157094	1546	10.56	1460	10.5127	398	0.347311
ENSMUSG00000069808.14	Tlcd3a	chr11	76070497	76105653	+	35157	0	NA	0.0382536	0.341098	0.809265	-0.305316	0.774007	-0.369581	1251	10.2704	1188	10.2144	238	0.254808	1279	10.2794	1260	10.2964	348	0.378862	1012	9.96732	971	9.92481	183	0.245944	990	9.92313	950	9.8933	221	0.324884
ENSMUSG00000099966.3	2810402E24Rik	chr14	20691068	20694116	+	3049	0	NA	0.0433684	0.348395	0.80914	-0.305538	0.777922	-0.362303	429	8.73484	412	8.68899	68	0.222866	437	8.74438	420	8.71389	99	0.320417	347	8.43791	330	8.37069	36	0.144704	340	8.39453	312	8.29002	62	0.245173
ENSMUSG00000057181.17	5730455P16Rik	chr11	80251319	80268860	-	17542	0	NA	0.0123404	0.284545	0.809036	-0.305725	0.78956	-0.34088	906	9.81793	878	9.77721	106	0.162852	918	9.82725	895	9.80643	161	0.243187	733	9.51782	748	9.54882	46	0.0896094	725	9.47318	660	9.36851	176	0.324995
ENSMUSG00000021712.16	Trim23	chr13	104315305	104339880	+	24576	0	NA	0.0489994	0.355436	0.80895	-0.305877	0.778451	-0.361322	1109	10.0951	1102	10.1039	207	0.270607	1116	10.1041	1191	10.2182	196	0.279964	897	9.79215	923	9.85175	154	0.260684	868	9.74829	906	9.82496	134	0.245595
ENSMUSG00000036438.15	Calm2	chr17	87740840	87754363	-	13524	0	NA	0.0204492	0.302648	0.80895	-0.305878	0.784876	-0.349464	49721	15.5835	49174	15.5855	8511	0.252402	50655	15.5925	54450	15.7325	11689	0.36256	40222	15.2953	40437	15.3034	1098	0.0395565	39757	15.2511	39673	15.2759	8828	0.316206
ENSMUSG00000040374.14	Pex2	chr3	5625248	5641299	-	16052	0	NA	0.00238532	0.267738	0.808919	-0.305933	0.788111	-0.343529	4439	12.1101	4539	12.1485	430	0.150253	4508	12.1192	4830	12.2379	759	0.265982	3591	11.8101	3578	11.8053	83	0.0333292	3552	11.7659	3351	11.7108	826	0.318058
ENSMUSG00000035171.10	1110059E24Rik	chr19	21558566	21630340	-	71775	0	NA	0.0419414	0.344578	0.808815	-0.306119	0.774392	-0.368864	2298	11.1474	2282	11.156	414	0.259701	2342	11.1566	2526	11.3031	556	0.370041	1859	10.8376	1944	10.9256	362	0.293406	1813	10.7935	1875	10.8734	415	0.342589
ENSMUSG00000117284.2	Gm7072	chr17	22504852	22533818	-	28967	0	NA	0.0220502	0.30448	0.808744	-0.306245	0.781214	-0.356209	2065	10.9962	2043	10.9962	347	0.238166	2082	11.0053	2178	11.0898	345	0.269033	1670	10.6985	1659	10.697	197	0.16939	1626	10.6544	1655	10.6935	243	0.229035
ENSMUSG00000039899.6	Fgl2	chr5	21577640	21583372	+	5733	0	NA	0.0489452	0.355399	0.808689	-0.306343	0.768121	-0.380595	5991	12.5258	6251	12.6089	1070	0.296315	6101	12.5349	6173	12.5915	1420	0.394563	4845	12.2276	5075	12.3095	765	0.2336	4686	12.1835	4586	12.1633	650	0.199065
ENSMUSG00000063316.14	Rpl27	chr11	101333124	101336355	+	3232	0	NA	0.0042055	0.270259	0.808502	-0.306677	0.786064	-0.347282	16858	14.0331	16725	14.0297	1975	0.167857	17168	14.0422	17694	14.1087	3438	0.299922	13630	13.7333	13348	13.7044	648	0.0673228	13495	13.6891	12744	13.6376	3211	0.331192
ENSMUSG00000036748.17	Cuedc2	chr19	46318251	46327141	-	8891	0	NA	0.018706	0.298715	0.808489	-0.306699	0.77349	-0.370545	2002	10.9515	1934	10.9156	339	0.232052	2036	10.9606	2056	11.0057	466	0.331993	1618	10.6547	1649	10.6883	164	0.152216	1575	10.6106	1627	10.6689	210	0.203882
ENSMUSG00000054091.10	1810037I17Rik	chr3	122717852	122719833	+	1982	0	NA	0.0443134	0.348959	0.808477	-0.306722	0.782173	-0.354441	8611	13.0451	8444	13.0409	1860	0.303291	8776	13.0542	9350	13.1878	2319	0.403827	6962	12.7593	7110	12.7958	707	0.149714	6864	12.7151	6394	12.6427	1634	0.321547
ENSMUSG00000042647.14	Acad12	chr5	121734838	121757001	-	22164	0	NA	0.0260094	0.312969	0.808239	-0.307147	0.792012	-0.336407	1027	9.99216	1009	9.97946	157	0.208956	1034	10.0013	1046	10.0313	148	0.226653	830	9.6874	829	9.69697	114	0.195026	819	9.64326	828	9.69523	189	0.372492
ENSMUSG00000002718.15	Cse1l	chr2	166747960	166788309	+	40350	0	NA	0.0132444	0.285437	0.808216	-0.307187	0.787105	-0.345371	2474	11.2591	2459	11.2641	382	0.219196	2517	11.2682	2554	11.3184	560	0.321929	1999	10.9632	1943	10.9248	140	0.0982202	1981	10.9192	1875	10.8734	486	0.345128
ENSMUSG00000079508.9	Apoo	chrX	93410723	93460699	+	49977	0	NA	0.043783	0.348516	0.807958	-0.307648	0.786822	-0.345891	1926	10.8866	1840	10.846	420	0.288527	1972	10.8957	1936	10.9162	593	0.411719	1556	10.5983	1585	10.6312	155	0.150426	1551	10.5541	1515	10.5661	427	0.415686
ENSMUSG00000031200.17	Mtcp1	chrX	74454050	74460194	-	6145	0	NA	0.041652	0.343399	0.807913	-0.307728	0.783318	-0.352331	521	9.0162	534	9.05725	75	0.210315	526	9.02464	529	9.04948	91	0.254595	421	8.70683	431	8.75489	66	0.227621	412	8.66261	375	8.55459	97	0.308772
ENSMUSG00000021876.16	Rnase4	chr14	51328534	51343608	+	15075	0	NA	0.0212052	0.304289	0.807593	-0.308299	0.770681	-0.375795	7110	12.7795	7022	12.7764	1174	0.239128	7259	12.7885	7616	12.8914	1761	0.364407	5742	12.4792	5755	12.4909	687	0.175007	5594	12.4351	5417	12.4035	886	0.23363
ENSMUSG00000041966.19	Dcaf17	chr2	70885672	70929486	+	43815	0	NA	0.00851191	0.27708	0.807207	-0.308989	0.789218	-0.341504	1164	10.181	1138	10.153	115	0.140251	1174	10.19	1192	10.2204	132	0.172133	940	9.87172	962	9.91139	93	0.150347	926	9.8278	912	9.83447	218	0.315446
ENSMUSG00000029273.11	Sult1d1	chr5	87702504	87716886	-	14383	0	NA	0.0106794	0.283331	0.807098	-0.309184	0.784468	-0.350214	25143	14.6063	25724	14.6493	3426	0.202174	25408	14.6154	25650	14.6466	4131	0.254549	20292	14.304	20028	14.2898	1842	0.130843	19932	14.2598	19783	14.272	3958	0.289562
ENSMUSG00000045954.8	Cavin2	chr1	51328285	51342119	+	13835	0	NA	0.0368675	0.338418	0.807026	-0.309313	0.773696	-0.370162	5436	12.3877	5762	12.4922	932	0.280621	5532	12.3968	5724	12.4831	1243	0.376742	4387	12.0881	4493	12.1338	600	0.202986	4280	12.0439	4408	12.1062	737	0.276026
ENSMUSG00000053870.8	Fpgt	chr3	154790555	154799040	-	8486	0	NA	0.00463044	0.270259	0.806755	-0.309797	0.781794	-0.35514	3532	11.7789	3331	11.7022	416	0.162922	3584	11.7879	3552	11.7947	660	0.260053	2849	11.4734	2739	11.42	226	0.113434	2802	11.4292	2983	11.543	549	0.29449
ENSMUSG00000020657.17	Dnajc27	chr12	4132583	4160606	+	28024	0	NA	0.0455983	0.349246	0.806695	-0.309904	0.772451	-0.372485	427	8.72847	412	8.6857	66	0.215468	432	8.7375	422	8.72372	83	0.270092	344	8.41353	325	8.34873	63	0.258186	334	8.37031	308	8.27146	57	0.238953
ENSMUSG00000042043.7	Tbca	chr13	94925418	94979430	+	54013	0	NA	0.00437375	0.270259	0.806606	-0.310063	0.78774	-0.344209	5287	12.3594	5190	12.3419	649	0.176786	5371	12.3684	5747	12.4888	1005	0.287334	4264	12.057	4234	12.0481	211	0.0709263	4231	12.0129	4086	11.9968	1046	0.349865
ENSMUSG00000038722.18	Bud31	chr5	145077172	145084888	+	7717	0	NA	0.00769966	0.27708	0.806554	-0.310156	0.77565	-0.366523	2277	11.1432	2346	11.1962	296	0.194055	2321	11.1522	2484	11.2783	483	0.323136	1837	10.8396	1786	10.8033	159	0.118781	1800	10.7952	1723	10.7515	350	0.255028
ENSMUSG00000079317.11	Trappc2	chrX	165223570	165236136	+	12567	0	NA	0.0245589	0.307781	0.806288	-0.310634	0.783126	-0.352684	582	9.18085	609	9.25243	62	0.15646	588	9.18969	600	9.2279	80	0.203473	469	8.86465	443	8.79442	72	0.209046	460	8.81996	446	8.80413	101	0.324772
ENSMUSG00000018199.10	Ro60	chr1	143626528	143652806	-	26279	0	NA	0.0150992	0.288441	0.80626	-0.310682	0.786565	-0.346362	2129	11.0407	1968	10.9435	366	0.226894	2138	11.0498	2111	11.0444	310	0.210085	1716	10.7426	1748	10.7723	129	0.109177	1681	10.6984	1672	10.7082	297	0.253072
ENSMUSG00000026304.14	Rab17	chr1	90885855	90897383	-	11529	0	NA	0.030368	0.323123	0.80612	-0.310933	0.7647	-0.387034	1393	10.4245	1311	10.3561	269	0.265012	1417	10.4336	1322	10.3686	361	0.349767	1123	10.1221	1089	10.0901	167	0.209554	1084	10.0778	1068	10.062	104	0.135926
ENSMUSG00000058799.17	Nap1l1	chr10	111309084	111334011	+	24928	0	NA	0.0474055	0.35243	0.806073	-0.311017	0.766489	-0.383663	6201	12.5742	6413	12.6453	1194	0.297129	6321	12.5833	6537	12.6711	1599	0.397553	4998	12.2736	5394	12.3974	731	0.230686	4845	12.2295	5037	12.2986	687	0.224047
ENSMUSG00000061353.12	Cxcl12	chr6	117145496	117158328	+	12833	0	NA	0.0269082	0.314233	0.806057	-0.311046	0.772171	-0.373008	4567	12.1393	4808	12.2313	768	0.25235	4637	12.1484	4566	12.1546	1023	0.332387	3681	11.8337	3537	11.7887	551	0.210855	3580	11.7895	3315	11.6952	615	0.244585
ENSMUSG00000043510.13	Hscb	chr5	110976936	110987643	-	10708	0	NA	0.0178472	0.298327	0.806036	-0.311085	0.783097	-0.352737	684	9.41172	710	9.47353	77	0.167383	693	9.42134	712	9.47303	118	0.250151	551	9.1023	528	9.04712	58	0.149106	543	9.05829	572	9.16239	119	0.320712
ENSMUSG00000019579.14	Mydgf	chr17	56482744	56490920	-	8177	0	NA	0.036025	0.338418	0.805744	-0.311606	0.7822	-0.35439	4015	11.946	4238	12.0478	789	0.304313	4108	11.9551	4472	12.1269	1093	0.42915	3235	11.6577	3156	11.6243	196	0.0867666	3213	11.6136	2991	11.5469	843	0.355887
ENSMUSG00000075054.6	Yae1d1	chr13	18155915	18167934	-	12020	0	NA	0.00571817	0.270259	0.805689	-0.311705	0.782076	-0.35462	1124	10.1325	1125	10.137	82	0.106909	1141	10.1418	1176	10.1992	179	0.2335	905	9.81661	856	9.74315	104	0.162715	892	9.77277	920	9.84706	193	0.33701
ENSMUSG00000090258.8	Churc1	chr12	76812312	76829954	+	17643	0	NA	0.0413916	0.343273	0.805666	-0.311747	0.763766	-0.388798	823	9.66305	884	9.78857	153	0.288648	844	9.67244	913	9.836	227	0.427934	663	9.35697	630	9.3015	119	0.244628	644	9.31285	642	9.32867	125	0.266671
ENSMUSG00000009621.19	Vav2	chr2	27152116	27317045	-	164930	0	NA	0.0269378	0.314233	0.805443	-0.312145	0.769165	-0.378636	1138	10.1377	1107	10.1105	185	0.233801	1160	10.1467	1084	10.0754	281	0.343456	916	9.82925	927	9.85798	130	0.212755	892	9.78519	951	9.89482	148	0.255973
ENSMUSG00000024645.6	Timm21	chr18	84964316	84969649	-	5334	0	NA	0.00669076	0.27708	0.805011	-0.312919	0.787196	-0.345206	1116	10.1228	1122	10.1329	83	0.106619	1129	10.1319	1144	10.1583	144	0.18781	899	9.805	923	9.85175	106	0.172262	888	9.76081	909	9.82972	207	0.373423
ENSMUSG00000025962.16	Fastkd2	chr1	63769773	63793814	+	24042	0	NA	0.0330238	0.330809	0.805009	-0.312923	0.781502	-0.355679	984	9.926	1010	9.98222	159	0.256286	1004	9.93542	1061	10.051	237	0.377616	792	9.62196	776	9.60177	101	0.176578	785	9.57789	749	9.55075	208	0.381269
ENSMUSG00000027787.15	Nmd3	chr3	69629318	69663706	+	34389	0	NA	0.0345479	0.334809	0.804979	-0.312978	0.787214	-0.345172	1673	10.6879	1590	10.6362	337	0.260203	1704	10.6971	1633	10.6739	462	0.353878	1346	10.3868	1255	10.2946	172	0.180598	1341	10.3427	1204	10.2348	404	0.406091
ENSMUSG00000050732.10	Vamp8	chr6	72362206	72367686	-	5481	0	NA	0.00929714	0.279138	0.804705	-0.313468	0.780259	-0.357975	10740	13.3774	10582	13.3642	1602	0.215735	10924	13.3864	11685	13.5073	2307	0.322021	8642	13.0751	8818	13.1064	538	0.0900888	8523	13.0309	7684	12.9078	1934	0.299766
ENSMUSG00000021149.9	Gtpbp4	chr13	9016367	9046119	-	29753	0	NA	0.0223706	0.30448	0.804689	-0.313497	0.785068	-0.34911	2061	10.9932	2044	10.9982	347	0.23719	2088	11.0023	1942	10.9216	464	0.296132	1658	10.6883	1605	10.6493	196	0.16698	1639	10.6443	1602	10.6466	396	0.363771
ENSMUSG00000060538.15	Tmem219	chr7	126485343	126522089	-	36747	0	NA	0.0454195	0.349007	0.804676	-0.31352	0.781454	-0.355768	626	9.27183	630	9.29695	117	0.27316	639	9.28124	698	9.44434	157	0.383795	504	8.97732	512	9.00282	31	0.0910518	499	8.93293	464	8.86109	127	0.334036
ENSMUSG00000024829.13	Mrpl21	chr19	3332901	3342837	+	9937	0	NA	0.0249216	0.308668	0.80464	-0.313584	0.782554	-0.353737	1723	10.7362	1666	10.6976	276	0.229821	1761	10.7453	1770	10.7767	434	0.361989	1386	10.4253	1417	10.4696	197	0.218513	1378	10.381	1407	10.4594	364	0.436328
ENSMUSG00000079555.3	Haus3	chr5	34311224	34326871	-	15648	0	NA	0.04223	0.344676	0.804577	-0.313697	0.767442	-0.381871	567	9.13163	576	9.17063	98	0.252115	572	9.14069	604	9.24072	106	0.287031	456	8.81829	438	8.77808	81	0.253033	439	8.77404	430	8.75154	50	0.162593
ENSMUSG00000027088.11	Phospho2	chr2	69619967	69630349	+	10383	0	NA	0.0142831	0.285437	0.804454	-0.313918	0.7803	-0.357899	2259	11.1281	2286	11.1587	338	0.223918	2300	11.1372	2300	11.1648	507	0.333604	1817	10.8232	1741	10.7665	173	0.135673	1795	10.7791	1794	10.8098	406	0.340595
ENSMUSG00000039759.11	Thap3	chr4	152067096	152073454	-	6359	0	NA	0.0477107	0.352519	0.804348	-0.314109	0.773068	-0.371333	1057	10.0209	1106	10.1114	216	0.305319	1071	10.0299	1080	10.0681	256	0.357357	850	9.72473	808	9.66	107	0.16937	828	9.6809	780	9.60918	133	0.217563
ENSMUSG00000061559.16	Skic8	chr9	54622019	54641803	-	19785	0	NA	0.00366948	0.270259	0.804286	-0.314219	0.78059	-0.357363	2348	11.1897	2422	11.2422	265	0.166653	2390	11.1988	2592	11.3401	458	0.29666	1888	10.8826	1908	10.8986	70	0.05301	1865	10.8387	1872	10.8711	405	0.313355
ENSMUSG00000026273.14	Mterf4	chr1	93226933	93233637	-	6705	0	NA	0.0257619	0.312969	0.804255	-0.314275	0.791269	-0.33776	720	9.48268	710	9.47356	95	0.191557	732	9.49182	754	9.56027	149	0.302857	579	9.17202	574	9.16742	64	0.157677	579	9.12872	554	9.11634	176	0.426881
ENSMUSG00000038489.9	Polr2l	chr7	141051773	141055045	-	3273	0	NA	0.0408062	0.343273	0.804072	-0.314604	0.765626	-0.385288	1112	10.0958	1172	10.1952	218	0.299532	1141	10.1047	1210	10.2425	321	0.440758	894	9.79763	893	9.80413	107	0.175995	874	9.75343	949	9.89178	151	0.269233
ENSMUSG00000012422.15	Tmem167	chr13	90237242	90292026	+	54785	0	NA	0.00178833	0.267738	0.804002	-0.314729	0.781057	-0.3565	4530	12.1399	4620	12.1737	433	0.144067	4595	12.149	4737	12.2095	748	0.250033	3642	11.8302	3666	11.8404	133	0.0526978	3589	11.7861	3451	11.7532	750	0.288503
ENSMUSG00000031922.13	Cep57	chr9	13719088	13738403	-	19316	0	NA	0.00889431	0.27708	0.803976	-0.314776	0.780192	-0.358099	1391	10.4366	1410	10.4625	141	0.146994	1406	10.4457	1423	10.4757	197	0.212756	1118	10.116	1063	10.0553	169	0.202861	1097	10.0717	1012	9.98442	245	0.319475
ENSMUSG00000071415.7	Rpl23	chr11	97668353	97673263	-	4911	0	NA	0.01127	0.284545	0.803917	-0.314881	0.779157	-0.360014	37560	15.1835	40377	15.3012	5368	0.220322	38343	15.1926	42594	15.3783	8560	0.354642	30195	14.8798	30425	14.893	1867	0.0896585	29875	14.8357	26653	14.7021	7193	0.328494
ENSMUSG00000014980.15	Tsen15	chr1	152246486	152262439	-	15954	0	NA	0.0422254	0.344676	0.803785	-0.315118	0.779215	-0.359906	474	8.87658	498	8.96139	74	0.250226	483	8.88579	494	8.94977	107	0.358373	381	8.57535	371	8.53916	28	0.0995751	376	8.53161	366	8.51964	84	0.319677
ENSMUSG00000073987.5	Ggh	chr4	20042052	20066750	+	24699	0	NA	0.00655094	0.27708	0.803699	-0.315274	0.789235	-0.341473	50524	15.6154	48625	15.5688	6504	0.17698	50818	15.6244	51348	15.6479	5826	0.177303	40606	15.3054	38303	15.2252	3414	0.119104	40107	15.2613	36660	15.162	9988	0.317015
ENSMUSG00000024287.9	Thoc1	chr18	9957906	9995489	+	37584	0	NA	0.0189827	0.298715	0.803336	-0.315925	0.776545	-0.364859	1098	10.0948	1089	10.0901	125	0.158808	1113	10.1041	1100	10.1053	195	0.245808	882	9.76251	786	9.62022	187	0.287091	864	9.71855	943	9.88264	209	0.385087
ENSMUSG00000078784.9	Rbis	chr3	14671344	14676345	-	5002	0	NA	0.0383119	0.341098	0.803259	-0.316064	0.768254	-0.380344	2413	11.2134	2556	11.3199	433	0.303106	2452	11.2225	2676	11.3864	534	0.387892	1938	10.9104	1865	10.8657	271	0.195634	1883	10.8664	1800	10.8146	289	0.220822
ENSMUSG00000078453.4	Abracl	chr10	17887008	17899036	-	12029	0	NA	0.0231639	0.30448	0.803071	-0.3164	0.777227	-0.363592	4731	12.1871	4892	12.2565	814	0.2838	4820	12.1961	5416	12.4033	1101	0.389295	3799	11.8912	3804	11.8937	137	0.0521143	3746	11.8471	3695	11.8517	809	0.290988
ENSMUSG00000036860.15	Mrpl55	chr11	59093312	59096960	+	3649	0	NA	0.0298549	0.321593	0.802721	-0.31703	0.777848	-0.362439	1126	10.1173	1100	10.103	210	0.272791	1152	10.1264	1152	10.1651	306	0.397473	904	9.81981	906	9.82496	48	0.0774116	896	9.77574	889	9.79766	213	0.344668
ENSMUSG00000033020.8	Polr2f	chr15	79025209	79035974	+	10766	0	NA	0.0284486	0.317709	0.8027	-0.317066	0.768723	-0.379464	2394	11.2014	2386	11.2141	480	0.290656	2454	11.2104	2470	11.2611	705	0.426241	1921	10.9061	1915	10.9039	127	0.0938997	1887	10.8618	1788	10.8049	357	0.272592
ENSMUSG00000024601.10	Isoc1	chr18	58792538	58813440	+	20903	0	NA	0.014645	0.285437	0.802247	-0.317882	0.769576	-0.377865	4717	12.187	4760	12.2172	778	0.245141	4818	12.1961	5140	12.3275	1170	0.371847	3784	11.8826	3842	11.908	294	0.11232	3707	11.8385	3607	11.817	656	0.255262
ENSMUSG00000063694.6	Cycs	chr6	50539543	50543518	-	3976	0	NA	0.0246138	0.308011	0.802142	-0.318071	0.773717	-0.370123	21946	14.3987	21859	14.4159	4448	0.277435	22350	14.4078	21582	14.3966	6007	0.368161	17603	14.1011	17881	14.1262	1173	0.0961491	17293	14.0569	17846	14.1234	3298	0.276003
ENSMUSG00000037966.16	Ninj1	chr13	49340961	49349720	+	8760	0	NA	0.00827439	0.27708	0.802107	-0.318133	0.790373	-0.339394	1486	10.532	1455	10.5066	152	0.142308	1509	10.5411	1518	10.5693	271	0.255171	1192	10.2117	1136	10.151	143	0.172205	1192	10.1677	1014	9.98726	384	0.424251
ENSMUSG00000021116.11	Eif2s1	chr12	78908593	78933784	+	25192	0	NA	0.0190486	0.298715	0.80199	-0.318344	0.779122	-0.360079	3215	11.6355	3133	11.6138	531	0.230148	3278	11.6445	3324	11.6989	793	0.346866	2578	11.3214	2508	11.2929	361	0.20275	2554	11.2771	2653	11.374	652	0.401046
ENSMUSG00000038080.18	Kdm1b	chr13	47196975	47238755	+	41781	0	NA	0.00474602	0.270259	0.801859	-0.31858	0.772326	-0.372718	4410	12.098	4432	12.1128	548	0.176469	4487	12.1071	4678	12.192	885	0.296728	3536	11.7845	3538	11.7891	298	0.119434	3465	11.7403	3330	11.7017	621	0.262587
ENSMUSG00000025381.4	Cnpy2	chr10	128158328	128163422	+	5095	0	NA	0.00685708	0.27708	0.801783	-0.318716	0.781207	-0.356223	5644	12.4504	5695	12.4757	804	0.208496	5749	12.4595	6306	12.6227	1220	0.329968	4525	12.1424	4661	12.1867	243	0.0784814	4491	12.0982	4297	12.0694	1122	0.354238
ENSMUSG00000026511.8	Srp9	chr1	181952302	181959972	+	7671	0	NA	0.0204605	0.302648	0.801722	-0.318825	0.768886	-0.379159	6811	12.7138	6894	12.7489	1192	0.270823	6937	12.7228	7546	12.8795	1600	0.374673	5461	12.4123	5473	12.4184	387	0.100465	5333	12.3681	5130	12.325	832	0.212273
ENSMUSG00000016427.8	Ndufa1	chrX	36451241	36454816	-	3576	0	NA	0.0144924	0.285437	0.801618	-0.319013	0.785818	-0.347733	10342	13.3193	10336	13.3348	1728	0.244079	10543	13.3284	11445	13.4818	2442	0.360481	8290	13.0137	8391	13.0348	643	0.114634	8284	12.9696	8070	12.9785	2406	0.408565
ENSMUSG00000084957.4	Bbip1	chr19	53918292	53933058	-	14767	0	NA	0.00807725	0.27708	0.801406	-0.319396	0.784148	-0.350802	2228	11.1115	2211	11.1111	293	0.197398	2253	11.1205	2356	11.2027	357	0.259866	1786	10.7992	1833	10.8408	143	0.11748	1767	10.7552	1632	10.6733	447	0.331292
ENSMUSG00000069208.10	Zfp825	chr13	74628173	74642111	-	13939	0	NA	0.0308052	0.323919	0.800872	-0.320356	0.776622	-0.364715	458	8.83061	444	8.79504	60	0.187176	464	8.83952	456	8.82665	87	0.270167	366	8.51077	349	8.45121	50	0.181978	360	8.46625	326	8.35315	82	0.326979
ENSMUSG00000020677.8	Ddx52	chr11	83832888	83853914	+	21027	0	NA	0.018298	0.298715	0.800439	-0.321136	0.772029	-0.373274	1821	10.8122	1788	10.7988	324	0.257625	1856	10.8212	1933	10.9138	447	0.365549	1457	10.5073	1456	10.5088	103	0.102217	1432	10.4631	1368	10.4189	298	0.273783
ENSMUSG00000006386.16	Tek	chr4	94627526	94763213	+	135688	0	NA	0.0402015	0.342322	0.800405	-0.321198	0.768894	-0.379143	657	9.3487	618	9.27375	103	0.213285	670	9.35731	623	9.28534	161	0.331275	526	9.00852	490	8.93958	126	0.342105	515	8.96482	559	9.12928	132	0.427741
ENSMUSG00000028992.14	Nmnat1	chr4	149552029	149569659	-	17631	0	NA	0.0147915	0.285827	0.80037	-0.321261	0.784784	-0.349633	720	9.48549	695	9.44265	85	0.160357	731	9.49441	676	9.40203	141	0.262117	576	9.16764	573	9.16491	49	0.125365	573	9.12356	562	9.13699	155	0.390767
ENSMUSG00000096433.3	Zfp994	chr17	22416246	22444597	-	28352	0	NA	0.0226765	0.30448	0.800356	-0.321287	0.773229	-0.371032	1311	10.3384	1249	10.2876	239	0.257432	1324	10.3474	1354	10.4025	249	0.299224	1049	10.0307	1064	10.0566	105	0.143431	1023	9.98639	1044	10.0293	158	0.228227
ENSMUSG00000058656.14	Samd12	chr15	53317206	53765933	-	448728	0	NA	0.0445484	0.348959	0.800235	-0.321505	0.767749	-0.381293	850	9.71581	864	9.75573	142	0.25518	861	9.72475	888	9.79647	179	0.307651	680	9.38727	753	9.55842	136	0.307719	661	9.34367	694	9.44087	131	0.322743
ENSMUSG00000047215.15	Rpl9	chr5	65545707	65548787	-	3081	0	NA	0.00306709	0.270259	0.799952	-0.322014	0.777464	-0.363153	45958	15.4816	46383	15.5013	4691	0.150817	46629	15.4907	47714	15.5416	7833	0.256875	36764	15.1637	36790	15.1671	2338	0.0926448	36252	15.1195	32323	14.9803	8067	0.301949
[truncated: 882 more rows]
