# Supplementary material for: E. coli genetically modified for purine nucleobase release promotes butyrate generation and colonic wound healing during DSS insult
Source: Gut Microbes. 2025 Apr 17;17(1):2490211. doi: 10.1080/19490976.2025.2490211 (PMC12013446; doi:10.1080/19490976.2025.2490211)
Supplement: Supplemental Material [file KGMI_A_2490211_SM6671.zip › Supplementary_Data_Taxonomy.xlsx]

## Sheet: Control-BL
										coverages
bin_name	total_scgs	supporting_scgs	t_domain	t_phylum	t_class	t_order	t_family	t_genus	t_species	C_BL_21	C_BL_22	C_BL_23	C_BL_24	C_BL_25	C_BL_26	C_BL_27	C_BL_28	C_BL_29	C_BL_30
Control_BL_MAG_00001	17	17	Bacteria	Bacillota_A	Clostridia	Christensenellales	Pumilibacteraceae	Pumilibacter	Pumilibacter muris	0.309369	0.15179	0.806008	0.0313663	0.450831	0.225145	0.172472	0.321269	0.0684401	2.62488
Control_BL_MAG_00002	16	13	Bacteria	Bacillota_A	Clostridia	Christensenellales	UBA1242	Caccovivens	None	0.0136624	0	0.0571237	0.0679382	2.29992	1.11049	0.0871429	0.397625	0.318923	0.462001
Control_BL_MAG_00003	8	7	Bacteria	Bacillota_A	Clostridia	Lachnospirales	Lachnospiraceae	UBA3282	None	2.33374	0	0	0.106707	0	0.296427	5.7477	1.79357	8.68959	2.01095
Control_BL_MAG_00004	22	14	Bacteria	Bacillota_A	Clostridia	Lachnospirales	Lachnospiraceae	UBA3282	UBA3282 sp910577735	2.19305	0.153691	0.00615915	5.3963	1.98984	0.236958	2.11453	0.641631	27.492	0.679742
Control_BL_MAG_00005	21	21	Bacteria	Bacillota_A	Clostridia	TANB77	CAG-508	CAG-269	None	0.833313	1.8708	1.47018	6.14934	17.5681	2.15946	0.561331	4.8017	1.50767	0.560757
Control_BL_MAG_00006	22	12	Bacteria	Bacillota	Bacilli	RF39	UBA660	MGBC102946	MGBC102946 sp022798795	0.701087	1.16146	5.12611	2.91598	26.4112	9.43666	0.0147372	2.29189	4.93295	4.25862
Control_BL_MAG_00007	22	19	Bacteria	Bacillota	Bacilli	RF39	UBA660	MGBC108787	MGBC108787 sp910579535	2.57347	0.555118	0.173727	23.0145	77.4577	0.253993	0	13.8534	37.8625	0.112367
Control_BL_MAG_00008	22	21	Bacteria	Bacillota_A	Clostridia	Christensenellales	Borkfalkiaceae	Coproplasma	Coproplasma sp910583545	2.62847	2.50893	0.655666	3.93415	7.55035	0.080239	0	0.0638211	1.29177	0.42711
Control_BL_MAG_00009	21	20	Bacteria	Bacillota_A	Clostridia	Christensenellales	Pumilibacteraceae	Anaerocaecibacter	Anaerocaecibacter sp910577945	1.50809	3.13286	1.0076	0.391575	6.12379	0.101893	1.23345	0.0825248	1.41795	2.1324
Control_BL_MAG_00010	11	11	Bacteria	Bacillota_A	Clostridia	Lachnospirales	Lachnospiraceae	COE1	None	0.370472	3.62015	0.448054	1.22169	3.98015	0.661801	1.51068	0.472558	0	3.43537
Control_BL_MAG_00011	22	22	Bacteria	Actinomycetota	Coriobacteriia	Coriobacteriales	Eggerthellaceae	MGBC163016	MGBC163016 sp910588945	1.1899	1.62571	0.45694	0.821131	0.703138	3.47392	3.63992	4.66034	5.14897	8.45323
Control_BL_MAG_00012	11	10	Bacteria	Actinomycetota	Coriobacteriia	Coriobacteriales	Eggerthellaceae	Adlercreutzia	None	6.18224	4.07713	3.00208	3.27866	1.24906	0.954613	1.67867	2.28776	2.22166	4.57853
Control_BL_MAG_00013	22	20	Bacteria	Bacillota_A	Clostridia	Christensenellales	UBA3700	RACS-045	RACS-045 sp910578245	0	11.6336	5.11484	0.208275	17.7146	0	2.90932	17.0875	25.7534	38.438
Control_BL_MAG_00014	22	20	Bacteria	Bacillota_A	Clostridia	Christensenellales	UBA3700	RACS-045	RACS-045 sp910579785	0	3.17679	4.8043	1.09126	0.042913	0	11.0227	0.123816	0.455649	96.1608
Control_BL_MAG_00015	22	22	Bacteria	Actinomycetota	Coriobacteriia	Coriobacteriales	Eggerthellaceae	D16-63	D16-63 sp910588095	22.5871	37.5606	20.0498	27.3825	13.7116	12.7971	16.8388	14.9557	13.6367	25.3817
Control_BL_MAG_00016	22	8	Bacteria	Bacillota_A	Clostridia	Oscillospirales	CAG-272	Avispirillum	Avispirillum sp910586545	4.76407	8.22312	9.17552	5.69365	6.12924	3.8564	6.38965	7.37722	8.89567	10.1271
Control_BL_MAG_00017	22	20	Bacteria	Bacillota_A	Clostridia	Christensenellales	Pumilibacteraceae	Anaerocaecibacter	Anaerocaecibacter sp910577995	12.9676	21.8891	10.043	7.40883	21.1116	14.3073	24.8803	18.6921	7.62827	23.3305
Control_BL_MAG_00018	22	21	Bacteria	Bacillota_A	Clostridia	Lachnospirales	Lachnospiraceae	Choladousia	Choladousia sp003612585	3.30591	8.6213	17.7937	7.35345	12.8916	15.6659	18.3058	6.5314	13.9669	7.32441
Control_BL_MAG_00019	22	12	Bacteria	Bacillota_A	Clostridia	Lachnospirales	Lachnospiraceae	COE1	COE1 sp002490665	14.5733	2.94747	15.6476	16.1617	26.3435	0.249308	0.349396	1.10064	4.43461	19.2604
Control_BL_MAG_00020	11	8	Bacteria	Bacillota_A	Clostridia	Lachnospirales	Lachnospiraceae	UBA3282	UBA3282 sp009774175	30.4437	8.70091	39.3525	37.8646	33.8376	18.4915	0.0241266	23.5417	4.48201	28.536
Control_BL_MAG_00021	19	14	Bacteria	Bacillota_A	Clostridia	TANB77	CAG-508	UMGS1781	UMGS1781 sp944391955	27.2549	14.9744	68.2443	72.1023	46.2115	17.456	0	12.7613	12.9945	8.96408
Control_BL_MAG_00022	21	20	Bacteria	Bacteroidota	Bacteroidia	Bacteroidales	Muribaculaceae	Duncaniella	None	189.728	343.464	247.926	235.656	251.959	366.455	469.358	570.255	320.169	262.795
Control_BL_MAG_00023	20	17	Bacteria	Bacteroidota	Bacteroidia	Bacteroidales	Muribaculaceae	Paramuribaculum	Paramuribaculum sp910579675	253.714	372.36	311.855	266.453	288.469	402.57	360.736	316.974	316.857	376.451
Control_BL_MAG_00024	19	18	Bacteria	Bacillota_A	Clostridia	TANB77	CAG-508	CAG-452	None	2.62706	0.220014	2.22802	1.73325	0.954682	0.706789	0	0.171873	0.64605	1.24392
Control_BL_MAG_00025	23	18	Bacteria	Bacillota_A	Clostridia	Peptostreptococcales	Anaerovoracaceae	Fimisoma	Fimisoma sp910588185	1.37509	1.0149	1.9398	1.13641	1.45114	0.910329	1.47988	1.34245	1.53875	2.08679
Control_BL_MAG_00026	22	14	Bacteria	Bacillota	Bacilli	Erysipelotrichales	Erysipelotrichaceae	C-19	C-19 sp910576855	3.693	1.92821	2.65382	0.909153	3.32118	0	1.0904	1.1548	0.877269	1.7824
Control_BL_MAG_00027	22	16	Bacteria	Bacillota_A	Clostridia	Oscillospirales	Ruminococcaceae	Angelakisella	Angelakisella sp910585525	6.30388	4.08295	2.53053	3.126	2.9233	0.434609	0.304727	0.828247	0.625505	0.70351
Control_BL_MAG_00028	13	9	Bacteria	Bacillota_A	Clostridia	Lachnospirales	Lachnospiraceae	Sporofaciens	Sporofaciens sp910574885	10.8173	2.76231	24.5603	6.03026	0.369567	0	7.2971	0.14688	0.346667	2.93991
Control_BL_MAG_00029	11	9	Bacteria	Bacillota_A	Clostridia	Oscillospirales	Oscillospiraceae	Marseille-P3106	Marseille-P3106 sp022799035	1.1914	2.90303	0.0825057	0.545554	0.474642	2.94387	0.655282	4.06541	1.90746	0.365236
Control_BL_MAG_00030	22	22	Bacteria	Bacillota	Bacilli	Haloplasmatales	Turicibacteraceae	Turicibacter	None	35.1693	52.0885	53.1729	56.0172	43.5301	64.352	15.3706	21.779	32.1537	36.1778
Control_BL_MAG_00031	23	12	Bacteria	Actinomycetota	Coriobacteriia	Coriobacteriales	Eggerthellaceae	Adlercreutzia	Adlercreutzia sp910585575	21.8012	22.8055	17.2998	13.9041	9.20822	6.51714	7.8674	8.32917	10.379	18.4446
Control_BL_MAG_00032	22	22	Bacteria	Bacillota	Bacilli	RF39	UBA660	CAG-582	CAG-582 sp910588195	33.4666	52.0393	66.2027	83.0266	84.4304	152.936	0.015998	75.348	69.8286	30.6394
Control_BL_MAG_00033	21	18	Bacteria	Bacillota_A	Clostridia	TANB77	CAG-508	UMGS1994	None	26.4467	61.1158	86.8725	30.7963	53.0509	131.286	0.164938	61.0713	69.6553	16.4693
Control_BL_MAG_00034	20	5	Bacteria	Bacillota_A	Clostridia	TANB77	CAG-508	Scatovivens	Scatovivens faecipullorum	15.8481	13.2667	10.6693	43.1493	120.718	110.105	0.180819	163.678	71.5548	11.8175
Control_BL_MAG_00035	22	21	Bacteria	Bacillota_A	Clostridia	Oscillospirales	Ruminococcaceae	UBA1394	UBA1394 sp910588145	10.9045	15.6377	24.9778	16.2671	22.7353	40.1197	0	10.8399	19.7335	5.45186
Control_BL_MAG_00036	22	12	Bacteria	Bacteroidota	Bacteroidia	Bacteroidales	Muribaculaceae	CAG-485	CAG-485 sp002362485	353.633	418.407	257.854	351.196	236.058	248.108	555.625	278.635	522.277	530.779
Control_BL_MAG_00037	22	22	Bacteria	Verrucomicrobiota	Verrucomicrobiae	Verrucomicrobiales	Akkermansiaceae	Akkermansia	None	145.824	372.452	357.298	205.442	286.111	408.379	237.578	639.068	247.267	333.5
Control_BL_MAG_00038	22	21	Bacteria	Bacteroidota	Bacteroidia	Bacteroidales	Muribaculaceae	CAG-873	CAG-873 sp910577315	303.156	684.115	777.908	498.386	541.79	1220.03	135.23	1116.67	315.091	699.37
Control_BL_MAG_00039	20	16	Bacteria	Bacillota	Bacilli	RF39	UBA660	UBA2730	UBA2730 sp022793235	0.0445602	0.311016	0	0.804475	0.0240852	1.64764	0	4.15344	0.179145	0.531191
Control_BL_MAG_00040	10	6	Bacteria	Bacillota	Bacilli	RF39	UBA660	Scybalousia	None	0.184386	2.71375	2.93188	0.746145	3.1043	3.7659	0	5.36592	1.41279	0.438233
Control_BL_MAG_00041	22	22	Bacteria	Bacillota_A	Clostridia	Lachnospirales	Lachnospiraceae	Acetatifactor	None	0.470042	0.316844	0.0652978	0	0	0	3.935	0	18.9162	4.66454
Control_BL_MAG_00042	15	13	Bacteria	Bacillota_A	Clostridia	Oscillospirales	Oscillospiraceae	HGM13010	HGM13010 sp022800755	1.52705	4.47257	1.70037	2.55251	1.10744	2.25618	2.27154	3.35141	1.30039	1.10771
Control_BL_MAG_00043	21	17	Bacteria	Bacillota_A	Clostridia	Lachnospirales	Lachnospiraceae	CAG-95	CAG-95 sp910579425	3.07843	8.02692	1.92957	3.80796	1.52814	5.48778	0.874902	4.17173	1.17169	1.23333
Control_BL_MAG_00044	22	8	Bacteria	Bacillota_A	Clostridia	Christensenellales	Borkfalkiaceae	Coproplasma	Coproplasma sp003979335	3.01828	2.22536	2.32087	2.46649	0	18.2666	4.81487	0.486583	6.54282	1.23341
Control_BL_MAG_00045	20	17	Bacteria	Bacillota_A	Clostridia	Lachnospirales	Lachnospiraceae	Caccovicinus	Caccovicinus sp910575565	0.974643	2.60936	0.350548	2.45641	2.5199	12.2469	2.3467	5.18556	1.49941	1.58917
Control_BL_MAG_00046	11	11	Bacteria	Bacillota_A	Clostridia	Lachnospirales	Lachnospiraceae	Schaedlerella	None	7.06022	1.77279	1.94264	3.4795	6.12775	15.6533	1.11335	7.36987	0.398956	2.97307
Control_BL_MAG_00047	22	20	Bacteria	Bacillota_A	Clostridia	Lachnospirales	Lachnospiraceae	UBA3282	UBA3282 sp910579735	13.1492	7.2027	1.49544	16.0897	0	41.1736	0.0479026	21.1906	1.273	0.98574
Control_BL_MAG_00048	22	22	Bacteria	Bacillota_A	Clostridia	Oscillospirales	Oscillospiraceae	Enterenecus	None	3.31528	1.33679	15.1346	5.26062	3.0992	15.9987	4.23205	25.7646	0.87613	1.68284
Control_BL_MAG_00049	20	16	Bacteria	Bacillota_A	Clostridia	Oscillospirales	Acutalibacteraceae	Acutalibacter	Acutalibacter sp910589395	0.297757	8.08849	13.8306	0.665081	1.52221	20.5292	0.0163399	6.08969	0	0.716002
Control_BL_MAG_00050	19	18	Bacteria	Bacillota_A	Clostridia	Lachnospirales	Lachnospiraceae	VSOB01	VSOB01 sp910587635	27.0467	6.77602	5.96176	21.2832	0.885517	5.38012	7.78769	5.92547	11.123	2.40469
Control_BL_MAG_00051	7	7	Bacteria	Bacillota_A	Clostridia	Oscillospirales	Oscillospiraceae	Dysosmobacter	None	18.0392	2.45417	2.77292	13.8451	2.20768	8.12984	7.72988	6.13585	2.97611	2.43323
Control_BL_MAG_00052	19	19	Bacteria	Bacillota_A	Clostridia	Lachnospirales	Lachnospiraceae	Ventrimonas	None	11.4097	1.52671	3.04869	10.5161	1.79451	2.54781	1.50238	2.9211	0.863274	1.52792
Control_BL_MAG_00053	11	6	Bacteria	Bacillota_A	Clostridia	Lachnospirales	Lachnospiraceae	Schaedlerella	Schaedlerella arabinosiphila	10.4404	1.24423	8.0065	5.79022	3.1446	3.06367	0.352767	9.17888	1.07005	1.79645
Control_BL_MAG_00054	22	17	Bacteria	Bacillota_A	Clostridia	Lachnospirales	Lachnospiraceae	14-2	14-2 sp910577785	7.3725	1.95216	2.21032	4.62932	0.0140208	0.484713	0	1.72766	2.12432	0.657386
Control_BL_MAG_00055	5	5	Bacteria	Bacillota_A	Clostridia	Oscillospirales	Oscillospiraceae	Dysosmobacter	None	7.1004	2.00238	0.503579	2.67746	0.299453	0.443974	1.3064	1.41625	0	0.855861
Control_BL_MAG_00056	22	12	Bacteria	Bacillota_A	Clostridia	Lachnospirales	Lachnospiraceae	Acetatifactor	Acetatifactor sp910585615	14.3869	2.57933	2.59439	15.361	4.01565	1.57691	2.24009	0.0115906	3.8214	2.89102
Control_BL_MAG_00057	21	18	Bacteria	Bacillota_A	Clostridia	Lachnospirales	Lachnospiraceae	MGBC131033	MGBC131033 sp910585655	11.0603	3.86108	0.013692	6.07702	2.29819	4.053	2.99814	2.49314	1.30961	2.23623
Control_BL_MAG_00058	15	2	Bacteria	Bacillota_A	Clostridia	TANB77	CAG-508	RGIG8482	RGIG8482 sp022797145	0.267201	0.279873	0.608551	1.06886	0.700887	2.25566	1.93203	1.45616	0.49693	0
Control_BL_MAG_00059	22	21	Bacteria	Bacillota_A	Clostridia	Christensenellales	Borkfalkiaceae	Gallimonas	Gallimonas sp910586655	0.0701129	1.24678	0.259731	0.0501487	0.493711	0.35668	2.57417	0.737331	13.4424	4.11709
Control_BL_MAG_00060	6	6	Bacteria	Bacillota_A	Clostridia	Peptostreptococcales	Anaerovoracaceae	Zhenpiania	Zhenpiania sp009911365	1.69953	0.636062	0.0364583	0.868505	0.405567	0.398468	0.0309902	0.0385488	0.000694444	0.481884
Control_BL_MAG_00061	12	7	Bacteria	Bacillota_A	Clostridia	Lachnospirales	Lachnospiraceae	Clostridium_Q	Clostridium_Q sp009911305	3.12705	0.82515	0.678648	2.54674	0.231447	0.349289	0.0231669	0	0.917672	0.583037
Control_BL_MAG_00062	7	5	Bacteria	Bacillota_A	Clostridia	Lachnospirales	Lachnospiraceae	14-2	14-2 sp910575155	3.83156	0.774252	0.887068	2.67127	0.294728	0.44978	0.708322	0	0.674947	0.893071
Control_BL_MAG_00063	21	17	Bacteria	Bacillota_A	Clostridia	Lachnospirales	Lachnospiraceae	1XD42-69	1XD42-69 sp009911505	3.91037	0.757215	0.746651	1.76269	0.209046	0.659695	0.0134497	0.0724499	1.17611	0.638309
Control_BL_MAG_00064	4	4	Bacteria	Bacillota_A	Clostridia	Lachnospirales	Lachnospiraceae	Schaedlerella	None	2.59035	0.968722	1.06825	2.4275	1.90984	3.26945	0.706654	2.81538	0	0.890543
Control_BL_MAG_00065	21	18	Bacteria	Bacillota_A	Clostridia	TANB77	CAG-508	JAAWPK01	JAAWPK01 sp022791735	1.78154	0.110354	0.421097	2.03838	1.04146	0.849143	0.37007	3.20588	0.337261	0.888038
Control_BL_MAG_00066	16	8	Bacteria	Bacillota_A	Clostridia	TANB77	CAG-508	CAG-269	CAG-269 sp022791675	1.09837	0.409863	5.54239	6.29211	1.81734	0.365906	0.505485	5.1242	0.130038	0.180387
Control_BL_MAG_00067	18	12	Bacteria	Bacillota_A	Clostridia	TANB77	CAG-508	RGIG8482	RGIG8482 sp017626365	0.0335409	3.46037	0.585986	1.22835	7.2305	1.44882	0	3.45498	0	0.204907
Control_BL_MAG_00068	12	5	Bacteria	Bacillota	Bacilli	RF39	UBA660	Onthousia	Onthousia sp944363695	0.0555556	0.128558	1.25708	0.434229	0.0529945	8.15631	0.22784	0.0805968	0.0494484	0.211942
Control_BL_MAG_00069	10	10	Bacteria	Bacillota_A	Clostridia	Oscillospirales	Oscillospiraceae	Pelethomonas	Pelethomonas sp022800525	2.63894	0.782002	1.05824	0.220508	0.0295815	5.71595	0.297047	0.199046	1.29522	0.29661
Control_BL_MAG_00070	16	15	Bacteria	Bacillota_A	Clostridia	Oscillospirales	Oscillospiraceae	Dysosmobacter	None	3.60976	1.84669	1.17904	1.44632	1.66168	10.5828	2.97236	0.737291	7.11591	0.372537
Control_BL_MAG_00071	21	21	Bacteria	Bacillota_A	Clostridia	Lachnospirales	Lachnospiraceae	Eubacterium_F	None	44.4881	10.9048	43.1937	75.6842	28.7743	15.7433	13.0676	9.18406	11.0945	20.0365
Control_BL_MAG_00072	22	16	Bacteria	Bacillota_A	Clostridia	Oscillospirales	Acutalibacteraceae	Eubacterium_R	Eubacterium_R sp009774735	52.4844	11.6958	23.4628	75.7356	6.39575	100.655	27.7328	16.4787	37.5146	1.21564
Control_BL_MAG_00073	21	11	Bacteria	Bacillota_A	Clostridia	Oscillospirales	Oscillospiraceae	Lawsonibacter	Lawsonibacter sp910588635	70.1537	19.8241	24.1858	74.8369	22.8337	36.2718	6.20911	23.1199	21.4617	19.628
Control_BL_MAG_00074	22	19	Bacteria	Bacillota_A	Clostridia	TANB77	CAG-508	Scatovivens	Scatovivens sp022790685	40.1986	44.9429	17.738	78.2542	2.36768	80.1718	0	28.9646	15.6835	11.6984
Control_BL_MAG_00075	22	18	Bacteria	Bacillota_A	Clostridia	Oscillospirales	Acutalibacteraceae	Acutalibacter	Acutalibacter sp910587995	26.5428	2.87824	4.85073	13.5833	5.94339	24.0246	3.71157	10.1572	15.5561	8.73343
Control_BL_MAG_00076	22	15	Bacteria	Bacillota_A	Clostridia	Lachnospirales	Lachnospiraceae	Sporofaciens	Sporofaciens sp009774295	27.315	4.33231	8.89625	17.3331	15.3801	27.6978	1.58612	2.49169	11.9174	10.991
Control_BL_MAG_00077	22	21	Bacteria	Bacillota_A	Clostridia	Lachnospirales	Anaerotignaceae	Anaerotignum	None	8.13896	1.70153	0.732047	10.2137	3.57185	1.97779	0.481739	2.3821	4.61796	1.87595
Control_BL_MAG_00078	12	8	Bacteria	Bacillota_A	Clostridia	Lachnospirales	Lachnospiraceae	Lachnoclostridium_B	Lachnoclostridium_B sp910588745	6.77293	2.96662	1.62439	5.74787	2.74815	7.34054	1.01961	2.26049	2.51144	3.79424
Control_BL_MAG_00079	11	11	Bacteria	Bacillota_A	Clostridia	Lachnospirales	Lachnospiraceae	UBA3402	None	9.86742	1.51137	0.600992	2.06213	1.45346	5.62937	1.25787	2.94604	2.64331	3.70917
Control_BL_MAG_00080	20	18	Bacteria	Bacillota_A	Clostridia	Oscillospirales	Butyricicoccaceae	Pseudobutyricicoccus	Pseudobutyricicoccus sp910579575	13.2559	5.4792	5.53307	16.4765	5.0242	7.65562	0.0331845	0.650002	4.19035	3.32145
Control_BL_MAG_00081	17	11	Bacteria	Bacillota_A	Clostridia	Lachnospirales	Lachnospiraceae	UBA3402	UBA3402 sp910585435	13.1845	1.46188	0.210598	5.94128	0.360641	6.33361	2.19298	0.411984	2.32213	5.53311
Control_BL_MAG_00082	22	18	Bacteria	Bacillota_A	Clostridia	Lachnospirales	Lachnospiraceae	RGIG4057	RGIG4057 sp910577675	19.8495	2.13615	2.73135	5.4704	0.0832817	16.8999	0.068471	4.19778	5.83089	11.9711
Control_BL_MAG_00083	22	21	Bacteria	Bacillota	Bacilli	RF39	UBA660	UMGS995	UMGS995 sp910579455	29.5443	4.92757	3.35866	5.42092	1.68703	0.0325024	0	5.60645	15.73	16.1363
Control_BL_MAG_00084	20	16	Bacteria	Bacillota_A	Clostridia	Lachnospirales	Lachnospiraceae	14-2	14-2 sp910588965	8.05727	1.00968	0.294056	0.0743531	2.16599	2.07683	4.70684	0.331675	0	0.900291
Control_BL_MAG_00085	3	2	Bacteria	Bacillota_A	Clostridia	Oscillospirales	Oscillospiraceae	Lawsonibacter	Lawsonibacter sp022795855	1.70007	1.01154	1.48465	1.62281	0.467949	0.258285	1.74674	0.27385	0	0.661336
Control_BL_MAG_00086	21	16	Bacteria	Bacillota_A	Clostridia	Lachnospirales	Lachnospiraceae	Ventrimonas	Ventrimonas sp910577655	3.82686	0.727641	1.30328	2.62263	0.965778	1.21774	1.14932	0	0.529989	1.31919
Control_BL_MAG_00087	12	10	Bacteria	Bacillota_A	Clostridia	Oscillospirales	Oscillospiraceae	Pelethomonas	Pelethomonas sp910587785	4.30121	0.735162	0.985902	1.81918	0.51137	0.303068	2.11607	0.499639	1.38886	1.1361
Control_BL_MAG_00088	19	14	Bacteria	Bacillota_A	Clostridia	Lachnospirales	Lachnospiraceae	Choladocola	Choladocola sp009774145	7.20595	0.365914	0.148642	2.49087	0.264674	0.0498728	3.9935	0	6.34561	1.12656
Control_BL_MAG_00089	22	19	Bacteria	Bacillota_A	Clostridia	Lachnospirales	Lachnospiraceae	CAG-95	CAG-95 sp910587295	9.97253	0.324882	0.215807	8.5518	0.401218	0.108877	1.31425	0.555127	5.3477	5.55497
Control_BL_MAG_00090	21	21	Bacteria	Bacillota_A	Clostridia	Oscillospirales	Oscillospiraceae	Evtepia	None	4.38465	1.3392	2.4201	5.57066	1.27818	0.446018	1.18869	0.596507	1.28047	0.548453
Control_BL_MAG_00091	22	20	Bacteria	Bacillota_A	Clostridia	Lachnospirales	Lachnospiraceae	Acetatifactor	Acetatifactor sp910589035	5.69601	3.27302	2.17495	3.12594	1.0031	3.16439	1.22227	0.336322	0.617105	1.30244
Control_BL_MAG_00092	22	20	Bacteria	Bacillota_A	Clostridia	Lachnospirales	Lachnospiraceae	CAG-317	CAG-317 sp011960265	6.6068	2.17464	2.24004	5.53805	2.12835	0.102527	0.0743435	0.0382597	0.797133	3.35081
Control_BL_MAG_00093	22	11	Bacteria	Bacillota_A	Clostridia	Lachnospirales	Lachnospiraceae	Caccovicinus	Caccovicinus sp009774615	2.65958	3.33948	1.05376	2.7834	0.879978	0.554125	2.00066	2.10287	0.675786	0.882312
Control_BL_MAG_00094	16	10	Bacteria	Bacillota_A	Clostridia	Oscillospirales	Oscillospiraceae	Pelethomonas	Pelethomonas sp910578505	7.1667	2.94774	0.775669	2.50113	2.66306	0.616908	1.26135	4.7652	0.233319	5.12635
Control_BL_MAG_00095	8	7	Bacteria	Bacillota_A	Clostridia	Oscillospirales	Ruminococcaceae	Anaerotruncus	Anaerotruncus sp003612625	2.02337	0.520527	0	0.257652	0.409884	0.71681	0	0.780307	0	0.281367
Control_BL_MAG_00096	10	10	Bacteria	Bacillota_A	Clostridia	Oscillospirales	None	None	None	2.18622	0.150631	0.265571	1.16109	0.209708	0.0954146	0.0354916	0.283453	0.435871	0.196599
Control_BL_MAG_00097	6	4	Bacteria	Bacillota_A	Clostridia	Lachnospirales	Lachnospiraceae	14-2	14-2 sp910588285	2.23006	0.429691	0.626596	1.62781	1.21043	0.0984643	1.14519	0.153568	0.326953	0.453829
Control_BL_MAG_00098	10	6	Bacteria	Bacillota_A	Clostridia	Lachnospirales	Lachnospiraceae	Merdisoma	None	1.1487	0.167142	0.336011	2.9347	0.476552	0.846825	0.57071	0.0709694	0.17334	0.354919
Control_BL_MAG_00099	9	8	Bacteria	Bacillota_A	Clostridia	Lachnospirales	Lachnospiraceae	Acetatifactor	Acetatifactor sp910589655	3.72467	0.134004	0.0756303	1.02507	0.198605	0	0	0	0.475696	0.496606
Control_BL_MAG_00100	4	4	Bacteria	Bacillota_A	Clostridia	Oscillospirales	Oscillospiraceae	Dysosmobacter	None	7.30492	1.17597	0.248316	0.589849	0.510829	1.20575	5.45709	0.0392628	1.58541	3.57305
Control_BL_MAG_00101	13	6	Bacteria	Bacillota_A	Clostridia	Lachnospirales	Lachnospiraceae	Merdisoma	Merdisoma sp011959465	1.26066	0.907092	1.39514	2.50321	0.716329	0.24763	2.45059	0.249627	0.398518	0.356371
Control_BL_MAG_00102	10	10	Bacteria	Bacillota_A	Clostridia	Lachnospirales	Lachnospiraceae	Roseburia	Roseburia sp910587865	1.22549	0.113032	0.554269	1.62605	0	0.523326	1.26717	0	0.390333	0.177332
Control_BL_MAG_00103	14	12	Bacteria	Bacillota_A	Clostridia	Lachnospirales	Lachnospiraceae	UBA3402	UBA3402 sp910579515	1.00858	0.224304	0.127228	5.88131	2.25235	0	1.60206	0.00963286	0.0840985	0.339724
Control_BL_MAG_00104	16	3	Bacteria	Bacillota_A	Clostridia	TANB77	CAG-508	Scatovivens	Scatovivens sp022790975	0.848729	0.52567	0.250754	6.26982	0.804573	0.190469	0	0.0323129	0.793557	0.255034
Control_BL_MAG_00105	14	9	Bacteria	Bacillota_A	Clostridia	Oscillospirales	Acutalibacteraceae	Howiella	Howiella sp022791355	0	0.132886	0.0155936	4.08103	0.33596	0.0519042	1.54506	0	0.180042	0.528176
Control_BL_MAG_00106	22	12	Bacteria	Bacillota_A	Clostridia	Lachnospirales	Lachnospiraceae	CAG-95	CAG-95 sp009917455	5.3476	2.19813	0.229594	10.0422	1.08815	0.835392	12.4039	4.91223	3.27148	1.70635
Control_BL_MAG_00107	22	20	Bacteria	Bacillota_A	Clostridia	Oscillospirales	Acutalibacteraceae	Acutalibacter	Acutalibacter sp009936035	0.983822	1.00296	1.21826	9.40169	0.491009	0.77601	13.8653	2.94174	0.611138	0.972245
Control_BL_MAG_00108	21	21	Bacteria	Bacillota_A	Clostridia	Oscillospirales	Ruminococcaceae	Ruminiclostridium_E	None	4.05311	0.835588	1.85713	3.25656	2.32425	1.96192	5.00874	1.8256	1.91712	2.10953
Control_BL_MAG_00109	21	20	Bacteria	Bacillota_A	Clostridia	Lachnospirales	Lachnospiraceae	Paralachnospira_A	None	1.65452	0.656593	2.41296	6.65871	2.33787	2.01678	1.7034	0.512469	2.0836	1.36943
Control_BL_MAG_00110	12	11	Bacteria	Bacillota_A	Clostridia	Lachnospirales	Lachnospiraceae	RGIG7193	RGIG7193 sp022793375	1.8886	0.616814	1.02694	3.50847	1.00547	0.113961	3.97722	1.61888	1.47513	0.419937
Control_BL_MAG_00111	20	14	Bacteria	Bacillota_A	Clostridia	Lachnospirales	Lachnospiraceae	MD308	MD308 sp910575105	1.11718	6.86674	0.346809	16.0298	4.30513	0.300712	1.45849	2.51405	4.71515	1.56142
Control_BL_MAG_00112	14	8	Bacteria	Bacillota_A	Clostridia	TANB77	CAG-508	RGIG8482	RGIG8482 sp022791395	2.50793	0.121445	0.479713	16.705	0.137618	0	0	0	10.8149	0
Control_BL_MAG_00113	21	14	Bacteria	Bacillota_A	Clostridia	Lachnospirales	Lachnospiraceae	Kineothrix	Kineothrix sp011958945	6.22897	2.4062	5.5522	12.705	0.67133	0.455376	10.335	0.00670921	6.81831	2.73988
Control_BL_MAG_00114	18	9	Bacteria	Bacillota_A	Clostridia	Oscillospirales	Oscillospiraceae	Pelethomonas	Pelethomonas sp022797115	4.79408	3.03962	1.45196	4.55636	0.856098	4.03605	1.16997	0.4815	1.73572	0.376723
Control_BL_MAG_00115	22	16	Bacteria	Bacillota_A	Clostridia	Lachnospirales	Lachnospiraceae	CAG-56	CAG-56 sp004793585	11.1121	4.35426	4.41492	13.643	1.8708	11.5914	0.0601469	0.365441	0.283901	0.380502
Control_BL_MAG_00116	22	15	Bacteria	Bacillota_A	Clostridia	Oscillospirales	Acutalibacteraceae	Acutalibacter	Acutalibacter muris	3.43822	1.12249	7.5912	19.538	0.358537	3.72749	2.45803	1.42321	0.315928	0.340884
Control_BL_MAG_00117	9	5	Bacteria	Bacillota_A	Clostridia	Oscillospirales	Oscillospiraceae	Enterenecus	Enterenecus sp910588495	5.21519	0.897551	1.35897	8.53362	2.15125	2.09382	0.526605	5.06282	0.633432	0.914261
Control_BL_MAG_00118	18	13	Bacteria	Bacillota_A	Clostridia	Lachnospirales	Lachnospiraceae	14-2	14-2 sp910575075	7.57393	1.42721	2.7626	3.58683	1.59297	0.660544	1.8306	0	0.827237	2.83564
Control_BL_MAG_00119	22	21	Bacteria	Bacillota_A	Clostridia	Lachnospirales	Lachnospiraceae	UBA11957	UBA11957 sp910588295	5.08518	0.717619	2.42279	2.2567	0.750296	0.145238	0.161549	0.376321	0.260069	0.415077
Control_BL_MAG_00120	21	18	Bacteria	Bacillota_A	Clostridia	Lachnospirales	Lachnospiraceae	CAG-95	CAG-95 sp003612395	11.4378	1.57568	1.26959	0.756747	0.377364	0.498813	0.411241	0.326939	1.16476	2.11622
Control_BL_MAG_00121	22	12	Bacteria	Bacillota_A	Clostridia	Lachnospirales	Lachnospiraceae	Acetatifactor	Acetatifactor sp910588225	13.9374	2.34974	0.605187	5.68432	0.752626	0.605875	0.405303	0.542404	1.95867	1.25798
Control_BL_MAG_00122	22	21	Bacteria	Bacillota_A	Clostridia	Lachnospirales	Lachnospiraceae	VSOB01	VSOB01 sp910589075	13.3347	5.09774	1.66617	6.27322	0	0.166389	0	0.0252525	0.273947	0.377185
Control_BL_MAG_00123	22	19	Bacteria	Bacillota_A	Clostridia	Lachnospirales	Lachnospiraceae	1XD42-69	1XD42-69 sp910589105	18.2593	3.74998	4.92935	5.58829	3.66565	4.53543	4.43531	1.36118	2.3917	4.40213
Control_BL_MAG_00124	21	21	Bacteria	Bacillota_A	Clostridia	Lachnospirales	Lachnospiraceae	MGBC164599	MGBC164599 sp910575625	21.1848	3.73172	2.13526	6.78619	1.88829	3.24233	2.17932	2.45762	1.23736	3.61677
Control_BL_MAG_00125	12	11	Bacteria	Bacillota	Bacilli	RF39	UBA660	Caccenecus	Caccenecus sp910587745	6.59498	6.78206	6.80239	22.8966	10.9595	6.87366	3.02465	8.13851	5.80895	8.02482
Control_BL_MAG_00126	19	4	Bacteria	Bacillota_A	Clostridia	TANB77	CAG-508	CAG-273	CAG-273 sp934121885	5.424	2.52978	3.08333	22.9735	1.67333	4.81286	0	12.06	5.4699	8.13622
Control_BL_MAG_00127	22	20	Bacteria	Bacillota_A	Clostridia	Lachnospirales	Lachnospiraceae	1XD42-69	1XD42-69 sp003612565	13.0556	9.66661	4.09842	32.1734	0.733614	7.51498	0	5.31442	1.15723	0.45372
Control_BL_MAG_00128	22	16	Bacteria	Bacillota_A	Clostridia	Lachnospirales	Lachnospiraceae	UBA2882	UBA2882 sp910574745	27.3282	14.2907	12.1923	57.8502	6.55878	7.12571	0.000939629	0.27677	0.932389	0.0969572
Control_BL_MAG_00129	17	8	Bacteria	Bacillota_A	Clostridia	Oscillospirales	Oscillospiraceae	Pelethomonas	Pelethomonas sp014237695	74.1567	8.8136	6.33357	26.6346	8.65361	6.46974	4.37822	2.25706	7.91476	3.79175
Control_BL_MAG_00130	22	21	Bacteria	Bacillota_A	Clostridia	Lachnospirales	Lachnospiraceae	14-2	14-2 sp009774455	94.2955	16.9783	27.381	26.4115	4.36365	3.48923	8.02849	0	9.56998	30.7731
Control_BL_MAG_00131	22	20	Bacteria	Bacillota_A	Clostridia	Lachnospirales	Lachnospiraceae	COE1	COE1 sp009774395	85.6056	15.4965	0.105958	8.64049	0.0246091	0.925501	0	7.08985	21.978	0
Control_BL_MAG_00132	22	22	Bacteria	Bacillota_A	Clostridia	Lachnospirales	Lachnospiraceae	Butyribacter	Butyribacter sp009774235	50.3974	31.5197	0.022518	79.9984	0	75.4874	0.9333	44.4991	30.6701	0.324916
Control_BL_MAG_00133	22	21	Bacteria	Bacillota_A	Clostridia	Christensenellales	Borkfalkiaceae	Gallimonas	Gallimonas sp910578065	10.6973	0.891526	10.2608	18.3296	25.0662	0.0654705	76.7757	13.6412	25.2278	27.3109
Control_BL_MAG_00134	22	9	Bacteria	Bacillota_A	Clostridia	Christensenellales	Borkfalkiaceae	Coproplasma	Coproplasma sp013316055	33.6884	51.373	34.1838	52.9639	60.4491	40.4303	297.646	29.5651	130.898	162.009
Control_BL_MAG_00135	22	22	Bacteria	Bacillota_A	Clostridia	Christensenellales	Borkfalkiaceae	Coproplasma	Coproplasma sp910586035	20.4773	53.3257	22.9471	0.0121009	7.74007	31.5295	66.7324	6.04488	5.46787	0
Control_BL_MAG_00136	22	20	Bacteria	Bacillota_A	Clostridia	Lachnospirales	Lachnospiraceae	Acetatifactor	Acetatifactor sp910585665	7.54681	2.99971	0.475669	2.38504	2.93702	5.95748	22.9311	3.81974	3.84953	4.1293
Control_BL_MAG_00137	21	20	Bacteria	Bacillota_A	Clostridia	Christensenellales	Borkfalkiaceae	Gallimonas	Gallimonas sp910588465	2.11458	3.67085	0.603521	1.95597	0.622474	3.19365	13.924	0.830872	2.34304	4.38833
Control_BL_MAG_00138	22	16	Bacteria	Bacillota_A	Clostridia	Lachnospirales	Lachnospiraceae	Acetatifactor	Acetatifactor sp910584235	6.25417	2.38	2.93287	6.91348	0.842622	1.40158	5.68074	0.102276	1.2204	4.06844
Control_BL_MAG_00139	22	13	Bacteria	Bacillota_A	Clostridia	Lachnospirales	Lachnospiraceae	Acetatifactor	Acetatifactor sp011959105	2.61604	1.76387	0.0395257	3.77752	0.375497	0.255694	54.1701	0	5.57383	0.120885
Control_BL_MAG_00140	21	21	Bacteria	Bacillota_A	Clostridia	TANB77	CAG-508	RGIG8482	RGIG8482 sp022796855	2.18645	1.01287	0.0536243	9.24037	0.487096	0.653544	55.155	8.52644	3.1604	0.280379
Control_BL_MAG_00141	8	5	Bacteria	Bacillota_A	Clostridia	Lachnospirales	Lachnospiraceae	UBA3282	UBA3282 sp009774655	7.8812	2.0201	0.316566	4.63199	0.475033	0.193107	18.5475	1.15797	5.50068	1.21397
Control_BL_MAG_00142	17	12	Bacteria	Bacillota_A	Clostridia	Lachnospirales	Lachnospiraceae	1XD8-76	1XD8-76 sp910573755	2.39275	0.178275	0.0546285	0.35499	0.0445331	0.492773	5.85518	0.165741	1.0804	0.324291
Control_BL_MAG_00143	21	19	Bacteria	Bacillota_A	Clostridia	Lachnospirales	Lachnospiraceae	Acetatifactor	Acetatifactor sp003612485	3.65812	0.0401675	0.0771193	0.206705	2.44371	0.494322	5.49584	0	1.41409	1.13277
Control_BL_MAG_00144	6	6	Bacteria	Bacillota_A	Clostridia	Oscillospirales	Oscillospiraceae	Pelethomonas	None	0.350735	1.56792	0	2.03733	0.0833333	0.757128	4.00378	0.0131086	1.28962	0.310875
Control_BL_MAG_00145	19	13	Bacteria	Bacillota_A	Clostridia	Lachnospirales	Lachnospiraceae	MD308	MD308 sp910578455	1.37521	0.16109	0.476536	1.64123	0.351645	0.276266	11.5064	1.16358	0.959243	0.775126
Control_BL_MAG_00146	22	12	Bacteria	Bacillota_A	Clostridia	Lachnospirales	Lachnospiraceae	Choladocola	Choladocola sp009774135	1.46013	0.148387	0.0590913	0.485079	0.372919	0.546364	7.6279	0.10201	2.41845	1.03763
Control_BL_MAG_00147	16	14	Bacteria	Bacillota_A	Clostridia	Lachnospirales	Lachnospiraceae	1XD42-69	1XD42-69 sp011959925	0	0	0	0	0.838641	0	4.38655	0	1.65556	0.94172
Control_BL_MAG_00148	4	2	Bacteria	Bacillota_A	Clostridia	TANB77	CAG-508	CAG-269	CAG-269 sp022795075	1.96732	0	1.22681	0.820015	1.56077	1.38514	3.95322	0	1.59589	0.709683
Control_BL_MAG_00149	3	2	Bacteria	Bacillota_A	Clostridia	Lachnospirales	Lachnospiraceae	Ventrimonas	Ventrimonas sp910575255	0	0	0.771084	0	0	0	5.55943	0	0	0
Control_BL_MAG_00150	10	5	Bacteria	Bacillota_A	Clostridia	TANB77	CAG-508	JAAWPK01	JAAWPK01 sp022792975	0.241427	0.0190476	0.111453	0.129818	0.271189	0.317769	5.43521	0.166365	0.336589	0.188556
Control_BL_MAG_00151	22	22	Bacteria	Bacillota_A	Clostridia	Lachnospirales	Lachnospiraceae	COE1	None	0.845209	0.150795	0.625502	1.0604	0.837896	0.0452836	42.8249	0.0317864	0.216107	0.953072
Control_BL_MAG_00152	12	8	Bacteria	Bacillota_A	Clostridia	Lachnospirales	Lachnospiraceae	UBA3282	UBA3282 sp003611805	15.5687	0.860234	0.0361811	0.363586	0	2.28122	37.649	0.591545	1.87745	0.449834
Control_BL_MAG_00153	4	4	Bacteria	Bacillota_A	Clostridia	Lachnospirales	Lachnospiraceae	UBA3282	UBA3282 sp910579395	1.3928	2.37541	0	0.034413	0	0	0	0.85367	0	0
Control_BL_MAG_00154	7	4	Bacteria	Bacillota_A	Clostridia	Oscillospirales	Oscillospiraceae	Dysosmobacter	Dysosmobacter sp910584075	6.80583	15.7794	4.89302	7.74838	7.08289	1.28719	1.50486	4.59626	1.15584	0.961769
Control_BL_MAG_00155	20	18	Bacteria	Bacillota_A	Clostridia	Lachnospirales	Lachnospiraceae	UBA7109	UBA7109 sp910576335	3.54305	6.74305	2.05307	7.93199	3.06994	2.95772	1.20279	7.01283	1.36138	4.94325
Control_BL_MAG_00156	22	19	Bacteria	Bacillota_A	Clostridia	Christensenellales	Christensenellaceae	QANA01	QANA01 sp910588425	3.68253	4.67608	5.47728	4.21635	3.28983	3.80987	1.87817	2.08971	2.47007	2.79921
Control_BL_MAG_00157	22	16	Bacteria	Bacillota_A	Clostridia	Peptostreptococcales	Anaerovoracaceae	Emergencia	Emergencia sp009936045	1.90366	3.21298	6.50231	2.01965	2.06366	1.98779	0.777711	2.21487	2.69428	3.26085
Control_BL_MAG_00158	22	22	Bacteria	Bacillota	Bacilli	Erysipelotrichales	Erysipelotrichaceae	CAJTFG01	CAJTFG01 sp910575705	3.90912	6.78102	12.9647	4.39213	7.93018	7.13586	0.379099	7.14275	1.75964	2.23055
Control_BL_MAG_00159	21	18	Bacteria	Bacillota	Bacilli	RF39	UBA660	MGBC162267	MGBC162267 sp910588025	1.23406	4.16298	3.03348	3.59302	1.55558	2.13968	2.61545	0.637299	1.19092	0.132352
Control_BL_MAG_00160	15	10	Bacteria	Bacillota	Bacilli	RF39	UBA660	MGBC102946	MGBC102946 sp022798795	0.690964	2.30765	2.7073	2.39075	6.08955	2.73433	0	1.63625	1.23207	2.16644
Control_BL_MAG_00161	22	15	Bacteria	Bacillota_A	Clostridia	Oscillospirales	Ruminococcaceae	QAMM01	QAMM01 sp022792755	1.97222	1.23093	3.52259	3.63405	1.32411	1.49307	0.494986	0.740776	0.334092	0.506015
Control_BL_MAG_00162	22	18	Bacteria	Bacillota_A	Clostridia	Lachnospirales	Lachnospiraceae	1XD8-76	1XD8-76 sp910578085	2.93446	2.32501	5.76877	1.44418	4.43368	1.50688	0.267	1.12199	0.198915	0.70877
Control_BL_MAG_00163	22	14	Bacteria	Bacillota	Bacilli	Erysipelotrichales	Coprobacillaceae	MGBC163490	MGBC163490 sp910588075	0.582098	6.86411	4.38388	0.994086	0.984196	1.11222	1.08539	3.12576	2.0326	0.638522
Control_BL_MAG_00164	21	17	Bacteria	Bacillota_A	Clostridia	UBA1381	UBA1381	CAG-41	CAG-41 sp010206265	2.12926	3.3318	1.38847	2.32813	1.66282	1.1275	0	2.38279	2.00212	0.606634
Control_BL_MAG_00165	10	9	Bacteria	Bacillota_A	Clostridia	Lachnospirales	Lachnospiraceae	Ventrimonas	None	1.59364	1.4496	0.605464	1.39578	0.967674	0.766644	1.10839	0.231293	1.73002	0.362792
Control_BL_MAG_00166	10	10	Bacteria	Bacillota_A	Clostridia	Oscillospirales	Oscillospiraceae	Dysosmobacter	None	8.82722	4.2956	2.34821	6.7533	2.05289	3.98337	4.13711	2.0074	7.51995	1.31083
Control_BL_MAG_00167	14	7	Bacteria	Bacillota_A	Clostridia	Oscillospirales	Oscillospiraceae	Enterenecus	Enterenecus sp910585265	1.34886	2.7568	0.509584	1.01362	2.46852	0.342788	2.42728	2.53887	2.90626	1.43333
Control_BL_MAG_00168	15	13	Bacteria	Bacillota_A	Clostridia	Lachnospirales	Lachnospiraceae	UBA3282	UBA3282 sp910586615	0.358566	5.81986	0.891577	0.0950715	0.755483	3.13436	0	0.123109	2.9381	0.00756014
Control_BL_MAG_00169	16	9	Bacteria	Bacillota_A	Clostridia	Oscillospirales	Ruminococcaceae	Anaerotruncus	Anaerotruncus sp000403395	1.11737	0.899023	0.238437	0.263274	0.719023	1.73228	0.709718	1.3004	0.717956	0.845452
Control_BL_MAG_00170	14	4	Bacteria	Bacillota_A	Clostridia	Lachnospirales	Lachnospiraceae	Limivivens	Limivivens sp900066135	0.080013	1.20176	0.982867	0.602448	0.325708	1.45722	0	0.856693	0.0415701	0.254948
Control_BL_MAG_00171	8	4	Bacteria	Bacillota_A	Clostridia	Lachnospirales	Lachnospiraceae	Paralachnospira	Paralachnospira sp910588815	0.643451	0.735611	0.7952	0.604168	0.267979	1.44823	0.354002	0.536834	0.755039	0.039794
Control_BL_MAG_00172	21	20	Bacteria	Bacillota_A	Clostridia	Oscillospirales	Ruminococcaceae	UBA866	UBA866 sp022791945	1.47194	0.615378	1.46439	0.983185	0.28058	1.07761	0.454534	0.569584	0.116198	0.0510996
Control_BL_MAG_00173	21	15	Bacteria	Bacillota_B	Dehalobacteriia	UBA4068	UBA5755	Avidehalobacter	Avidehalobacter sp022797295	0.657444	0.84259	0.83689	1.26728	0.652983	0.45088	1.73772	0.675704	0.347814	0.407013
Control_BL_MAG_00174	5	3	Bacteria	Bacillota_A	Clostridia	Oscillospirales	Ruminococcaceae	UBA1405	UBA1405 sp022800935	0.802938	0.519952	0.0856448	1.40865	0.597506	0.737828	1.16186	0.107543	0.595277	0.285393
Control_BL_MAG_00175	6	5	Bacteria	Bacillota_A	Clostridia	Lachnospirales	Anaerotignaceae	Coprocola	Coprocola sp910575055	1.72847	0.283068	0.613519	0.27653	0.0560923	0.0390326	0	0.292547	0.517288	0.54618
Control_BL_MAG_00176	22	20	Bacteria	Bacillota_A	Clostridia	Christensenellales	Borkfalkiaceae	Coproplasma	Coproplasma sp910577555	0.568332	0.691019	0.091798	0.873521	0.63863	0.794548	1.4174	0.603599	0.408943	3.12744
Control_BL_MAG_00177	22	21	Bacteria	Bacillota_A	Clostridia	Lachnospirales	Lachnospiraceae	Eubacterium_G	None	16.793	16.3764	51.2756	29.6471	19.5324	60.6409	35.6272	15.5363	18.9694	15.1135
Control_BL_MAG_00178	15	15	Bacteria	Bacillota_A	Clostridia	TANB77	CAG-508	CAG-273	None	9.54256	10.245	28.6487	19.4018	6.70706	11.7034	7.55632	8.01128	9.15357	10.0032
Control_BL_MAG_00179	22	15	Bacteria	Bacillota_A	Clostridia	Christensenellales	Borkfalkiaceae	Gallimonas	Gallimonas sp910586365	9.71664	25.8162	6.83704	8.64397	10.7552	27.6255	33.324	10.1211	20.8709	21.4462
Control_BL_MAG_00180	22	21	Bacteria	Bacillota_A	Clostridia	Oscillospirales	Oscillospiraceae	Faecousia	Faecousia sp910589155	5.12144	10.6806	10.6393	14.6178	20.2842	15.9299	12.859	17.5017	12.9384	13.3814
Control_BL_MAG_00181	22	22	Bacteria	Bacillota_A	Clostridia	Christensenellales	UBA3700	MGBC161649	MGBC161649 sp910587685	5.16132	30.3893	12.2714	5.19332	30.6516	8.23795	38.4868	24.2972	25.7939	4.67277
Control_BL_MAG_00182	22	20	Bacteria	Bacillota_A	Clostridia	Christensenellales	CAG-917	CAG-475	CAG-475 sp910577815	5.81521	21.5339	15.0845	5.57229	29.0991	7.91592	11.203	3.19861	32.242	52.8639
Control_BL_MAG_00183	22	16	Bacteria	Bacillota	Bacilli	Erysipelotrichales	Coprobacillaceae	Thomasclavelia	Thomasclavelia cocleata	4.44661	5.30512	4.77393	6.32155	6.81554	7.55367	12.2914	11.981	7.04903	5.46277
Control_BL_MAG_00184	22	21	Bacteria	Actinomycetota	Coriobacteriia	Coriobacteriales	Eggerthellaceae	MGBC163016	MGBC163016 sp910588435	5.15375	5.47464	3.07692	4.79845	2.05416	4.41108	1.54287	4.80671	6.90019	4.90244
Control_BL_MAG_00185	8	8	Bacteria	Bacillota_A	Clostridia	Oscillospirales	Oscillospiraceae	Marseille-P3106	Marseille-P3106 sp910587345	5.74409	6.21118	3.74281	6.84713	4.50382	6.79434	8.61695	5.70431	8.95029	5.29917
Control_BL_MAG_00186	7	6	Bacteria	Bacillota_A	Clostridia	Peptostreptococcales	Peptostreptococcaceae	Romboutsia	None	39.0391	30.364	21.7086	35.3938	11.2452	26.0883	23.4283	21.7766	36.03	19.4465
Control_BL_MAG_00187	22	22	Bacteria	Bacillota_A	Clostridia	Clostridiales	Clostridiaceae	Clostridium	None	49.83	64.0273	54.9061	54.0515	35.2078	24.9635	9.88745	10.7524	37.2738	40.1454
Control_BL_MAG_00188	22	21	Bacteria	Bacillota_A	Clostridia	Oscillospirales	Ruminococcaceae	RGIG8773	None	34.0273	32.1823	27.8436	51.3594	38.162	28.4261	0.0413901	23.857	20.9844	16.8596
Control_BL_MAG_00189	22	21	Bacteria	Bacillota	Bacilli	Acholeplasmatales	Anaeroplasmataceae	Pelethenecus	Pelethenecus sp910579215	68.6177	79.9298	66.1339	83.6544	104.348	93.3674	64.219	46.4074	197.931	195.791

## Sheet: S-Control-BL
										coverages
bin_name	total_scgs	supporting_scgs	t_domain	t_phylum	t_class	t_order	t_family	t_genus	t_species	SC_BL_31	SC_BL_32	SC_BL_33	SC_BL_34	SC_BL_35	SC_BL_36	SC_BL_37	SC_BL_38	SC_BL_39	SC_BL_40
S_Control_BL_MAG_00001	21	16	Bacteria	Bacillota_A	Clostridia	Lachnospirales	Lachnospiraceae	Ventrimonas	Ventrimonas sp910577655	0	19.1608	17.2234	3.55157	16.4448	0	0	0	0	0
S_Control_BL_MAG_00002	22	15	Bacteria	Bacillota_A	Clostridia	Oscillospirales	Ruminococcaceae	QAMM01	QAMM01 sp022792755	3.85687	7.55122	3.95832	9.2119	4.22447	2.1249	0.476743	0.855605	0.254726	4.21767
S_Control_BL_MAG_00003	22	22	Bacteria	Bacillota_A	Clostridia	Lachnospirales	Lachnospiraceae	Ventrimonas	None	0.0570327	109.701	11.7412	91.8608	36.8196	0	0	0	0	0
S_Control_BL_MAG_00004	22	16	Bacteria	Bacillota_A	Clostridia	Lachnospirales	Lachnospiraceae	UBA2882	UBA2882 sp910574745	0.253608	1.89727	2.09814	5.56566	260.862	0	0	0	0	0
S_Control_BL_MAG_00005	13	10	Bacteria	Bacillota_A	Clostridia	Oscillospirales	Oscillospiraceae	Pelethomonas	Pelethomonas sp009774055	0	0.00519993	49.7889	96.1147	0	0	0	0	0	0.24219
S_Control_BL_MAG_00006	20	16	Bacteria	Bacillota_A	Clostridia	Lachnospirales	Lachnospiraceae	CAG-95	CAG-95 sp910579425	0.433536	8.68789	176.02	559.376	0.0404847	0	0	0	0	0
S_Control_BL_MAG_00007	22	21	Bacteria	Bacillota_A	Clostridia	Christensenellales	Borkfalkiaceae	Gallimonas	Gallimonas sp910586655	0	0	387.626	0.0658622	0	0.0131752	516.128	43.0151	27.513	22.5971
S_Control_BL_MAG_00008	22	17	Bacteria	Bacillota_A	Clostridia	Oscillospirales	Acutalibacteraceae	Acutalibacter	Acutalibacter sp910587995	0.195834	1.69749	22.8412	100.545	1.03299	1.37418	20.8266	2.35658	5.60317	20.0638
S_Control_BL_MAG_00009	22	22	Bacteria	Bacillota_A	Clostridia	Oscillospirales	Oscillospiraceae	Dysosmobacter	None	12.6226	39.3049	25.74	15.9905	13.777	9.58341	12.116	6.63524	4.04146	15.1656
S_Control_BL_MAG_00010	21	21	Bacteria	Actinomycetota	Coriobacteriia	Coriobacteriales	Eggerthellaceae	MGBC163016	MGBC163016 sp910588945	6.65057	23.6938	13.1227	21.1766	10.4966	5.40537	6.75288	5.76883	2.51727	3.69595
S_Control_BL_MAG_00011	22	18	Bacteria	Bacillota_A	Clostridia	Oscillospirales	Acutalibacteraceae	Acutalibacter	Acutalibacter sp910589395	5.0587	23.561	6.72791	25.0477	14.7433	16.5177	2.78337	7.0356	2.66575	12.019
S_Control_BL_MAG_00012	22	13	Bacteria	Actinomycetota	Coriobacteriia	Coriobacteriales	Eggerthellaceae	Adlercreutzia	Adlercreutzia sp910585575	20.2295	53.0321	16.3215	38.3848	19.0358	17.7651	13.686	13.7286	5.26725	10.6431
S_Control_BL_MAG_00013	21	17	Bacteria	Bacillota_A	Clostridia	UBA1381	UBA1381	CAG-41	CAG-41 sp010206265	14.9499	30.5504	15.3467	47.257	15.3133	20.8089	12.4518	17.3706	11.7159	12.5351
S_Control_BL_MAG_00014	20	17	Bacteria	Actinomycetota	Coriobacteriia	Coriobacteriales	Eggerthellaceae	Adlercreutzia	None	2.42408	6.23823	17.6877	11.1599	6.29452	13.6208	9.32813	19.415	14.9354	10.5851
S_Control_BL_MAG_00015	9	8	Bacteria	Bacillota_A	Clostridia	Oscillospirales	Oscillospiraceae	Dysosmobacter	Dysosmobacter sp022795445	0	0	10.2696	0	0	0	0	0	0	0
S_Control_BL_MAG_00016	22	18	Bacteria	Bacillota_A	Clostridia	Lachnospirales	Lachnospiraceae	Acetatifactor	Acetatifactor sp910584235	0	0	1.56405	0	0	0	0	0	12.3328	0
S_Control_BL_MAG_00017	20	20	Bacteria	Bacillota_A	Clostridia	Lachnospirales	Lachnospiraceae	MGBC164599	MGBC164599 sp910575625	0	0	0	0	0	0.5036	4.01979	10.6978	7.07172	6.87126
S_Control_BL_MAG_00018	12	8	Bacteria	Bacillota_A	Clostridia	Oscillospirales	Oscillospiraceae	Pelethomonas	Pelethomonas sp910578505	0	0	0	0	0	0	0	0	0	15.9227
S_Control_BL_MAG_00019	8	8	Bacteria	Bacillota_A	Clostridia	Lachnospirales	Lachnospiraceae	UBA3402	None	7.90335	0.101124	0.062931	0	0	0	0	0	0	0
S_Control_BL_MAG_00020	22	16	Bacteria	Bacillota_A	Clostridia	Oscillospirales	Acutalibacteraceae	Eubacterium_R	Eubacterium_R sp009774735	32.167	0	0	0	0	0	0	0	0	0
S_Control_BL_MAG_00021	19	18	Bacteria	Bacillota_A	Clostridia	Oscillospirales	Oscillospiraceae	Dysosmobacter	None	118.138	11.3271	0.108933	0	0	6.28817	5.74317	2.28781	1.15772	2.43127
S_Control_BL_MAG_00022	20	19	Bacteria	Bacillota_A	Clostridia	Oscillospirales	Oscillospiraceae	Dysosmobacter	None	20.0621	2.34408	0.138212	0.208402	0.0456981	67.7026	73.326	26.1906	15.8139	29.2691
S_Control_BL_MAG_00023	22	22	Bacteria	Bacillota_A	Clostridia	Clostridiales	Clostridiaceae	Clostridium	None	0	0	0	0	0	37.7278	51.0669	77.486	25.5312	28.4601
S_Control_BL_MAG_00024	22	22	Bacteria	Bacillota	Bacilli	Lactobacillales	Lactobacillaceae	Lactobacillus	None	0	0	0	0	0	85.8662	65.9363	146.004	191.523	151.336
S_Control_BL_MAG_00025	22	15	Bacteria	Bacillota_A	Clostridia	Christensenellales	Borkfalkiaceae	Gallimonas	Gallimonas sp910586365	0	0	0	0	0	165.972	45.3145	84.5941	88.6097	74.5811
S_Control_BL_MAG_00026	19	19	Bacteria	Bacillota_A	Clostridia	Lachnospirales	Lachnospiraceae	Schaedlerella	None	0	0	0	0	0	13.4364	125.823	99.984	12.2367	120.289
S_Control_BL_MAG_00027	11	10	Bacteria	Bacillota_A	Clostridia	Lachnospirales	Lachnospiraceae	Schaedlerella	None	0	0	0	0	0	3.04929	39.7055	33.6127	4.756	38.4798
S_Control_BL_MAG_00028	21	13	Bacteria	Bacillota_A	Clostridia	Lachnospirales	Lachnospiraceae	Acetatifactor	Acetatifactor sp011959105	0	0	0	0	0	12.1434	1.68648	3.74019	0	444.203
S_Control_BL_MAG_00029	22	12	Bacteria	Bacillota_A	Clostridia	Lachnospirales	Lachnospiraceae	Acetatifactor	Acetatifactor sp910588225	0	0	0	0	0	0.445193	14.4004	0.758294	0	0.89888
S_Control_BL_MAG_00030	21	11	Bacteria	Bacillota_A	Clostridia	Lachnospirales	Lachnospiraceae	CAG-95	CAG-95 sp009917455	0	0	0	0	0	3.70085	14.8512	10.8656	9.51107	0
S_Control_BL_MAG_00031	10	10	Bacteria	Bacillota_A	Clostridia	Oscillospirales	Oscillospiraceae	Lawsonibacter	None	0	0.0734694	0.0591837	0.111565	0	16.7669	27.2144	16.5059	2.95189	7.61096
S_Control_BL_MAG_00032	22	21	Bacteria	Bacillota_A	Clostridia	Lachnospirales	Lachnospiraceae	VSOB01	VSOB01 sp910587635	0	0	0	0	0	17.3109	12.4004	14.8494	5.63165	10.1485
S_Control_BL_MAG_00033	20	8	Bacteria	Bacillota_A	Clostridia	Oscillospirales	Ruminococcaceae	Angelakisella	Angelakisella sp022794295	0	0	0	0	0	10.1298	7.58433	6.15642	3.76459	4.14604
S_Control_BL_MAG_00034	22	19	Bacteria	Bacillota_A	Clostridia	Lachnospirales	Lachnospiraceae	CAG-95	CAG-95 sp910587295	0	0	0	0	0	16.4937	15.0078	0.605572	6.15958	11.9727
S_Control_BL_MAG_00035	11	9	Bacteria	Bacillota_A	Clostridia	Oscillospirales	Oscillospiraceae	Pelethomonas	Pelethomonas sp910579965	0	0	1.49518	3.61659	0	70.7534	18.3123	7.01678	6.68237	2.46484
S_Control_BL_MAG_00036	22	15	Bacteria	Bacillota_A	Clostridia	Lachnospirales	Lachnospiraceae	UBA3282	UBA3282 sp009774655	0	0.337776	0.0227842	0.458874	0.184438	299.042	48.8055	19.2702	35.2419	2.49722
S_Control_BL_MAG_00037	22	22	Bacteria	Verrucomicrobiota	Verrucomicrobiae	Verrucomicrobiales	Akkermansiaceae	Akkermansia	None	0	0	0	0	0	2831.73	1575.02	2320.18	1926.16	1491.86
S_Control_BL_MAG_00038	22	20	Bacteria	Bacillota_A	Clostridia	Oscillospirales	Acutalibacteraceae	Acutalibacter	Acutalibacter sp910580045	306.084	364.032	126.268	148.293	110.399	173.849	81.2052	41.5886	43.7563	55.5841
S_Control_BL_MAG_00039	22	13	Bacteria	Bacillota_A	Clostridia	Oscillospirales	Oscillospiraceae	Lawsonibacter	Lawsonibacter sp910588635	65.929	178.915	144.942	332.053	88.6378	110.127	94.2781	38.4756	58.9229	28.755
S_Control_BL_MAG_00040	22	22	Bacteria	Bacillota_A	Clostridia	Oscillospirales	Ruminococcaceae	Ruminiclostridium_E	None	170.246	220.688	95.1624	196.944	55.8398	0.0874751	98.1678	111.828	97.3339	31.832
S_Control_BL_MAG_00041	20	14	Bacteria	Bacillota_A	Clostridia	Oscillospirales	Acutalibacteraceae	Acutalibacter	Acutalibacter muris	42.7345	110.15	44.2343	10.3737	50.6881	82.7538	20.9761	33.0175	26.7658	10.3521
S_Control_BL_MAG_00042	18	14	Bacteria	Bacillota_A	Clostridia	Oscillospirales	Acutalibacteraceae	Acutalibacter	Acutalibacter sp910587835	27.8222	156.275	67.7077	20.5308	45.7128	35.1991	21.0029	19.7192	7.79793	11.4486
S_Control_BL_MAG_00043	22	21	Bacteria	Bacillota	Bacilli	Acholeplasmatales	Anaeroplasmataceae	Pelethenecus	Pelethenecus sp910579215	26.5659	22.2301	35.4637	82.6307	26.3973	81.8783	32.3803	52.4515	36.257	49.5459
S_Control_BL_MAG_00044	21	21	Bacteria	Bacillota_A	Clostridia	Christensenellales	UBA3700	MGBC161649	MGBC161649 sp910587685	0	30.9751	66.4661	195.663	123.187	227.552	122.411	151.616	135.704	124.321
S_Control_BL_MAG_00045	21	18	Bacteria	Bacteroidota	Bacteroidia	Bacteroidales	Muribaculaceae	Paramuribaculum	Paramuribaculum sp910579675	161.414	391.71	396.35	796.211	266.799	400.609	211.421	316.659	248.892	202.572
S_Control_BL_MAG_00046	22	12	Bacteria	Bacteroidota	Bacteroidia	Bacteroidales	Muribaculaceae	CAG-485	CAG-485 sp002362485	733.395	1345.68	1693.28	2166.63	1334	794.216	545.19	448.536	400.812	396.603

## Sheet: S-E. coli Control-BL
										coverages
bin_name	total_scgs	supporting_scgs	t_domain	t_phylum	t_class	t_order	t_family	t_genus	t_species	K_BL_41	K_BL_42	K_BL_43	K_BL_44	K_BL_45	K_BL_46	K_BL_47	K_BL_48	K_BL_49	K_BL_50	K_BL_6a	K_BL_76a	K_BL_77a	K_BL_78a	K_BL_79a	K_BL_7a	K_BL_80a	K_BL_9a
S_E_coli_Control_BL_MAG_00001	13	13	Bacteria	Actinomycetota	Coriobacteriia	Coriobacteriales	Eggerthellaceae	D16-63	D16-63 sp910588095	1.78096	0.997607	0.835044	1.96183	1.65911	0.0452092	0.176057	0.048669	0.0354401	0.143182	0	0	0	0	0	0	0	0
S_E_coli_Control_BL_MAG_00002	22	20	Bacteria	Bacillota_A	Clostridia	Christensenellales	Pumilibacteraceae	Anaerocaecibacter	Anaerocaecibacter sp910577995	28.8925	0	41.8616	0.0248987	0	0	0	0	0	0	0	0	0	0	0	0	0	0
S_E_coli_Control_BL_MAG_00003	20	20	Bacteria	Bacillota_A	Clostridia	Lachnospirales	Lachnospiraceae	UBA3282	None	2.50493	0.971019	4.11509	2.13965	4.56564	0	0	0	0	0	0	4.142	5.8886	101.092	0.365961	0	3.57273	0
S_E_coli_Control_BL_MAG_00004	18	18	Bacteria	Bacillota_A	Clostridia	Lachnospirales	Lachnospiraceae	UBA3282	None	0.0534979	0.023594	0.0691358	20.8537	0.0934156	0	0	0	0	0	0	32.3564	49.0422	16.582	2.36458	0	29.5417	0
S_E_coli_Control_BL_MAG_00005	18	10	Bacteria	Bacillota_A	Clostridia	Oscillospirales	Ruminococcaceae	Angelakisella	Angelakisella sp022795575	1.16603	1.04616	1.26014	0.940741	3.3976	0	0	0	0.89623	0	0	5.20534	6.43701	4.57324	4.97096	0	14.1747	0
S_E_coli_Control_BL_MAG_00006	21	21	Bacteria	Bacillota	Bacilli	Erysipelotrichales	Erysipelotrichaceae	Dubosiella	Dubosiella newyorkensis	0	0	0	0	0	0	0	0	0	0	0	1355.12	1194.07	1156.74	1080.38	0	1136.92	0
S_E_coli_Control_BL_MAG_00007	21	16	Bacteria	Bacteroidota	Bacteroidia	Bacteroidales	Muribaculaceae	CAG-873	CAG-873 sp009775265	0	0	0	0	0	0	0	0	0	0	0	966.707	926.477	846.922	970.467	0	803.196	0
S_E_coli_Control_BL_MAG_00008	16	15	Bacteria	Actinomycetota	Coriobacteriia	Coriobacteriales	Eggerthellaceae	Adlercreutzia	None	3.93447	3.55462	5.30988	10.816	13.0002	1.73741	1.317	0.998024	1.06873	0.942492	7.16953	51.9363	31.255	31.3283	32.0064	8.58708	35.1766	5.84875
S_E_coli_Control_BL_MAG_00009	22	15	Bacteria	Bacillota_A	Clostridia	Christensenellales	Borkfalkiaceae	Gallimonas	Gallimonas sp910586365	48.2963	149.626	19.3174	12.1794	139.346	0	0	0	0	0	0	0	0	0	0	0	0	0
S_E_coli_Control_BL_MAG_00010	22	14	Bacteria	Bacillota_A	Clostridia	Oscillospirales	Oscillospiraceae	Marseille-P3106	Marseille-P3106 sp022799035	18.3443	13.1059	16.1643	17.5142	30.0868	0	0.278711	0.0890538	0.104196	0.278639	0	0	0	0	0	0	0	0
S_E_coli_Control_BL_MAG_00011	21	8	Bacteria	Bacillota_A	Clostridia	Oscillospirales	Ruminococcaceae	Angelakisella	Angelakisella sp022794295	23.5588	16.0667	29.0475	23.4798	72.6525	0	0	0.665006	16.541	0	0	0.292992	0.0513875	0.42031	0.129443	0	0.48817	0
S_E_coli_Control_BL_MAG_00012	22	13	Bacteria	Bacillota_A	Clostridia	Lachnospirales	Lachnospiraceae	UBA3282	UBA3282 sp009774175	94.1825	52.3596	131.921	0.0175339	156.844	0	0	0	0	0	0	0.113501	0.0728829	0.725052	0	0	0.0804904	0
S_E_coli_Control_BL_MAG_00013	22	20	Bacteria	Bacillota_A	Clostridia	Lachnospirales	Lachnospiraceae	CAG-95	CAG-95 sp003612395	320.784	157.093	385.673	218.371	495.765	0	0	0	0	0	0	0	0	0	0	0	0	0
S_E_coli_Control_BL_MAG_00014	21	19	Bacteria	Bacillota_A	Clostridia	Oscillospirales	Acutalibacteraceae	Acutalibacter	Acutalibacter sp910580045	135.112	99.4277	161.788	92.5145	515.252	60.7268	31.341	19.1557	52.9285	42.8188	92.2706	37.6128	30.819	39.9725	38.4036	124.933	59.0981	109.068
S_E_coli_Control_BL_MAG_00015	22	13	Bacteria	Bacillota_A	Clostridia	Oscillospirales	Oscillospiraceae	Lawsonibacter	Lawsonibacter sp910588635	209.306	81.6491	92.2556	144.296	347.325	29.171	11.7134	8.5196	19.1808	25.7381	0	0	0	0	0	0.0315657	0	0
S_E_coli_Control_BL_MAG_00016	21	21	Bacteria	Bacillota	Bacilli	Lactobacillales	Lactobacillaceae	Lactobacillus	None	0	0	0	0	0	0	0	0	0	0	385.882	0	0	0	0	84.338	0	82.8767
S_E_coli_Control_BL_MAG_00017	23	21	Bacteria	Bacillota_A	Clostridia	Oscillospirales	Oscillospiraceae	Dysosmobacter	None	0.880647	0.633846	2.54385	0.499566	3.10248	0	0	0.0674646	1.13528	1.47834	48.4903	0.58793	0.399104	0.715471	0.539537	34.3678	1.58965	35.9254
S_E_coli_Control_BL_MAG_00018	22	18	Bacteria	Bacillota_A	Clostridia	Oscillospirales	Acutalibacteraceae	Acutalibacter	Acutalibacter sp910587995	3.65206	0.835205	2.20821	1.5868	9.07399	0.241681	0.0657524	4.8847	7.53417	0.0373866	65.4552	0.0057772	1.57888	4.47953	0.0272564	19.5126	0.275306	113.97
S_E_coli_Control_BL_MAG_00019	22	22	Bacteria	Actinomycetota	Coriobacteriia	Coriobacteriales	Atopobiaceae	NM07-P-09	NM07-P-09 sp004793665	0	0	0	0	0	187.892	149.235	133.263	147.003	80.2997	373.959	0	0	0	0	520.007	0	275.235
S_E_coli_Control_BL_MAG_00020	20	8	Bacteria	Actinomycetota	Coriobacteriia	Coriobacteriales	Eggerthellaceae	Adlercreutzia	Adlercreutzia sp910585575	9.43328	6.51483	10.8943	28.0076	30.1832	4.34644	3.65793	2.19407	2.82144	2.75317	10.7644	10.738	5.48335	3.68275	6.18188	20.5257	6.74167	9.65717
S_E_coli_Control_BL_MAG_00021	22	21	Bacteria	Bacillota	Bacilli	Acholeplasmatales	Anaeroplasmataceae	Pelethenecus	Pelethenecus sp910579215	50.7945	15.7932	14.0467	25.7403	19.1964	0	0	0	0	0	53.026	0	0	0	0	91.3531	0	44.3501
S_E_coli_Control_BL_MAG_00022	22	21	Bacteria	Bacillota_A	Clostridia	Christensenellales	Borkfalkiaceae	Gallimonas	Gallimonas sp910578065	72.9477	0	68.7413	63.5792	0	0	0	2.10509	0	0	0	0	0	0	0	206.869	0	0
S_E_coli_Control_BL_MAG_00023	21	13	Bacteria	Bacillota_A	Clostridia	Oscillospirales	Oscillospiraceae	Pelethomonas	Pelethomonas sp910578505	0	0	0	0.760121	43.2447	0	0.525302	0	0	0	0	0	0	0	0.526151	1.02123	0	0
S_E_coli_Control_BL_MAG_00024	22	22	Bacteria	Bacillota_A	Clostridia	Christensenellales	Borkfalkiaceae	Coproplasma	Coproplasma sp910586035	0	0	13.2002	0.0299335	23.6074	0	0	0	0	0	0	0	0	0	0	0	0	0
S_E_coli_Control_BL_MAG_00025	22	21	Bacteria	Bacillota_A	Clostridia	Christensenellales	Pumilibacteraceae	Anaerocaecibacter	Anaerocaecibacter sp910577945	1.07954	0.659165	0.827606	0.965886	4.01748	0	0	0	0	0	0	0	0	0	0	0.0203908	0	0.162195
S_E_coli_Control_BL_MAG_00026	10	10	Bacteria	Bacillota_A	Clostridia	Lachnospirales	Lachnospiraceae	Acetatifactor	Acetatifactor sp910589655	0	0	0	0	0	0	0	0	0	0	0	0	0	0	0	0	0	10.0528
S_E_coli_Control_BL_MAG_00027	20	19	Bacteria	Bacillota_A	Clostridia	Oscillospirales	Oscillospiraceae	Pelethomonas	None	0	0	0	2.38742	0.127137	0	1.23507	0	0	0	0	0	0	0	0.840277	71.1874	0.105796	0
S_E_coli_Control_BL_MAG_00028	17	12	Bacteria	Bacillota_A	Clostridia	Oscillospirales	Acutalibacteraceae	Acutalibacter	Acutalibacter muris	4.11843	2.75127	1.47156	0.235875	0.533238	4.4559	5.0511	0.749374	1.35838	10.9453	6.00449	9.55081	4.54939	3.52955	9.72437	44.5665	22.89	12.5685
S_E_coli_Control_BL_MAG_00029	18	6	Bacteria	Actinomycetota	Coriobacteriia	Coriobacteriales	Eggerthellaceae	Adlercreutzia	Adlercreutzia muris	0.814579	0.7241	1.23276	2.46165	2.67775	22.2291	17.1397	15.4521	12.963	12.1907	1.5587	9.65111	5.81993	5.18574	5.63586	2.02371	6.2771	1.18093
S_E_coli_Control_BL_MAG_00030	21	11	Bacteria	Bacteroidota	Bacteroidia	Bacteroidales	Muribaculaceae	CAG-485	CAG-485 sp002361155	0	0	0	0	0	16.5142	27.3805	15.9598	20.0992	23.2822	0	0	0	0.011396	0	0.0108354	0	0.00822406
S_E_coli_Control_BL_MAG_00031	13	7	Bacteria	Bacillota_A	Clostridia	Lachnospirales	Lachnospiraceae	UBA3402	UBA3402 sp910588325	0	0	0	0	0	25.1788	12.7402	14.8516	28.959	25.6319	0	0	0	0	0	0	0	0
S_E_coli_Control_BL_MAG_00032	17	16	Bacteria	Bacillota_A	Clostridia	Oscillospirales	Oscillospiraceae	Lawsonibacter	None	18.6127	8.63891	9.71026	12.4641	35.6527	63.5053	37.7224	24.8548	43.2434	17.6532	0	0	0	0	0	0	0	0
S_E_coli_Control_BL_MAG_00033	11	11	Bacteria	Bacillota	Bacilli	Erysipelotrichales	Erysipelotrichaceae	Ileibacterium	Ileibacterium valens	0	0	0	0	0	64.0644	37.3075	37.615	48.9434	24.9142	0	0	0	0	0	0	0	0
S_E_coli_Control_BL_MAG_00034	16	14	Bacteria	Bacillota_A	Clostridia	Oscillospirales	Acutalibacteraceae	Acutalibacter	Acutalibacter sp910589395	1.14465	1.41758	1.69571	1.60549	4.0864	30.2913	32.2631	32.9842	21.106	33.6441	2.25975	0.111025	3.21307	1.06753	2.08101	11.8085	1.37159	4.85611
S_E_coli_Control_BL_MAG_00035	22	22	Bacteria	Bacillota_A	Clostridia	Lachnospirales	Lachnospiraceae	14-2	None	0	0	0	0	0	402.629	364.072	137.694	287.721	233.116	0	0	0	0	0	0	0	0
S_E_coli_Control_BL_MAG_00036	21	17	Bacteria	Bacteroidota	Bacteroidia	Bacteroidales	Muribaculaceae	Paramuribaculum	Paramuribaculum intestinale	0	0	0	0	0	326.114	260.409	182.873	185.484	232.782	0	0	0	0	0	0.0748299	0	0
S_E_coli_Control_BL_MAG_00037	17	16	Bacteria	Bacteroidota	Bacteroidia	Bacteroidales	Muribaculaceae	CAG-873	CAG-873 sp001689665	0	0	0	0	0	382.817	570.724	383.512	384.902	506.752	0	0	0	0	0	0	0	0
S_E_coli_Control_BL_MAG_00038	21	17	Bacteria	Bacteroidota	Bacteroidia	Bacteroidales	Muribaculaceae	Muribaculum	Muribaculum gordoncarteri	0	0	0	0	0	1067.34	2095.27	1058.1	2384.14	1429.34	0	0	0	0	0	0	0	0
S_E_coli_Control_BL_MAG_00039	19	15	Bacteria	Bacteroidota	Bacteroidia	Bacteroidales	Muribaculaceae	CAG-485	CAG-485 sp009775375	0	0	0	0	0	1455.28	1253.26	837.206	812.272	1096.84	0	0	0	0	0	0.00181488	0	0
S_E_coli_Control_BL_MAG_00040	16	11	Bacteria	Bacillota_A	Clostridia	Lachnospirales	Lachnospiraceae	Sporofaciens	Sporofaciens sp910587575	0	0	0	0	0	0	11.285	3.45248	5.39158	5.99591	0	0	0.0239533	0	0	0	0.120471	0.0337302
S_E_coli_Control_BL_MAG_00041	10	5	Bacteria	Bacillota_A	Clostridia	Oscillospirales	Oscillospiraceae	Marseille-P3106	Marseille-P3106 sp022800215	0	0	0	0	0	0	13.715	6.16107	10.3254	11.7542	0	0	0	0	0	0	0	0
S_E_coli_Control_BL_MAG_00042	21	11	Bacteria	Actinomycetota	Coriobacteriia	Coriobacteriales	Eggerthellaceae	Enterorhabdus	Enterorhabdus sp009911695	0.763902	0.583521	0.76321	1.88597	2.10346	9.06798	6.59935	5.87618	4.55574	5.60405	1.02216	4.24137	3.08295	2.31637	2.43755	1.33902	3.49276	0.6993
S_E_coli_Control_BL_MAG_00043	22	20	Bacteria	Bacillota_A	Clostridia	Lachnospirales	Lachnospiraceae	Merdisoma	Merdisoma sp910574475	0	0	0	0	0	0.484015	1.92203	2.60505	6.07205	7.80528	0	0	0	0	0	0	0	0
S_E_coli_Control_BL_MAG_00044	10	10	Bacteria	Bacillota_A	Clostridia	Oscillospirales	Oscillospiraceae	Dysosmobacter	None	0	0	0	0	0	0	0	0	0	20.9665	0	0	0	0	0	0	0	0
S_E_coli_Control_BL_MAG_00045	22	21	Bacteria	Bacillota_A	Clostridia	Christensenellales	Borkfalkiaceae	Gallimonas	Gallimonas sp910588465	0	0	0	0	0	0	0	0	0	11.8179	0	0	0	0	0	0	0	0
S_E_coli_Control_BL_MAG_00046	12	6	Bacteria	Bacillota_A	Clostridia	Oscillospirales	Oscillospiraceae	Pelethomonas	Pelethomonas sp009774055	0	0	0	0.116872	0	0	34.4632	0	0	0	0	0	0	0	0	0.721514	0	0.0331481
S_E_coli_Control_BL_MAG_00047	13	10	Bacteria	Bacillota_A	Clostridia	Lachnospirales	Lachnospiraceae	Ventrimonas	None	0	0	0	0.585651	0.0134179	0	14.2009	0.0208501	0	0.339149	0	0	0	0	0.678539	1.14863	0	0
S_E_coli_Control_BL_MAG_00048	22	18	Bacteria	Bacillota_A	Clostridia	UBA1381	UBA1381	CAG-41	CAG-41 sp010206265	13.3754	10.8515	13.797	23.1927	29.439	0.893272	2.15809	1.40056	0.204438	1.82169	9.51138	14.3837	10.5552	7.29707	12.9925	26.7159	8.65652	0.910988
S_E_coli_Control_BL_MAG_00049	19	14	Bacteria	Bacillota_A	Clostridia	Oscillospirales	Acutalibacteraceae	Acutalibacter	Acutalibacter sp910587835	1.10485	0.820011	1.89609	1.73575	16.0216	0.582119	0	0.204698	0.545237	0.185131	65.6092	8.15303	4.04083	6.85501	4.80683	10.9049	20.9627	40.0795
S_E_coli_Control_BL_MAG_00050	21	12	Bacteria	Bacteroidota	Bacteroidia	Bacteroidales	Muribaculaceae	CAG-485	CAG-485 sp002362485	761.463	653.109	785.69	1317.32	1612.79	0	0	0	0	0	736.052	361.344	423.222	371.187	522.204	901.669	271.72	522.878
S_E_coli_Control_BL_MAG_00051	22	22	Bacteria	Bacillota_A	Clostridia	Oscillospirales	Ruminococcaceae	Ruminiclostridium_E	None	77.8217	12.9593	91.5203	61.0639	221.734	4.96057	0.829909	0.773461	0.44581	2.50913	0	41.6452	49.6779	47.5135	67.8947	101.922	41.583	154.971
S_E_coli_Control_BL_MAG_00052	22	11	Bacteria	Bacillota_A	Clostridia	Oscillospirales	Oscillospiraceae	Dysosmobacter	Dysosmobacter sp910585385	14.6992	11.0167	34.4878	9.87747	47.2894	0	0.196186	0.0585017	18.227	13.9844	66.0394	10.9583	7.1651	11.8497	5.50444	28.9114	27.2265	24.9348
S_E_coli_Control_BL_MAG_00053	21	18	Bacteria	Bacteroidota	Bacteroidia	Bacteroidales	Muribaculaceae	Paramuribaculum	Paramuribaculum sp910579675	255.125	225.906	241.003	288.139	391.733	0	0	0	0	0	264.709	362.325	344.124	298.39	462.11	474.756	350.406	219.572
S_E_coli_Control_BL_MAG_00054	22	22	Bacteria	Pseudomonadota	Gammaproteobacteria	Enterobacterales	Enterobacteriaceae	None	None	43.3772	45.8174	38.1818	44.2085	50.1451	29.7673	26.7384	24.3495	19.8863	14.3371	41.5718	58.8554	54.5045	43.3016	45.7804	24.8243	42.7587	18.6992
S_E_coli_Control_BL_MAG_00055	9	9	Bacteria	Bacillota_A	Clostridia	Christensenellales	UBA3700	MGBC161649	MGBC161649 sp910587685	107.08	51.169	102.638	102.826	191.883	231.549	219.039	92.5612	140.777	134.046	97.8923	122.518	132.085	67.7081	135.609	213.086	93.7327	79.1643
S_E_coli_Control_BL_MAG_00056	21	21	Bacteria	Actinomycetota	Actinomycetia	Actinomycetales	Bifidobacteriaceae	Bifidobacterium	None	103.757	178.171	141.67	238.576	173.561	106.987	82.7293	66.5271	57.0542	27.6414	0	227.879	212.315	170.319	176.669	0	169.476	0
S_E_coli_Control_BL_MAG_00057	16	14	Bacteria	Bacillota_A	Clostridia	Oscillospirales	Acutalibacteraceae	Acutalibacter	Acutalibacter sp009936035	8.73438	11.5978	12.3871	14.8209	63.8601	45.0686	34.7362	20.0949	39.7727	17.4754	0	32.2053	26.8159	20.6659	31.3391	0	38.4402	0
S_E_coli_Control_BL_MAG_00058	22	15	Bacteria	Bacillota_A	Clostridia	Oscillospirales	Ruminococcaceae	QAMM01	QAMM01 sp022792755	9.2591	3.85182	10.8836	8.04274	28.8065	22.0674	20.7734	12.6084	11.594	11.3698	8.03436	4.36515	4.41919	5.70898	7.40181	5.28294	4.41551	1.72614
S_E_coli_Control_BL_MAG_00059	21	20	Bacteria	Bacteroidota	Bacteroidia	Bacteroidales	Muribaculaceae	Duncaniella	None	351.971	228.352	275.256	304.861	539.701	152.902	160.544	96.1351	152.531	213.966	0	0	0	0	0	0	0	0
S_E_coli_Control_BL_MAG_00060	21	19	Bacteria	Bacillota_A	Clostridia	Lachnospirales	Lachnospiraceae	UBA3282	UBA3282 sp910579735	0	0.229021	0	0	0	0	0	0	0	0	0	0	0	0.021164	35.5025	0	0	0
S_E_coli_Control_BL_MAG_00061	18	12	Bacteria	Bacillota_A	Clostridia	Oscillospirales	Oscillospiraceae	Pelethomonas	Pelethomonas sp022800525	0	0	0	2.4872	0.0501208	0	1.1773	0	0	0	0	0.45606	0.137191	0.0464404	57.9484	2.62569	5.65126	0.0384088
S_E_coli_Control_BL_MAG_00062	15	5	Bacteria	Bacillota_A	Clostridia	Oscillospirales	Oscillospiraceae	Pelethomonas	Pelethomonas sp014237695	0	0	0	112.666	0.0217074	0	0.690475	0	0	0	0	0	0	0	0.148762	0.872554	0	0
S_E_coli_Control_BL_MAG_00063	22	12	Bacteria	Bacillota_A	Clostridia	Lachnospirales	Lachnospiraceae	CAG-95	CAG-95 sp009917455	0	0	0.00366656	0	0	0	0	0	0	0	0	8.74194	0.010101	1.03436	7.06437	0	36.5509	0
S_E_coli_Control_BL_MAG_00064	22	20	Bacteria	Bacillota_A	Clostridia	Lachnospirales	Lachnospiraceae	Acetatifactor	Acetatifactor sp910586835	0	0	0	0	0	0	0	0	0	0	0	307.228	4.14639	1.31578	8.3584	0	297.229	0
S_E_coli_Control_BL_MAG_00065	22	20	Bacteria	Bacillota_A	Clostridia	Christensenellales	UBA3700	RACS-045	RACS-045 sp910578245	52.8773	84.345	0	6.86488	0	0	5.12094	9.68253	0.203326	3.71498	0	0	0	0	0	0	0	0
S_E_coli_Control_BL_MAG_00066	22	9	Bacteria	Bacillota_A	Clostridia	Christensenellales	Borkfalkiaceae	Coproplasma	Coproplasma sp013316055	0.5135	95.8804	0	0	0	0	0	0	0	0	0	0	0	0	0	0	0	0
S_E_coli_Control_BL_MAG_00067	18	10	Bacteria	Bacillota_A	Clostridia	Oscillospirales	Oscillospiraceae	Enterenecus	Enterenecus sp910587255	122.827	286.876	80.2951	2.36199	15.9396	0	0	0	0	0	0	0	0	0	0	0	0	0
S_E_coli_Control_BL_MAG_00068	18	13	Bacteria	Bacillota_A	Clostridia	Lachnospirales	Lachnospiraceae	Sporofaciens	Sporofaciens sp009774295	0	0	0	0	0	0	0.733945	0.172374	0.39611	0.487036	751.329	108.341	57.1278	62.4177	64.7483	351.022	113.501	566.339

## Sheet: S-E. coli Mutant-BL
										coverages
bin_name	total_scgs	supporting_scgs	t_domain	t_phylum	t_class	t_order	t_family	t_genus	t_species	KM_BL_11a	KM_BL_13a	KM_BL_16a	KM_BL_19a	KM_BL_51	KM_BL_52	KM_BL_53	KM_BL_54	KM_BL_55	KM_BL_56	KM_BL_57	KM_BL_58	KM_BL_59	KM_BL_60	KM_BL_84a	KM_BL_86a	KM_BL_87a	KM_BL_90a
S_E_coli_Mutant_BL_MAG_00001	17	12	Bacteria	Bacillota_A	Clostridia	Oscillospirales	Acutalibacteraceae	Acutalibacter	Acutalibacter muris	0.0512662	0	31.9375	23.0663	6.3637	1.13163	1.21556	5.07947	2.75815	1.47901	12.1911	5.72784	3.6521	2.85169	8.56322	4.04458	8.98644	17.3751
S_E_coli_Mutant_BL_MAG_00002	22	15	Bacteria	Bacillota_A	Clostridia	Oscillospirales	Ruminococcaceae	QAMM01	QAMM01 sp022792755	0.0706767	0.0778597	2.06305	2.49078	11.0079	8.15901	11.3629	18.3466	7.56765	4.9283	9.13708	7.82746	5.19337	9.52541	8.45268	7.71499	6.46838	8.49965
S_E_coli_Mutant_BL_MAG_00003	22	18	Bacteria	Bacillota_A	Clostridia	Oscillospirales	Acutalibacteraceae	Acutalibacter	Acutalibacter sp910589395	31.8245	0.255	10.188	5.95822	14.1116	15.1326	24.4956	10.0451	10.5506	3.7515	9.73242	6.18792	6.49388	3.68346	3.89481	2.00589	0.60364	2.0844
S_E_coli_Mutant_BL_MAG_00004	18	15	Bacteria	Bacillota_A	Clostridia	Oscillospirales	Acutalibacteraceae	Acutalibacter	Acutalibacter sp910587835	0	0.227844	16.9179	61.9372	5.908	0.779607	6.11365	1.74691	1.17962	14.7049	26.9344	79.7043	21.6888	28.0796	3.48917	2.4421	8.09861	4.94609
S_E_coli_Mutant_BL_MAG_00005	23	19	Bacteria	Actinomycetota	Coriobacteriia	Coriobacteriales	Eggerthellaceae	Adlercreutzia	None	36.7694	23.9823	13.9231	9.34616	6.26984	19.3674	14.4098	10.3543	5.67587	6.96849	5.63812	6.33698	6.92488	10.9071	24.3791	37.4227	36.1383	21.3605
S_E_coli_Mutant_BL_MAG_00006	22	18	Bacteria	Actinomycetota	Coriobacteriia	Coriobacteriales	Eggerthellaceae	Parvibacter	Parvibacter sp910588725	0.854386	2.72439	2.22397	2.48579	1.20358	2.43145	2.28449	1.45417	0.764112	14.0599	14.4963	20.7082	10.5757	26.363	0.202932	0	0	0.00983519
S_E_coli_Mutant_BL_MAG_00007	22	16	Bacteria	Bacillota_A	Clostridia	Peptostreptococcales	Anaerovoracaceae	Emergencia	Emergencia sp009936045	0	0	0	0	0	0	0	0	0	64.8862	87.2947	72.2475	56.7928	94.2164	0	0	0	0
S_E_coli_Mutant_BL_MAG_00008	22	21	Bacteria	Bacillota_A	Clostridia	Christensenellales	Pumilibacteraceae	MGBC157735	MGBC157735 sp022793815	0	0	0	0	3.18009	2.84079	4.6809	4.57974	5.65696	0	0	0	0	0	0	0	0	0
S_E_coli_Mutant_BL_MAG_00009	21	20	Bacteria	Actinomycetota	Coriobacteriia	Coriobacteriales	Eggerthellaceae	D16-63	D16-63 sp910588095	0	0	1.43332	2.40081	1.62339	1.77667	1.48099	0.586205	1.03809	0	0.0151653	0	0	0	0.203485	0.083287	0.00783475	0
S_E_coli_Mutant_BL_MAG_00010	19	18	Bacteria	Bacillota_A	Clostridia	Christensenellales	Pumilibacteraceae	Anaerocaecibacter	Anaerocaecibacter sp910577945	0	0	0	1.72906	5.65702	2.38246	2.42153	0.120702	0.12429	0	0	0	0	0	0	0	0	0
S_E_coli_Mutant_BL_MAG_00011	13	9	Bacteria	Bacillota_A	Clostridia	Lachnospirales	Lachnospiraceae	UBA3282	UBA3282 sp009774655	0	0	0	0	0	15.2001	0.691081	1.33928	1.59071	0	0	0	0	0	0	0	0	0
S_E_coli_Mutant_BL_MAG_00012	20	12	Bacteria	Bacillota_A	Clostridia	Oscillospirales	Oscillospiraceae	Dysosmobacter	Dysosmobacter sp910575815	0	0	0.0854098	0.079085	8.87991	0.058299	12.0916	16.9885	7.57258	0	0	0	0	0	0.0945111	0.158985	0.0124691	0.0723102
S_E_coli_Mutant_BL_MAG_00013	7	5	Bacteria	Bacillota_A	Clostridia	Oscillospirales	Oscillospiraceae	Lawsonibacter	Lawsonibacter sp022799835	0	0	0	0	0	0	7.17803	9.95249	8.77127	0	0	0	0	0	0	0	0	0
S_E_coli_Mutant_BL_MAG_00014	23	17	Bacteria	Bacillota_A	Clostridia	Oscillospirales	Acutalibacteraceae	Acutalibacter	Acutalibacter sp910587995	0.0127769	0.268845	6.51517	8.2703	6.12801	6.37854	21.9358	15.6113	5.15613	1.23807	2.51431	3.35376	1.61208	1.1014	1.04848	3.1764	0.699824	1.7718
S_E_coli_Mutant_BL_MAG_00015	22	20	Bacteria	Bacillota_A	Clostridia	Lachnospirales	Lachnospiraceae	Acetatifactor	Acetatifactor sp910586835	0	0	0	0	0.00892322	0	0	0	0	0	0	0	0	0	0	13.6745	217.549	19.5249
S_E_coli_Mutant_BL_MAG_00016	22	22	Bacteria	Bacillota_A	Clostridia	Oscillospirales	Ruminococcaceae	Ruminiclostridium_E	None	0	0	40.372	88.8395	0.311098	62.217	53.8825	32.6075	24.9992	0	34.9872	0	0	0	8.04374	10.7829	5.87355	23.1873
S_E_coli_Mutant_BL_MAG_00017	22	11	Bacteria	Bacillota_A	Clostridia	Oscillospirales	Oscillospiraceae	Dysosmobacter	Dysosmobacter sp910585385	0	0	17.9736	27.6104	29.1626	13.5131	18.7305	38.9874	23.6949	0	0	0	0	0.000246366	13.1681	10.6892	9.03039	5.32801
S_E_coli_Mutant_BL_MAG_00018	9	5	Bacteria	Bacillota_A	Clostridia	Christensenellales	Borkfalkiaceae	Coproplasma	Coproplasma sp013316055	0	0	20.168	97.7249	0	769.522	809.494	0	0	0	0	0	0	0	0	0	0	0
S_E_coli_Mutant_BL_MAG_00019	22	16	Bacteria	Bacillota_A	Clostridia	Lachnospirales	Lachnospiraceae	Sporofaciens	Sporofaciens sp009774295	0	0	93.5593	11.3381	291.075	190.494	217.771	417.187	183.191	0	0.00775875	0	0	0	0	7.08765	3.84606	10.4074
S_E_coli_Mutant_BL_MAG_00020	19	18	Bacteria	Bacillota_A	Clostridia	Christensenellales	Borkfalkiaceae	Gallimonas	Gallimonas sp910586655	0	0	0	55.4286	440.729	592.074	64.1893	404.233	608.104	0.0151553	0.0513655	0	0	0	0	0	0	0
S_E_coli_Mutant_BL_MAG_00021	21	11	Bacteria	Bacillota_A	Clostridia	Oscillospirales	Oscillospiraceae	Lawsonibacter	Lawsonibacter sp910588635	0	0	125.299	3.77233	23.7585	53.5054	93.218	62.571	50.6625	0	0.0515873	0	0	0.0845782	0	0	0	0
S_E_coli_Mutant_BL_MAG_00022	21	12	Bacteria	Actinomycetota	Coriobacteriia	Coriobacteriales	Eggerthellaceae	Adlercreutzia	Adlercreutzia sp910585575	2.00231	1.09858	47.8149	44.5949	22.8686	55.3776	43.0461	28.1763	21.2012	0.424065	0.279743	0.0899919	0.247454	0.76424	2.00101	2.00745	1.92552	1.02976
S_E_coli_Mutant_BL_MAG_00023	22	21	Bacteria	Bacillota	Bacilli	Acholeplasmatales	Anaeroplasmataceae	Pelethenecus	Pelethenecus sp910579215	0	0	30.3574	2.57083	66.1512	9.91217	30.4655	69.42	48.778	0	0.0300881	0	0	0	0	0	0	0
S_E_coli_Mutant_BL_MAG_00024	22	13	Bacteria	Bacillota_A	Clostridia	Lachnospirales	Lachnospiraceae	Copromonas	Copromonas sp910575275	0	0	0	0	74.6072	45.2619	34.9686	47.5666	38.0734	0	0	0	0	0	0	0	0	0
S_E_coli_Mutant_BL_MAG_00025	10	8	Bacteria	Bacillota_A	Clostridia	Lachnospirales	Lachnospiraceae	14-2	14-2 sp910575155	0	0	0	0	25.402	13.8841	26.6464	35.847	35.542	0	0	0	0	0	0	0	0	0
S_E_coli_Mutant_BL_MAG_00026	22	13	Bacteria	Bacillota_A	Clostridia	Lachnospirales	Lachnospiraceae	14-2	14-2 sp910575075	0	0	0	0	146.851	89.4465	100.468	150.87	123.839	0	0	0	0	0	0	0	0	0
S_E_coli_Mutant_BL_MAG_00027	21	21	Bacteria	Bacillota_A	Clostridia	Oscillospirales	Oscillospiraceae	Enterenecus	None	0	0	0	0	158.76	8.61252	18.0487	7.70604	3.09119	0	0	0	0	0	0	0	0	100.41
S_E_coli_Mutant_BL_MAG_00028	9	8	Bacteria	Bacteroidota	Bacteroidia	Bacteroidales	Muribaculaceae	Paramuribaculum	Paramuribaculum sp910579675	0	0	306.802	315.872	221.572	372.207	275.636	212.353	321.209	0.0972408	0	0	0	0.058318	285.404	236.795	280.579	311.804
S_E_coli_Mutant_BL_MAG_00029	21	20	Bacteria	Bacteroidota	Bacteroidia	Bacteroidales	Muribaculaceae	Duncaniella	None	510.022	613.661	0	0	525.716	676.315	866.795	575.055	606.047	0	0	0	0	0	0	0.591774	0.559853	0.797509
S_E_coli_Mutant_BL_MAG_00030	22	22	Bacteria	Pseudomonadota	Gammaproteobacteria	Enterobacterales	Enterobacteriaceae	None	None	332.089	378.912	20.7708	23.8731	39.2371	28.7127	30.3862	23.1745	25.9189	360.706	350.759	243.576	347.992	449.688	46.7029	29.3006	32.3053	30.1888
S_E_coli_Mutant_BL_MAG_00031	22	21	Bacteria	Bacillota_A	Clostridia	Oscillospirales	Acutalibacteraceae	Acutalibacter	Acutalibacter sp910580045	102.462	332.168	99.2445	8.92659	111.766	96.6432	55.0172	127.586	86.7841	315.71	902.231	416.324	340.266	426.996	97.217	42.7384	25.7652	41.995
S_E_coli_Mutant_BL_MAG_00032	22	20	Bacteria	Bacillota_A	Clostridia	Christensenellales	UBA3700	RACS-045	RACS-045 sp910578245	0	0.982367	0	0	0.942682	0	30.2123	30.0054	47.7203	1.03256	0.0224657	0.795702	0.919521	231.275	3.41777	0.147225	0	0
S_E_coli_Mutant_BL_MAG_00033	22	21	Bacteria	Bacillota_A	Clostridia	Lachnospirales	Lachnospiraceae	Eubacterium_G	None	0	0	23.5605	20.1219	31.5499	26.4723	56.9383	120.738	32.2003	0	0.00539732	0	0	0	0	0	0	0
S_E_coli_Mutant_BL_MAG_00034	10	7	Bacteria	Bacillota_A	Clostridia	Oscillospirales	Oscillospiraceae	Pelethomonas	Pelethomonas sp009774055	0	0	3.82338	1.02176	0	0	0	0	0	5.05862	1.55421	7.48084	44.2472	87.8616	0.359101	0.711533	0	1.5857
S_E_coli_Mutant_BL_MAG_00035	18	10	Bacteria	Bacillota_A	Clostridia	Oscillospirales	Ruminococcaceae	Angelakisella	Angelakisella sp022795575	0	0	10.3796	1.50865	0	0	0	0	0	0	0	0	0	0	0.572076	0.130433	0.0498934	0
S_E_coli_Mutant_BL_MAG_00036	22	22	Bacteria	Actinomycetota	Coriobacteriia	Coriobacteriales	Eggerthellaceae	MGBC163016	MGBC163016 sp910588945	0	0	0	0	0	0	0	0	0	0	0.029876	0	0	0	1.90085	5.63253	7.14094	7.45019
S_E_coli_Mutant_BL_MAG_00037	17	9	Bacteria	Bacillota_A	Clostridia	Oscillospirales	Ruminococcaceae	Angelakisella	Angelakisella sp910585535	0	0	0	0	0	0	0	0	0	0	0	0	0	0	1.00145	6.69902	4.82129	0
S_E_coli_Mutant_BL_MAG_00038	15	13	Bacteria	Bacillota_A	Clostridia	Lachnospirales	Lachnospiraceae	UBA3282	UBA3282 sp910584965	0	0	0	0	0	0	0	0	0	0	0	0	0	0	0	0.122239	21.6873	0
S_E_coli_Mutant_BL_MAG_00039	9	6	Bacteria	Bacillota_A	Clostridia	Oscillospirales	Ruminococcaceae	Angelakisella	Angelakisella sp022794295	0	0	0	0	0	0	0	0	0	0	0	0	0	0	18.3585	0	0.079655	0
S_E_coli_Mutant_BL_MAG_00040	20	13	Bacteria	Actinomycetota	Coriobacteriia	Coriobacteriales	Eggerthellaceae	Enterorhabdus	Enterorhabdus sp009911695	1.37497	1.13603	0.861482	0.332901	0.202641	1.07656	0.673585	0.443001	0.398196	0.432329	0.259055	0.339245	0.285591	0.663365	32.773	1.4791	1.25694	1.11025
S_E_coli_Mutant_BL_MAG_00041	11	11	Bacteria	Bacillota_A	Clostridia	Lachnospirales	Lachnospiraceae	UBA3282	None	0	0	0	0	0	0	0	0	0	0	0	0	0	0	61.1813	13.2136	0	17.3764
S_E_coli_Mutant_BL_MAG_00042	20	16	Bacteria	Bacillota_A	Clostridia	Christensenellales	UBA3700	RACS-045	RACS-045 sp910579785	0	0	0	0	0.056015	0	3.68009	3.12228	6.54904	0.16326	0	0.0438637	0.0778387	26.5414	147.521	5.49074	0	0
S_E_coli_Mutant_BL_MAG_00043	11	11	Bacteria	Bacillota_A	Clostridia	Lachnospirales	Lachnospiraceae	UBA3402	None	0	0	79.1997	80.9334	0.00642792	0	0	0	0	0	0	0	0	0	0	0	0.0560147	0
S_E_coli_Mutant_BL_MAG_00044	22	13	Bacteria	Bacillota_A	Clostridia	Oscillospirales	Ruminococcaceae	Anaerotruncus	Anaerotruncus sp000403395	0	0	22.9095	46.6524	0	0	0	0	0	0	0	0	0	0	0	0	0	0
S_E_coli_Mutant_BL_MAG_00045	21	14	Bacteria	Bacillota_A	Clostridia	Oscillospirales	Oscillospiraceae	Pelethomonas	Pelethomonas sp910578505	0	0	9.26717	55.1654	0	0	17.2624	0.0374257	0.0660409	0	0	0	0.0938227	0.14411	0	0.0497512	15.5577	0.305516
S_E_coli_Mutant_BL_MAG_00046	21	21	Bacteria	Bacillota	Bacilli	Lactobacillales	Lactobacillaceae	Lactobacillus	None	0	0	188.664	155.161	0	0	0	0	0	0	0.388723	0	0	0	0	66.1635	37.8874	23.3502
S_E_coli_Mutant_BL_MAG_00047	21	18	Bacteria	Bacteroidota	Bacteroidia	Bacteroidales	Muribaculaceae	Duncaniella	Duncaniella sp910576785	652.046	1256.41	0	0	0.0459612	0.00213399	0.0272656	0.00327261	0.00104085	0	0	0	0	0	0	0	0.0252205	0
S_E_coli_Mutant_BL_MAG_00048	22	14	Bacteria	Bacillota	Bacilli	Erysipelotrichales	Erysipelotrichaceae	C-19	C-19 sp910576855	255.419	355.832	0	0	0	0	0	0	0	0	0	0	0	0	0	0	0	0
S_E_coli_Mutant_BL_MAG_00049	22	22	Bacteria	Verrucomicrobiota	Verrucomicrobiae	Verrucomicrobiales	Akkermansiaceae	Akkermansia	None	2912.33	1720.01	2225.56	2060.93	0	0	0	0	0	0	0	0.000760291	0	0.00210872	0	0	0	0
S_E_coli_Mutant_BL_MAG_00050	12	12	Bacteria	Bacillota_A	Clostridia	Oscillospirales	Oscillospiraceae	Pelethomonas	None	0	0	0.578762	9.34089	0	0	0	0	0	0.853283	0	0.843335	7.22235	18.6187	2.22617	4.07815	0.223882	15.5823
S_E_coli_Mutant_BL_MAG_00051	22	22	Bacteria	Bacillota_A	Clostridia	Lachnospirales	Lachnospiraceae	UBA3282	None	0	0	0	0	0	0.0216611	0.00325477	0	0.00426487	0	0	0	0	0	17.6705	151.486	0.0291615	180.902
S_E_coli_Mutant_BL_MAG_00052	22	11	Bacteria	Bacillota_A	Clostridia	Lachnospirales	Lachnospiraceae	Sporofaciens	Sporofaciens musculi	0	0	9.52851	1.24037	30.6915	19.9936	22.2915	44.669	17.8251	0	0	0	0	0	0	99.4366	67.2361	115.303
S_E_coli_Mutant_BL_MAG_00053	9	7	Bacteria	Bacteroidota	Bacteroidia	Bacteroidales	Muribaculaceae	UBA7173	UBA7173 sp013316675	0	0	0	0	0	0	0	0	0	0	0	0	0	0	0	526.332	466.327	433.631
S_E_coli_Mutant_BL_MAG_00054	21	21	Bacteria	Bacillota	Bacilli	Erysipelotrichales	Erysipelotrichaceae	Dubosiella	Dubosiella newyorkensis	0	0	0	0	0	0	0	0	0	0	0	0	0	0	712.909	926.803	1114.4	673.649
S_E_coli_Mutant_BL_MAG_00055	21	17	Bacteria	Bacteroidota	Bacteroidia	Bacteroidales	Muribaculaceae	CAG-873	CAG-873 sp009775265	0	0	0	0	0	0	0	0	0	0	0	0	0	0	830.714	603.863	912.983	651.404
S_E_coli_Mutant_BL_MAG_00056	21	21	Bacteria	Actinomycetota	Actinomycetia	Actinomycetales	Bifidobacteriaceae	Bifidobacterium	None	0	0	0	0	0	0	0	0	0	0	0	0	0	0	389.761	124.841	144.109	91.6901
S_E_coli_Mutant_BL_MAG_00057	22	22	Bacteria	Bacillota_A	Clostridia	Christensenellales	UBA3700	MGBC161649	MGBC161649 sp910587685	107.233	217.555	130.798	117.389	128.258	145.403	131.775	109.314	171.253	180.417	312.169	251.421	138.355	44.8553	4.59068	81.1557	43.7911	66.8388
S_E_coli_Mutant_BL_MAG_00058	10	9	Bacteria	Bacillota_A	Clostridia	UBA1381	UBA1381	CAG-41	CAG-41 sp010206265	4.43311	19.9425	16.4629	10.3897	9.0908	6.64953	12.8609	15.6744	12.9792	25.6625	34.45	31.2351	26.577	23.2824	9.67307	7.62712	6.87279	13.6981
S_E_coli_Mutant_BL_MAG_00059	18	18	Bacteria	Bacteroidota	Bacteroidia	Bacteroidales	Muribaculaceae	CAG-485	None	1376.02	1731.53	735.748	1008.59	565.339	608.499	1112.06	894.27	747.98	2067.55	1669.94	1728.32	1556.04	2291.32	639.47	284.08	282.884	319.093

## Sheet: S-E. coli Control-RCV
										coverages
bin_name	total_scgs	supporting_scgs	t_domain	t_phylum	t_class	t_order	t_family	t_genus	t_species	K_RCV_6b	K_RCV_76b	K_RCV_77b	K_RCV_78b	K_RCV_79b	K_RCV_7b	K_RCV_80b	K_RCV_9b
S_E_coli_Control_RCV_MAG_00001	22	15	Bacteria	Bacillota_A	Clostridia	Oscillospirales	Ruminococcaceae	QAMM01	QAMM01 sp022792755	1.38398	0	0.00659658	6.23782	0	2.08075	0	2.9923
S_E_coli_Control_RCV_MAG_00002	13	12	Bacteria	Bacillota_A	Clostridia	Lachnospirales	Lachnospiraceae	Acetatifactor	Acetatifactor sp910586835	0	0	0	8.58341	0	0	0	0
S_E_coli_Control_RCV_MAG_00003	22	20	Bacteria	Bacillota_A	Clostridia	Oscillospirales	Acutalibacteraceae	Acutalibacter	Acutalibacter sp910580045	2.6111	0	2.9104	1.54217	0	11.0889	0	11.4055
S_E_coli_Control_RCV_MAG_00004	20	18	Bacteria	Bacillota_A	Clostridia	Oscillospirales	Acutalibacteraceae	Acutalibacter	Acutalibacter sp009936035	1.19193	0	0.0100849	0	0	15.1439	0	19.4178
S_E_coli_Control_RCV_MAG_00005	12	12	Bacteria	Bacillota_A	Clostridia	Christensenellales	Borkfalkiaceae	Gallimonas	Gallimonas sp910578065	0.89801	0	0	0	0	5.69488	0	0
S_E_coli_Control_RCV_MAG_00006	10	8	Bacteria	Bacillota_A	Clostridia	Christensenellales	Pumilibacteraceae	Anaerocaecibacter	Anaerocaecibacter sp910577995	3.93294	0	0	0	0	5.63339	0	0
S_E_coli_Control_RCV_MAG_00007	24	11	Bacteria	Bacillota_A	Clostridia	Oscillospirales	Oscillospiraceae	Dysosmobacter	Dysosmobacter sp910585385	0.520895	0	0.427762	0.332283	0	10.1857	0.29201	1.24903
S_E_coli_Control_RCV_MAG_00008	15	8	Bacteria	Actinomycetota	Coriobacteriia	Coriobacteriales	Eggerthellaceae	Adlercreutzia	Adlercreutzia sp910585575	4.72232	0	0.520324	0	0	10.4184	1.80691	3.98629
S_E_coli_Control_RCV_MAG_00009	22	14	Bacteria	Bacillota	Bacilli	Erysipelotrichales	Erysipelotrichaceae	C-19	C-19 sp910576855	51.061	0	0	0	0	8.45872	0	0.506986
S_E_coli_Control_RCV_MAG_00010	22	22	Bacteria	Bacillota_A	Clostridia	Christensenellales	UBA3700	MGBC161649	MGBC161649 sp910587685	95.4673	0	2.00575	0.0374124	0	9.78755	0	0
S_E_coli_Control_RCV_MAG_00011	22	21	Bacteria	Bacillota	Bacilli	Acholeplasmatales	Anaeroplasmataceae	Pelethenecus	Pelethenecus sp910579215	142.296	0	0.559082	0	0	4.83927	0	3.49843
S_E_coli_Control_RCV_MAG_00012	22	22	Bacteria	Bacillota_A	Clostridia	Oscillospirales	Ruminococcaceae	Ruminiclostridium_E	None	24.7061	0	1.21605	0	0	10.3744	0	1.87789
S_E_coli_Control_RCV_MAG_00013	21	17	Bacteria	Bacillota_A	Clostridia	UBA1381	UBA1381	CAG-41	CAG-41 sp010206265	12.5815	0	0.142625	0	0	0.177644	0.0290011	0
S_E_coli_Control_RCV_MAG_00014	20	16	Bacteria	Actinomycetota	Coriobacteriia	Coriobacteriales	Eggerthellaceae	Adlercreutzia	None	17.705	0	0.374596	0	0.0181111	19.9702	12.5631	9.0433
S_E_coli_Control_RCV_MAG_00015	11	9	Bacteria	Bacillota_A	Clostridia	Oscillospirales	Acutalibacteraceae	Acutalibacter	Acutalibacter sp910589395	44.4228	0	0.587403	0	0	5.19833	2.11092	10.848
S_E_coli_Control_RCV_MAG_00016	12	9	Bacteria	Bacillota_A	Clostridia	Lachnospirales	Lachnospiraceae	Sporofaciens	Sporofaciens sp009774295	53.7862	0	0.84814	28.9019	0	74.1436	5.58418	166.576
S_E_coli_Control_RCV_MAG_00017	9	8	Bacteria	Bacteroidota	Bacteroidia	Bacteroidales	Muribaculaceae	Paramuribaculum	Paramuribaculum sp910579675	282.5	0.0478927	5.97767	0	0	186.226	0	136.713
S_E_coli_Control_RCV_MAG_00018	22	22	Bacteria	Verrucomicrobiota	Verrucomicrobiae	Verrucomicrobiales	Akkermansiaceae	Akkermansia	None	1042.55	0	0	0	0	580.386	0	441.418
S_E_coli_Control_RCV_MAG_00019	22	22	Bacteria	Bacillota	Bacilli	Lactobacillales	Lactobacillaceae	Lactobacillus	None	868.787	0	0	0	0	1223.85	0	621.243
S_E_coli_Control_RCV_MAG_00020	11	11	Bacteria	Bacillota	Bacilli	Erysipelotrichales	Erysipelotrichaceae	Dubosiella	Dubosiella newyorkensis	0	49.6904	62.7226	44.222	121.657	0	118.267	0
S_E_coli_Control_RCV_MAG_00021	11	9	Bacteria	Actinomycetota	Actinomycetia	Actinomycetales	Bifidobacteriaceae	Bifidobacterium	Bifidobacterium animalis	15.0623	330.231	1692.21	183.921	1289.77	14.0423	857.164	6.43582
S_E_coli_Control_RCV_MAG_00022	12	5	Bacteria	Bacillota_A	Clostridia	Lachnospirales	Lachnospiraceae	Sporofaciens	Sporofaciens sp910585725	16.0115	0	2.38453	226.338	0	18.9736	33.8708	49.5896
S_E_coli_Control_RCV_MAG_00023	21	17	Bacteria	Bacteroidota	Bacteroidia	Bacteroidales	Muribaculaceae	CAG-873	CAG-873 sp009775265	0	0.717561	6.80713	14.7015	0.0727773	0	80.6141	0
S_E_coli_Control_RCV_MAG_00024	20	20	Bacteria	Actinomycetota	Coriobacteriia	Coriobacteriales	Atopobiaceae	NM07-P-09	NM07-P-09 sp004793665	141.555	4.36804	244.694	8.83851	60.966	232.438	79.5056	157.299
S_E_coli_Control_RCV_MAG_00025	10	10	Bacteria	Actinomycetota	Actinomycetia	Actinomycetales	Bifidobacteriaceae	Bifidobacterium	None	506.868	68.2136	350.682	53.4805	71.5823	462.003	85.4022	249.707
S_E_coli_Control_RCV_MAG_00026	22	12	Bacteria	Bacteroidota	Bacteroidia	Bacteroidales	Muribaculaceae	CAG-485	CAG-485 sp002362485	243.551	4.73928	40.405	1.71976	1.36642	568.226	98.2223	196.651
S_E_coli_Control_RCV_MAG_00027	22	22	Bacteria	Pseudomonadota	Gammaproteobacteria	Enterobacterales	Enterobacteriaceae	None	None	716.242	432.433	550.423	296.701	673.129	227.68	579.375	379.639

## Sheet: S-E. coli Mutant-RCV
										coverages
bin_name	total_scgs	supporting_scgs	t_domain	t_phylum	t_class	t_order	t_family	t_genus	t_species	KM_RCV_11b	KM_RCV_13b	KM_RCV_16b	KM_RCV_19b	KM_RCV_84b	KM_RCV_86b	KM_RCV_87b	KM_RCV_90b
S_E_coli_Mutant_RCV_MAG_00001	17	13	Bacteria	Bacillota_A	Clostridia	Oscillospirales	Acutalibacteraceae	Acutalibacter	Acutalibacter muris	0.636549	0.255001	2.63697	0.158057	1.78722	0.133212	0.524012	5.49712
S_E_coli_Mutant_RCV_MAG_00002	22	18	Bacteria	Bacillota_A	Clostridia	Oscillospirales	Acutalibacteraceae	Acutalibacter	Acutalibacter sp910589395	0.463829	4.04043	1.54131	1.15497	0.570186	0.582634	0.49905	9.08861
S_E_coli_Mutant_RCV_MAG_00003	15	14	Bacteria	Bacillota_A	Clostridia	Christensenellales	UBA3700	RACS-045	RACS-045 sp910579785	0	0.622495	0	0.139997	10.3814	0.00786026	0.162517	5.1352
S_E_coli_Mutant_RCV_MAG_00004	22	14	Bacteria	Bacteroidota	Bacteroidia	Bacteroidales	Rikenellaceae	Alistipes	Alistipes sp002428825	0	0	0	0	113.783	0	0	0
S_E_coli_Mutant_RCV_MAG_00005	22	20	Bacteria	Bacillota_A	Clostridia	Lachnospirales	Lachnospiraceae	Acetatifactor	Acetatifactor sp910586835	0	0	0	0	25.2013	0.0582601	1.07712	77.5916
S_E_coli_Mutant_RCV_MAG_00006	23	19	Bacteria	Actinomycetota	Coriobacteriia	Coriobacteriales	Eggerthellaceae	Adlercreutzia	None	1.23398	14.1162	13.2902	0.559729	18.3548	7.0089	4.31309	4.12683
S_E_coli_Mutant_RCV_MAG_00007	21	15	Bacteria	Actinomycetota	Coriobacteriia	Coriobacteriales	Eggerthellaceae	Enterorhabdus	Enterorhabdus sp009911695	0.0528487	0.338934	0.501329	0	47.9736	26.4649	13.5551	5.83689
S_E_coli_Mutant_RCV_MAG_00008	22	13	Bacteria	Bacillota_A	Clostridia	Lachnospirales	Lachnospiraceae	Sporofaciens	Sporofaciens musculi	0	0	0	0	0.0483944	0.0625291	19.575	174.585
S_E_coli_Mutant_RCV_MAG_00009	22	17	Bacteria	Bacteroidota	Bacteroidia	Bacteroidales	Muribaculaceae	CAG-873	CAG-873 sp009775265	0	0	0	0	129.226	11.5076	86.7765	258.556
S_E_coli_Mutant_RCV_MAG_00010	11	11	Bacteria	Bacillota	Bacilli	Erysipelotrichales	Erysipelotrichaceae	Dubosiella	Dubosiella newyorkensis	0	0	0	0	422.273	249.006	322.357	108.836
S_E_coli_Mutant_RCV_MAG_00011	21	21	Bacteria	Bacillota_A	Clostridia	Oscillospirales	Oscillospiraceae	Dysosmobacter	None	15.8091	11.7042	7.47113	0.060699	7.82174	0.400928	0.157179	5.86919
S_E_coli_Mutant_RCV_MAG_00012	22	15	Bacteria	Bacillota_A	Clostridia	Oscillospirales	Ruminococcaceae	QAMM01	QAMM01 sp022792755	15.3138	9.39804	8.11587	11.0974	8.14065	0	0.43557	10.973
S_E_coli_Mutant_RCV_MAG_00013	22	22	Bacteria	Bacillota_A	Clostridia	Christensenellales	UBA3700	MGBC161649	MGBC161649 sp910587685	10.5315	52.2563	23.3819	0	0	0	0	9.49679
S_E_coli_Mutant_RCV_MAG_00014	19	17	Bacteria	Bacillota_A	Clostridia	Oscillospirales	Acutalibacteraceae	Acutalibacter	Acutalibacter sp910580045	273.59	120.366	88.4532	2.8258	128.055	0.0588495	1.65798	51.6451
S_E_coli_Mutant_RCV_MAG_00015	21	12	Bacteria	Bacteroidota	Bacteroidia	Bacteroidales	Muribaculaceae	CAG-485	CAG-485 sp002362485	131.923	1598.31	655.879	97.2294	270.15	11.4234	28.2534	68.3916
S_E_coli_Mutant_RCV_MAG_00016	22	22	Bacteria	Pseudomonadota	Gammaproteobacteria	Enterobacterales	Enterobacteriaceae	None	None	498.58	295.261	102.815	181.61	482.908	450.724	199.063	39.8668
S_E_coli_Mutant_RCV_MAG_00017	22	13	Bacteria	Bacillota_A	Clostridia	Oscillospirales	Oscillospiraceae	Lawsonibacter	Lawsonibacter sp910588635	0.64121	0	65.9696	4.93704	0	0	0	0.160068
S_E_coli_Mutant_RCV_MAG_00018	21	9	Bacteria	Bacillota_A	Clostridia	Christensenellales	Borkfalkiaceae	Coproplasma	Coproplasma sp013316055	0	0	52.8667	1.07771	0	0	0	0
S_E_coli_Mutant_RCV_MAG_00019	19	17	Bacteria	Bacillota_A	Clostridia	Lachnospirales	Lachnospiraceae	UBA3402	None	0.00668338	0	30.152	0	0	0	0	0
S_E_coli_Mutant_RCV_MAG_00020	22	15	Bacteria	Bacillota_A	Clostridia	Oscillospirales	Oscillospiraceae	Pelethomonas	Pelethomonas sp910578505	0	0.0933419	37.7121	0.31901	0	0.00527749	0.0346083	0
S_E_coli_Mutant_RCV_MAG_00021	10	6	Bacteria	Bacillota_A	Clostridia	Lachnospirales	Lachnospiraceae	Acetatifactor	Acetatifactor sp910585615	0	0	14.2399	0.329759	0	0	0	0
S_E_coli_Mutant_RCV_MAG_00022	20	18	Bacteria	Bacillota_A	Clostridia	Christensenellales	Borkfalkiaceae	Gallimonas	Gallimonas sp910586655	1.05219	0	9.34811	0	0	0	0	0
S_E_coli_Mutant_RCV_MAG_00023	14	7	Bacteria	Bacillota_A	Clostridia	Oscillospirales	Acutalibacteraceae	Acutalibacter	Acutalibacter sp910587995	0.16918	0.850832	6.01469	0	0.0104942	0	0	1.69395
S_E_coli_Mutant_RCV_MAG_00024	22	13	Bacteria	Bacillota_A	Clostridia	Oscillospirales	Ruminococcaceae	Anaerotruncus	Anaerotruncus sp000403395	0	0	6.87656	18.0405	0	0	0	0
S_E_coli_Mutant_RCV_MAG_00025	14	14	Bacteria	Bacillota_A	Clostridia	Lachnospirales	Lachnospiraceae	UBA3282	None	0.496205	0.721141	21.0672	0	11.5418	0	0	1.25418
S_E_coli_Mutant_RCV_MAG_00026	21	17	Bacteria	Bacillota_A	Clostridia	UBA1381	UBA1381	CAG-41	CAG-41 sp010206265	0.0634851	8.32158	8.94548	0.0681232	5.50337	0	0.112013	0.540045
S_E_coli_Mutant_RCV_MAG_00027	10	6	Bacteria	Bacillota_A	Clostridia	Oscillospirales	Oscillospiraceae	Pelethomonas	Pelethomonas sp009774055	0	6.09946	26.1922	1.74551	0.195872	0	0	0.583683
S_E_coli_Mutant_RCV_MAG_00028	21	21	Bacteria	Bacillota_A	Clostridia	Oscillospirales	Ruminococcaceae	Ruminiclostridium_E	None	0.105113	9.14592	34.4397	0.0298084	0.0553958	0	0	0
S_E_coli_Mutant_RCV_MAG_00029	16	10	Bacteria	Actinomycetota	Coriobacteriia	Coriobacteriales	Eggerthellaceae	Adlercreutzia	Adlercreutzia sp910585575	0.675211	4.26025	15.6653	0.244504	1.03946	0.370596	0.442904	0.201923
S_E_coli_Mutant_RCV_MAG_00030	22	21	Bacteria	Bacillota	Bacilli	Acholeplasmatales	Anaeroplasmataceae	Pelethenecus	Pelethenecus sp910579215	0.246539	6.82088	9.98517	1.10393	0	0	0	0
S_E_coli_Mutant_RCV_MAG_00031	15	15	Bacteria	Bacillota_A	Clostridia	Oscillospirales	Oscillospiraceae	Pelethomonas	None	0.111308	7.95157	34.2853	0.869735	0.845141	0	0	1.73665
S_E_coli_Mutant_RCV_MAG_00032	20	18	Bacteria	Bacillota_A	Clostridia	Oscillospirales	Acutalibacteraceae	Acutalibacter	Acutalibacter sp009936035	10.6746	7.44119	63.3931	3.40973	3.21899	0	0	3.8807
S_E_coli_Mutant_RCV_MAG_00033	8	6	Bacteria	Bacillota_A	Clostridia	Lachnospirales	Lachnospiraceae	Sporofaciens	Sporofaciens sp009774295	0	0	287.704	71.0868	203.807	0	0	0
S_E_coli_Mutant_RCV_MAG_00034	21	18	Bacteria	Bacteroidota	Bacteroidia	Bacteroidales	Muribaculaceae	Paramuribaculum	Paramuribaculum sp910579675	1.8894	0	331.787	43.651	168.482	10.5381	107.897	134.402
S_E_coli_Mutant_RCV_MAG_00035	22	22	Bacteria	Bacillota	Bacilli	Lactobacillales	Lactobacillaceae	Lactobacillus	None	0.00172456	0	716.458	2317.33	0	131.664	506.43	122.651
S_E_coli_Mutant_RCV_MAG_00036	20	15	Bacteria	Bacteroidota	Bacteroidia	Bacteroidales	Muribaculaceae	UBA7173	UBA7173 sp013316675	0	0	0	0	0	46.453	97.4984	217.533
S_E_coli_Mutant_RCV_MAG_00037	22	19	Bacteria	Bacillota_A	Clostridia	Lachnospirales	Lachnospiraceae	CAG-95	CAG-95 sp910587295	61.3108	34.8595	0	0	0	0	0	0
S_E_coli_Mutant_RCV_MAG_00038	22	20	Bacteria	Bacillota_A	Clostridia	Lachnospirales	Lachnospiraceae	Acetatifactor	Acetatifactor sp910585665	94.7705	50.3531	1.3822	0.129196	0	0	0	0
S_E_coli_Mutant_RCV_MAG_00039	21	14	Bacteria	Bacillota_A	Clostridia	Lachnospirales	Lachnospiraceae	Kineothrix	Kineothrix sp011958945	149.689	93.527	0	0	0.0155123	0	0	0.0102213
S_E_coli_Mutant_RCV_MAG_00040	23	17	Bacteria	Bacteroidota	Bacteroidia	Bacteroidales	Muribaculaceae	Duncaniella	Duncaniella sp910576785	128.638	798.642	0	0	0	0	0	0
S_E_coli_Mutant_RCV_MAG_00041	21	18	Bacteria	Bacteroidota	Bacteroidia	Bacteroidales	Muribaculaceae	Duncaniella	None	64.9236	641.561	0	0	0	0	0	0
S_E_coli_Mutant_RCV_MAG_00042	19	13	Bacteria	Bacillota_A	Clostridia	Oscillospirales	Oscillospiraceae	CAJFPI01	CAJFPI01 sp022801715	2.89358	20.2392	0.43253	0	0	0	0	0
S_E_coli_Mutant_RCV_MAG_00043	15	8	Bacteria	Bacillota_A	Clostridia	Christensenellales	Borkfalkiaceae	Gallimonas	Gallimonas sp910586365	0.311477	11.3662	0	0	0	0	0	0
S_E_coli_Mutant_RCV_MAG_00044	22	14	Bacteria	Bacillota	Bacilli	Erysipelotrichales	Erysipelotrichaceae	C-19	C-19 sp910576855	7.15184	30.6956	2.4056	1.34074	0	0	0	0
S_E_coli_Mutant_RCV_MAG_00045	18	18	Bacteria	Actinomycetota	Coriobacteriia	Coriobacteriales	Atopobiaceae	NM07-P-09	NM07-P-09 sp004793665	64.668	355.795	137.892	35.8158	0	0	0	0
S_E_coli_Mutant_RCV_MAG_00046	22	22	Bacteria	Verrucomicrobiota	Verrucomicrobiae	Verrucomicrobiales	Akkermansiaceae	Akkermansia	None	209.696	2142.6	1102.3	19.47	0	0	0	0
